# Supplementary material for: RFX transcription factors are essential for hearing in mice
Source: Nat Commun. 2015 Oct 15;6:8549. doi: 10.1038/ncomms9549 (PMC4634137; doi:10.1038/ncomms9549)
Supplement: Supplementary Data 1 — Gene expression profiles in the inner ear measured using microarrays. Expression profiles were recorded from six cellular populations (three cell-types: HCs, ENHCs and NECs, isolated from two inner ear organs: the cochlea and the vestibular system) using independent biological triplicates. This dataset contains quantile-normalized expression levels for microarray probes that were flagged as expressed in at least two samples. Assignment of probes to the gene clusters shown in Figure 1 is indicated in column V. [file ncomms9549-s2.xlsx]

## Sheet: mRNA.data.P.probes.qnorm
Supplementary Dataset 1: Gene expression profiles in the inner ear measured using microarrays
HC: hair-cells; ENSC: epithelial non-sensory cells; NEC - Non-epithelial cells; c- cochlea; v- vestibular system
probeid	TargetID	geneid	HC.c.1	HC.c.2	HC.c.3	ENSC.c.1	ENSC.c.2	ENSC.c.3	NEC.c.1	NEC.c.2	NEC.c.3	HC.v.1	HC.v.2	HC.v.3	ENSC.v.1	ENSC.v.2	ENSC.v.3	NEC.v.1	NEC.v.2	NEC.v.3	Cluster
1070170	0610007P22RIK	68327	2311.83	2026.32	2134.42	1795.61	1342.2	1378.59	1548.31	1473.54	1364	2123.06	1562.34	1495.19	1435.98	1116.97	1341.52	1181.16	1094.84	1063.69	Cluster_1
3870091	0610007P22RIK	na	1255.54	1245.21	1275.99	618.717	828.428	739.144	700.689	784.406	647.15	1081.34	1422.51	1142.04	670.611	950.561	754.022	799.883	805.178	669.439	Cluster_1
6590561	0610007P22RIK	68327	1318.91	1471.08	1205.04	687.633	997.844	938.283	698.978	876.883	801.494	1167.61	1391.31	1381.02	812.25	1031.3	918.878	1089.83	896.506	816.061	Cluster_1
3390088	0610010E21RIK	68332	731.717	753.306	641.572	357.872	348.828	327.078	301.572	372.139	337.489	501.772	404.772	481.761	419.794	346.906	376.206	316.611	334.067	361.656	Cluster_1
7160209	0610010E21RIK	68332	698.583	635.417	506.7	334.95	391.272	313.228	287.572	351.656	322.55	481.578	432.606	416.444	369.567	279.278	333.206	283.111	346.222	319.178	Cluster_1
3990307	0610038F07RIK	66072	266.389	251.35	249.6	201.917	209.428	229.661	181.461	194.822	196.806	204.678	199.367	194.433	204.894	174.833	152.222	186.872	187.589	185.2	Cluster_1
1230678	1110005A23RIK	66118	796.217	798.428	841.2	500.339	595.228	625.6	581.533	716.539	709.25	756.956	778.978	771.256	586.867	614.089	632.556	687.011	662.006	746.15	Cluster_1
4670044	1110008F13RIK	67388	348.594	283.917	315.033	251.278	227.85	224.806	194.139	226.65	229.306	252.367	263.683	232.511	190.267	217.711	223.733	224.722	192.156	207.711	Cluster_1
1050673	1110008P14RIK	73737	208.272	193.422	207.672	118.233	123.856	136.744	97.4444	101.356	116.211	158.856	140.656	154.528	106.222	131.544	141.094	95.3556	104.556	111.117	Cluster_1
6280639	1110012L19RIK	68618	257.467	299.072	268.056	207.972	212.439	208.817	143.744	162.039	157.711	231.528	301.167	282.633	196.856	188.378	208.033	201.878	196.611	188.789	Cluster_1
5700762	1110032F04RIK	68725	277.833	205.561	253.65	98.7222	90.1111	93.6278	118.467	124.211	161.772	95.5111	94.05	86.2944	96.1611	85.8278	93.6167	142.633	132.783	143.417	Cluster_1
3420048	1110033M05RIK	68675	821.861	884.811	917.678	319.756	284.317	321.167	170.556	210.467	201.128	147.333	156	161.217	204.044	198.6	182.483	165.811	190.906	194.222	Cluster_1
3370338	1110058L19RIK	68002	311.783	313.439	261.722	269.472	248.878	267.161	187.028	186.672	180.483	292.128	330.806	276.533	203.633	184.089	244.972	214.911	194.989	160.672	Cluster_1
4670386	1190002A17RIK	68870	159.222	233.6	220.317	97.4556	97.5444	99.3556	92.6167	97.0944	99.0778	179.017	170.411	126.139	99.3444	109.983	110.122	97.2556	107.028	98.9722	Cluster_1
6660475	1190003J15RIK	76974	163.872	138.556	145.939	111.083	104.9	103.756	95.4	104.489	98.1278	104.822	103.744	92.3	106.394	133.011	135.033	98.9722	97.85	93.8444	Cluster_1
1690553	1190007F08RIK	68859	185.606	179.383	193.872	158.439	128.994	149.633	104.139	111.05	124.156	140.706	168.822	138.839	152.683	173.122	177.539	122.444	112.811	108.478	Cluster_1
620037	1190009E20RIK	na	1357.31	1242.42	1378.09	290.394	310.9	413.1	181.572	297.9	286.722	895.967	1012.74	742.9	207.65	223.517	264.95	274.961	377.35	389.556	Cluster_1
3060286	1300010F03RIK	219189	250.733	267.139	275.433	181.144	179.611	205.033	131.256	156.894	165.706	200.517	214.683	222.128	175.2	226.528	189.156	131.761	166.628	165.656	Cluster_1
4670397	1300010F03RIK	219189	981.778	1032.59	997.056	685.367	840.467	728.85	529.667	483.178	515.672	882.522	806.783	781.917	684.989	805.617	650.056	715.367	499.106	595.572	Cluster_1
5290739	1300010F03RIK	na	373.178	409.939	386.922	257.8	285.778	290.639	222.967	224.144	246.556	335.25	336.511	284.583	231.767	302.722	273.022	264.061	231.867	230.878	Cluster_1
5810392	1300010F03RIK	219189	382.389	408.05	418.561	286.439	325.778	319.106	207.672	247.972	263.256	344.944	399.944	382.078	242.25	344.472	333.144	237.922	246.7	258.439	Cluster_1
540246	1500001A10RIK	68955	390.344	497.156	382.389	95.2722	90.3056	90.3611	96.6278	88.5444	92.5167	404.344	469.422	305.511	90.3111	84.7056	88.3667	92.1444	97.1167	81.8667	Cluster_1
3710201	1500001A10RIK	na	367.133	495.161	406.85	98.0722	90.2389	90.9333	87.9167	90.5389	99.4	390.106	466.472	315.122	93.4111	87.8556	90.8333	97.2278	93.6778	94.5111	Cluster_1
450161	1500032D16RIK	78330	880.811	1129	1173.97	577.8	465.244	546.333	566.272	546.45	604.606	1038.52	1095.65	1080.36	548.828	449.628	542.417	530.2	588.561	678.978	Cluster_1
6180092	1500032D16RIK	78330	598.244	801.117	727.683	416.928	361.75	371.328	436.911	379.956	394.172	802.344	647.411	549.722	351.656	342.956	321.422	398.439	369.139	369.894	Cluster_1
610220	1700010I14RIK	66931	208.706	176.856	164.622	103.578	110.733	115.083	91.3	95.1944	94.3278	179.367	195.8	123.556	120.233	110.944	110.672	89.3167	95.1111	94.9722	Cluster_1
2100082	1700013A01RIK	na	1256.28	1189.62	1364	802.344	765.539	878.811	657.417	767.3	823.194	1015.73	989.294	1020.81	640.233	515.983	676.783	686.044	958.2	843.189	Cluster_1
7150379	1700017N19RIK	na	151.094	131.117	124.567	86.95	84.8889	83.4444	92.9833	89.2611	96.5944	136.483	134.2	101.978	89.5722	89.75	87.6556	92.5167	91.1722	92.6611	Cluster_1
2100064	1700030C10RIK	69513	517.044	423.206	428.394	275.55	265.094	314.55	261.539	273.722	277.711	332.517	184.506	225.533	223.344	249.072	222.517	262.606	239.278	244.144	Cluster_1
6650717	1700030G05RIK	na	555.8	553.306	570.244	303.456	243.45	216.739	285.444	188.322	180.55	502.511	307.556	467.661	252.206	241.433	213.167	322.283	225.256	212.528	Cluster_1
4150598	1700030J22RIK	69528	284.711	337.233	330.089	147.606	159.117	153.311	122.394	124.972	123.572	370.928	314.3	307.906	141.878	151.589	133.217	135.606	158.483	125.744	Cluster_1
6450008	1700040I03RIK	na	188.322	275.467	267.206	124.889	128.528	129.283	122.267	114.417	110.706	177.228	284.967	206.594	103.739	155.422	147	97.7722	121.55	117.611	Cluster_1
6590382	1700112E06RIK	76633	148.644	192.967	152.644	103.911	97.9833	98.95	98.7889	93.7833	100.433	96.7	102.583	104.844	110.2	119.606	125.456	92.3778	96.9278	93.9333	Cluster_1
1260497	1700120B06RIK	436062	255.211	234.967	261.978	95.4333	89.2778	91.5333	91.1278	93.3944	96.8778	119.478	102.878	117.633	100.533	92.2944	97.9722	103.728	104.361	87.8556	Cluster_1
3120379	1810020O05RIK	613264	171.322	165.061	157.156	113.078	119.728	109.917	106.639	102.578	110.339	177.539	157.222	130.622	110.45	106.078	106.344	112.722	121.722	110.139	Cluster_1
4260224	2010100O12RIK	67067	693.689	894.628	1016.17	399.167	426.789	458.922	340.067	385.389	400.972	553.944	422.378	573.628	356.583	328.05	480.061	362.383	400.817	562.85	Cluster_1
4180333	2210010L05RIK	98682	1341.52	2019.01	1564.06	946.911	611.306	641.889	293.989	169.278	217.45	925.861	1469.32	700.689	1240.01	1125.71	840.467	219.744	213.433	172.85	Cluster_1
5050468	2210011C24RIK	70134	126.828	120.156	128.683	93.6278	89.6333	90.4667	95.9	96.2111	93.8111	105.506	96.7667	92.0778	88.2278	88.2889	92.4556	86.1222	95.35	96.3667	Cluster_1
990221	2300002D11RIK	69539	1349.61	1190.8	1438.32	187.211	151.583	196.528	241.217	173.983	273.178	706.767	801.922	620.733	170.678	191.811	189.717	128.439	103.411	125.917	Cluster_1
4560193	2300002D11RIK	69539	476.594	405.106	374.606	107.022	108.1	101.194	108.933	97.2833	114.878	221.444	239	202.85	109.078	128.272	105.644	108.939	90.6944	94.4389	Cluster_1
5900689	2310002J21RIK	66360	306.372	250.578	297.428	183.5	176.339	191.417	148.928	188.167	171.078	174.55	186.789	172.589	158.778	161.256	151.8	160.078	193.239	188.55	Cluster_1
2030102	2310009E04RIK	na	210.411	197.589	170.956	121.344	122.939	153.078	102.411	99.2278	113.206	164.956	131.861	142.606	116.067	114.578	115.406	127.572	86.4833	105.956	Cluster_1
5820725	2310015B20RIK	69563	450.494	497.589	552.317	113.361	118.856	120.644	103.828	94.7222	97.9722	226.2	147.333	158.639	193.778	245.75	158.589	148.928	113.094	132.944	Cluster_1
2750309	2310030G06RIK	66952	296.7	344.661	304.283	180.444	177.15	180.156	93.2222	90.9833	95.0889	178.783	220.139	183.106	136.85	151.672	141.811	87.2167	94.2444	91.2778	Cluster_1
160162	2310030N02RIK	76947	232.978	160.45	191.378	126.111	93.0778	97.9389	117.9	103.122	96.7833	189.394	166.178	145.822	100.694	97.9	93.9222	87.85	98.2389	98.0722	Cluster_1
6330300	2310040A07RIK	69638	174.189	156.078	160.111	119.639	120.011	110.083	122.867	105.794	116.306	141.133	184.933	148.017	160.644	154.267	141.344	102.067	98.5944	98.1333	Cluster_1
20739	2310040G24RIK	381792	156.928	140.922	157.4	93.4833	88.5778	92.4778	82.6389	89.4722	88.8111	113.672	114.467	103.35	95.35	98.1944	93.0556	86.9222	88.7667	88.5667	Cluster_1
3140041	2310046K01RIK	69698	2448.08	2286.38	2415.39	141.622	118.917	98.6722	116.772	91.6167	92.3444	1817.27	1631.73	1758.74	221.667	212.439	199.956	155.772	101.894	105.433	Cluster_1
3290553	2310047B19RIK	66962	660.133	560.006	549.05	392.167	262.361	289.556	272.733	225.011	220.867	650.778	667.144	348.661	367.4	230.361	244.167	274.517	268.583	222.839	Cluster_1
5910301	2310047B19RIK	na	604.456	566.272	452.7	356.706	216.85	281.633	233.006	215.017	199.617	510.567	584.5	318.133	302.939	212.828	214.172	247.139	250.094	207.411	Cluster_1
5340609	2310051F07RIK	na	791.272	649.128	724.35	437.333	337.139	490.006	432.75	512.233	455.017	617.583	487.228	426.594	382.178	325.733	410.95	371.706	497.156	443.272	Cluster_1
160576	2400009B08RIK	na	207.106	225.25	285.05	114.989	106.75	117.372	96.5667	100.928	101.044	141.261	194.772	122.556	95.2556	107.528	108.372	97.8056	101.844	100.928	Cluster_1
4900735	2400010C15RIK	na	1168.76	1483.77	1647.5	875.056	1048.34	944.161	831.461	982.667	906.122	1315.06	1654.19	1421.13	777.994	958.633	827.317	787.372	1037.48	894.628	Cluster_1
3940735	2410017P09RIK	69709	1423.6	1050.19	895.728	582.15	613.6	484.889	377.417	338.511	385.111	1057.03	945.961	720.789	622.35	706.589	526.089	584.861	478.183	422.2	Cluster_1
6280630	2410018C17RIK	74504	1479.21	1309.57	1272.21	931.778	914.183	1162.44	799.883	839.428	992.289	1194.37	1266.8	1000.66	1006.74	763.378	810.594	939.511	755.433	772.044	Cluster_1
3780066	2410018C20RIK	67873	413.5	538.783	503.917	349.15	345.028	390.106	411.967	400.972	356.994	447.833	496.272	479.05	223.644	231.278	305.2	195.694	251.128	301.6	Cluster_1
3290372	2410018I08RIK	na	1923.12	2275.75	2381.83	750.45	580.806	692.511	455.806	494.267	485.028	1396.23	1475.76	1333.18	464.944	384.278	537.039	592.122	743.139	694.606	Cluster_1
5420725	2410022L05RIK	66423	361.944	390.928	480.622	174.561	225.206	242.222	157.789	177.428	195.567	314.2	264.522	366.706	155.839	213.606	202.75	142.711	193.683	182.961	Cluster_1
2760131	2410042D21RIK	72425	1028.02	1066.82	886.089	609.256	671.094	713.144	511.8	619.678	505.678	512.022	535.772	479.461	511.444	485.661	556.478	541.733	541.1	505.15	Cluster_1
7570523	2410080H04RIK	na	248.222	377.2	309.411	154.606	185.917	186.556	199.65	223.044	301.972	313.322	350.633	283.806	161.661	163.917	166.683	152.744	199.911	149.978	Cluster_1
840280	2410157M17RIK	na	383.2	308.372	334.067	173.439	160.178	184.961	108.806	116.417	111.45	353.733	387.094	283.556	135.956	145.083	126.1	119.144	103.106	127.261	Cluster_1
160008	2500003M10RIK	66511	3164.26	3213.06	2621.65	1904.89	2316.78	2240.32	1709.61	2167.13	2186.6	3308.87	2518.54	2741.03	1820.42	2084.54	1839.26	2011.97	1877.69	1751.9	Cluster_1
4250253	2500003M10RIK	na	639.594	613.6	607.917	479.867	505.678	494.683	498.506	535.772	495.4	587.344	523.633	579.428	440.561	440.833	466.3	451.6	475.778	456.283	Cluster_1
7610594	2500003M10RIK	66511	3485.62	3394.72	3368.46	2230.12	2450.86	2375.81	1930.02	2403.39	2423.21	3740.88	3437.21	2962.35	1971.94	2237.95	1968.64	1829.32	1958.32	2001.94	Cluster_1
4560673	2510002A14RIK	na	161.033	160.578	182.256	109.494	111.128	112.294	99.5278	105.3	103.039	159.117	140.2	191.539	140.011	141.822	144.061	128.722	125.606	115.133	Cluster_1
1110452	2510049J12RIK	70291	483.944	572.956	605.589	90.9333	91.1722	93.1889	92.3333	87.4056	95.9167	399.694	300.117	410.861	86.0167	98.0722	98.1333	89.3889	88.6556	107.744	Cluster_1
10019	2610024G14RIK	na	653.533	533.072	567.128	254.583	253.65	296.578	345.817	380.256	396.078	508.194	493.972	382.594	238.311	282.861	218.45	299.778	415.306	322.55	Cluster_1
1110477	2610024G14RIK	56412	766.983	706.183	677.128	303.8	357.944	289.494	411.211	530.2	463.733	624.211	633.333	506.7	277.711	335.472	277.861	351.028	472.644	407.35	Cluster_1
2710270	2610024G14RIK	56412	684.989	599.222	640.75	269.828	336.383	333.411	424.322	421.339	427.528	537.167	605.35	467.772	272.194	313.817	205.95	268.094	398.611	385.722	Cluster_1
4220553	2610024M03RIK	na	178.839	186.522	162.517	92.0667	93.7111	92.0667	91.9278	87.0278	97.4611	153.144	187.239	103.994	87.4056	88.8833	85.7056	87.0556	96.9722	98.3389	Cluster_1
5270039	2610029I01RIK	na	349.289	349.611	397.072	117.633	113.694	126.733	193.894	210.167	247.75	306.078	433.683	246.9	101.806	101.067	107.022	172.339	180.85	195.956	Cluster_1
4640328	2610307O08RIK	72512	348.006	618.856	542.417	85.4889	88.9111	87.9167	99.8722	101.2	105.222	245.461	696.172	348.55	91.8667	94.7667	94.5444	124.667	105.056	103.85	Cluster_1
2490762	2700029M09RIK	72612	2413.08	2729.75	2901.32	1677.12	1440.03	1782.22	1323.17	1620.41	1643.64	1942.52	2316.78	2157.62	1534.71	1755.63	1609.25	1511.5	1823.24	1552.51	Cluster_1
360524	2700087H15RIK	na	1714.08	1590.8	1479.21	1155.54	1096.01	1064.67	1139.25	1145.46	946.911	1231.05	1398.64	1210.9	941.917	1194.03	951.606	760.583	940.022	750.661	Cluster_1
4590544	2700090O03RIK	na	993.206	1317.43	1561.52	88.9889	98.1944	96.2333	125.217	101.483	169.539	665.361	924.978	899.594	95.9111	87.0167	96.9889	95.7389	94.7556	92.1444	Cluster_1
3400767	2810011L19RIK	na	707.322	807.622	857.661	95.1611	97.8944	90.0444	93.8944	91.8167	100.4	555.322	513.85	392.239	89.35	93.6778	86.4944	86.9667	92.5389	92.6389	Cluster_1
1940360	2810407C02RIK	69227	1118.21	1035.19	1075.31	765.294	799.883	896.75	525.006	619.522	630.528	993.206	950.561	941.917	694.606	803.95	849.117	685.367	698.583	781.917	Cluster_1
6040056	2810407C02RIK	69227	306.972	347.606	276.067	208.739	217.339	183.4	148.25	137.283	138.456	253.789	173.761	255.672	227.472	174.956	211.367	200.978	213.278	202.606	Cluster_1
6220138	2810407C02RIK	69227	888.178	770.444	802.161	646.4	745.267	685.822	440.772	469.528	491.494	865.667	775.389	738.472	617.583	666.75	709.889	586.422	584.65	609.067	Cluster_1
6940494	2810410P22RIK	na	723.522	582.15	628.411	400.45	450.244	356.339	483.461	450.878	508.65	531.228	381.972	475.894	362.144	382.078	361.144	495.3	506.989	442.722	Cluster_1
6580768	2810416G20RIK	67124	280.428	283.678	311.494	133.361	95.2778	127.428	153.356	141.439	174.35	242.694	369.567	294.85	143.6	151.228	145.533	164.139	115.178	134.461	Cluster_1
1940368	2810432D09RIK	69961	147.622	149.183	150.761	122.567	116.456	110.4	108.889	107.239	121.194	137.678	168.639	142.489	101.844	107.072	117.333	109.111	117.061	109.617	Cluster_1
1990048	2810441K11RIK	68642	590.461	419.883	443.933	226.211	190.833	247.178	139.95	190.683	180.661	445.667	403.744	386.478	137.344	175.328	190.183	140.117	147.561	157.722	Cluster_1
1580370	2810471M23RIK	na	149.439	163.806	127.528	112.828	113.994	111.483	89.1	89.9222	91.1333	109.022	97.95	107.789	122.211	104.072	111.533	98.6833	83.8	90.0444	Cluster_1
6840379	2900024O10RIK	72852	766.783	505.678	498.756	277.15	182.611	192.444	263.683	182.172	198.344	218.672	329.033	232.922	205.417	129.783	182.783	182.117	150.806	154.528	Cluster_1
20255	2900026A02RIK	na	638.806	541.1	641.156	377.35	322.439	400.817	282.383	218.45	282.522	557.55	373.056	435.478	440.772	305.2	492.033	299.956	253.917	288.011	Cluster_1
2760326	2900083I11RIK	na	151.439	185.917	188.244	105.95	99.5722	109.628	94.3278	98.8278	100.667	159.539	194.711	170.5	100.961	97.6111	95.7611	101.956	98.6722	97.9778	Cluster_1
1260541	3110001E11RIK	na	255.944	236.533	204.711	183.106	231.372	210.8	118.339	145.072	155.472	206.189	184.772	160.672	131.044	148.967	160.1	112.678	133.956	121.1	Cluster_1
6370707	3110003A17RIK	73112	1753.54	1639.04	1850.53	1055.67	876.606	989.711	999.156	890.311	850.694	1090.21	1139.25	1153.1	818.922	733.117	907.272	742.9	690.628	736.083	Cluster_1
160136	3110018K01RIK	na	193.994	268.383	221.089	105.794	107.911	119.072	129.578	120.378	131.217	168.567	188.333	136.056	118.772	101.25	110.772	96.7667	88.7667	86.4444	Cluster_1
2510367	3110043O21RIK	73205	344.661	233.228	270.889	149.022	161.522	153.906	128.483	124.961	125.617	227.528	257.65	195.172	143.339	126.883	132.15	127.578	136.561	130.817	Cluster_1
450047	3200002M19RIK	75430	370.717	322.583	334.65	224.233	215.117	195.283	189.311	191.867	201.839	338.356	375.683	323.978	210.589	173.728	214.8	183.933	202.644	197.467	Cluster_1
620619	3300001G02RIK	na	442.967	339.339	494.583	165.617	142.567	161.428	134.906	144.639	140.183	209.428	288.856	195.861	125.089	119.378	122.239	138.544	139.606	142.633	Cluster_1
4180292	3300001G02RIK	78372	1327.65	916.306	1267.92	327.533	335.017	359.183	322.039	338.3	324.75	660.967	542.417	503.633	214.706	195.45	298.311	290.222	331.028	328.833	Cluster_1
3170221	3830406C13RIK	218734	406.6	275.267	372.139	219.639	244.439	243.772	197.678	217.128	227.506	298.778	317.056	245.35	224.1	221.483	243.017	157.772	183.006	201.678	Cluster_1
5890180	3830406C13RIK	218734	349.989	259.411	319.928	224.756	223.444	208.533	191.25	158.667	199.894	248.561	308.983	239.528	193.922	218.917	214.044	190.539	190.656	185.633	Cluster_1
3890673	3830408P04RIK	na	234.289	250.478	265.711	209.544	201.411	219.472	158.683	171.456	178.267	158.711	145.011	194.822	179.406	202.611	204.867	166.75	145.833	190.706	Cluster_1
5130070	3830612M24	na	458.156	376.828	443.178	328.461	214.594	378.878	155.433	195.261	220.544	372.139	308.828	246.722	151.622	146.578	174.25	153.167	161.089	151.628	Cluster_1
5260543	4632404M16RIK	na	154.9	206.661	219.833	104.978	99.6	107.1	95.6667	92.7667	88.6667	99.2278	141.439	105.306	97.7667	110.006	93.3	101.811	89.3611	87.7778	Cluster_1
2450110	4833439L19RIK	97820	1129.9	1425.5	1250.06	538.889	867.522	482.856	362.383	328.05	334.95	974.228	1061.57	948.75	479.95	809.278	684.511	530.328	609.6	489.556	Cluster_1
4880195	4833439L19RIK	na	137.717	165.439	173.933	116.35	118.706	112.206	100.617	99.7333	103.883	136.078	136.122	119.911	100.467	116.3	112.083	105.144	107.8	115.483	Cluster_1
6110731	4833439L19RIK	97820	708.839	555.444	632.75	431.2	395.206	407.678	287.817	323.978	323.5	561.494	600.944	449.278	382.306	348.478	302.406	338.417	336.844	332.828	Cluster_1
7650639	4833439L19RIK	97820	1083.87	969.322	951.189	711.828	598.083	678.978	469.733	476.756	583.361	964.022	981.361	683.522	602.322	461.017	614.311	519.933	450.639	531.633	Cluster_1
1980487	4921506J03RIK	na	1233.98	1362.8	1505.63	866.422	1173.97	982.667	603.983	687.417	810.3	1151.19	1056.64	1327.65	991.811	1126.16	1134.63	778.439	884.1	803.639	Cluster_1
1780113	4921533J23RIK	na	186.139	163.572	181.261	102.361	114	111.706	92.5889	105.144	104	183.439	163.867	141.172	102.222	105.267	94.5	101.928	100.9	105.422	Cluster_1
3450504	4922501L14RIK	71845	325.928	288.878	321.733	87.6444	91.8611	94.1389	84.2111	88.7611	85.8778	239.017	257.839	244.144	94.7333	88.7444	88.7667	95.2556	90.3111	95.0444	Cluster_1
5900110	4930438A20RIK	na	160.528	211.367	168.567	80.6611	89.15	85.1389	80.5889	88.3444	91.1	145.683	161.078	159.75	88.3	97.5333	82.4056	89.2056	85.2833	90.8889	Cluster_1
4780356	4930455F23RIK	na	1820.42	1062.84	1507.65	388.706	372.922	454.078	320.511	304.633	344.661	2005.78	1388.29	1146.66	330.606	353.039	362.428	399.944	327.817	296.128	Cluster_1
2850360	4930470P17RIK	67637	639.467	645.106	577.4	81.9111	87.0167	78.6944	89.9111	86.8556	89.7611	290.461	213.478	133.111	89.1389	90.6889	84.3889	86.5611	90.6778	90.3278	Cluster_1
3990706	4930565M07RIK	na	157.183	196.528	178.161	129.761	159.094	131.767	118.25	112.978	122.817	150.617	166.006	154.011	123.672	117.794	122.078	121.572	122.406	130.689	Cluster_1
4890427	4932411E22RIK	214604	982.667	1270.46	1394.03	100.872	90.3667	86.9667	91.8167	90.6278	83.8722	1111.04	845.783	947.967	91.3889	87.7389	90.3944	89.1889	97.7056	90.8722	Cluster_1
1710176	4933407C03RIK	74440	709.889	669.439	709.25	453.6	284.567	374.372	424.172	244.683	325.039	406.367	200.283	347.778	562.578	344.05	429.717	298.722	330.911	230.283	Cluster_1
4850021	4933407C03RIK	74440	367.056	445.278	469.272	188.694	194.222	210.394	187.444	148.883	205.95	241.139	202.872	257.917	233.583	303.828	267.367	181.844	181.833	189.539	Cluster_1
2120072	4933425L03RIK	na	569.322	460.622	527.928	139.761	118.906	139.95	122.394	134.3	128.889	471.95	453.989	379.956	118.139	107.672	130.706	115.25	121.694	129.006	Cluster_1
3520487	4933427G23RIK	330053	441.533	494.683	381.389	383.411	327.167	366.506	277.461	253.939	305.728	357.944	348.494	356.706	301.6	289.689	301.783	371.394	303.028	322.011	Cluster_1
6130768	5031409G23	na	304.678	461.722	522.783	99.1167	93.7556	106.133	104.583	88.8111	92.6444	295.194	296.783	419.128	110.611	99.4278	102.328	95.7556	103.194	94.5722	Cluster_1
4860709	5033430I15RIK	76000	438.583	461.222	437.333	156.028	143.067	160.839	109.622	105.406	109.033	271.211	289.911	188.289	129.772	124.717	142.183	92.7278	101.178	91.9389	Cluster_1
240332	5330432B20RIK	99937	653.189	611.306	652.433	85.85	89.8556	87.7611	85.65	92.7222	93.1056	705.689	713.406	701.278	88.9667	92.85	92.6056	90.9722	94.0833	91.0889	Cluster_1
4640731	5330432B20RIK	99937	1665.17	1505.63	1602.65	90.4944	84.65	94.7222	86.2556	93.0889	99.6889	1721.37	1625.24	1744.63	104.4	94.1111	99.1389	92.8167	94.5056	97.8444	Cluster_1
3780537	5330437I02RIK	319888	294.561	325.444	354.511	83.35	86.7944	92.8944	90.1444	83.2111	85.1889	169.65	170.389	152.778	90.0111	91.4778	80.5889	87.8222	90.1722	84.5222	Cluster_1
4480221	5730410E15RIK	na	247.6	167.811	218.367	101.05	93.0167	108.456	111.006	124.494	131.339	160.433	195.956	134.267	89.9111	101.806	85.6278	118.544	120.711	122.078	Cluster_1
6280544	5730494J16RIK	na	496.483	666.039	764.583	351.417	366.872	384.006	220.267	250.956	289.206	322.583	422.106	418.95	311.178	231.528	300.272	180.05	251.194	249.378	Cluster_1
4260139	5730508B09RIK	70617	139.667	131.417	121.561	90.5944	86.3389	91.1667	95.6611	91.7333	94.6278	124.506	122.433	99.1944	90.5222	90.0389	91.8167	98.6389	95.6222	92.1389	Cluster_1
1570072	5930434B04RIK	381356	1016.17	823.194	813.328	401.939	394.617	398.517	321.633	318.811	350.356	920.05	1019.56	868.928	305.978	416.111	357.15	274.372	352.728	313.678	Cluster_1
2450132	5930434B04RIK	381356	797.894	818.922	857.311	341.844	378.2	361.106	236.639	306.372	285.728	820.306	714.117	719.833	298.778	324.65	333.261	266.961	310.639	294.217	Cluster_1
2260148	6030458C11RIK	77877	244.167	164.056	204.339	107.528	107.917	123.05	95.2611	111.661	112.439	199.283	174.25	141.05	94.35	102.467	114.356	99.5278	108.772	105.744	Cluster_1
430678	6330404F12RIK	na	695.817	900.539	657.417	90.45	95.45	87.8556	88.3833	84.8	89.0833	265.056	300.367	198.756	86.5389	88.1778	98.0389	93.5833	95.45	88.0611	Cluster_1
7050661	6330419J24RIK	na	564.111	503.017	525.006	491.306	424.256	469.622	229.906	189.517	238.583	294.794	202.45	252.778	378.794	332.772	278.272	135.561	136.506	162.089	Cluster_1
1450097	6330500D04RIK	na	193.383	174.739	191.25	111.194	108.144	119.794	104.139	116.75	111.233	183.656	127.211	170.228	143.461	151.65	146.5	104.444	104.789	92.4833	Cluster_1
4920427	6330500D04RIK	193385	671.383	733.317	556.656	200.328	145.822	178.3	178.978	164.533	161.339	588.561	597.189	574.656	446.172	493.489	511.933	124.322	126.85	127.728	Cluster_1
1300368	6330503K22RIK	101565	317.056	617.222	536.294	119.317	175.9	117.306	165.778	157.878	150.783	471.739	210.539	473.022	122.85	158.139	176.572	126.728	177.15	159.833	Cluster_1
3420521	6330503K22RIK	101565	938.283	673.8	661.339	145.267	147.333	156.939	167.556	193.639	186.022	723.239	460.167	500	150.183	225.278	134.833	194.278	151.222	156.811	Cluster_1
5080162	6330503K22RIK	101565	1250.06	1132.76	1175.07	195.417	189.172	217.667	243.333	291.194	270.611	994.367	786.333	624.9	185.583	177.878	154.694	212.028	243.05	192.689	Cluster_1
7160070	6430548M08RIK	na	716.356	455.689	516.283	211.872	125.45	186.311	262.478	273.422	284.378	535.522	542.744	363.339	339.55	363.294	271.394	331.383	262.1	291.689	Cluster_1
7160008	6530403H02RIK	na	459.222	543.494	565.683	86.3	89.9444	95.45	97.65	97.2278	93.2389	415.306	367.578	401.85	90.1611	94.2611	85.6667	106.333	95.5389	97.1389	Cluster_1
4590152	6620401M08RIK	na	473.122	433.017	472.083	312.167	278.272	388.144	136.172	169.522	170.883	291.689	299.439	264.317	227.622	268.789	249.144	150.733	135.911	153.644	Cluster_1
940017	6720467C03RIK	na	185.067	146.578	161.983	92.5167	98.7056	90.7278	94.1111	101.256	101.328	174.483	117.028	161.194	89.0833	83.8722	92.5	89.0778	92.4222	101.456	Cluster_1
1770082	7530404M11RIK	329731	454.172	278.717	560.339	77.8722	89.3167	87.7	84.6833	83.35	86.1944	138.839	319.322	158.139	81.4611	90.3722	84.0556	91.2667	88.1111	87.7	Cluster_1
3180274	8030462N17RIK	na	164.167	185.522	167.278	100.772	118.594	104.111	111.983	118.9	115.3	162.456	160.767	119.889	98.9222	114.106	114.722	98.6222	111.6	114.628	Cluster_1
6560437	8430436F23RIK	na	196.006	165.144	182.817	98.8111	89.8222	91.2778	87.4833	86.6722	91.1111	131.506	168.794	126.494	86.6278	94.25	88.8278	88.5667	89.6	100.9	Cluster_1
3140259	9030205A07RIK	217843	147.472	178.917	169.944	89.8889	100.183	86.2667	87.9722	92.0389	100.394	107.817	128.994	101.672	90.9833	88.8556	93.5722	93.9333	84.7611	91.1667	Cluster_1
1450053	9030418K01RIK	na	285.806	188.883	270.1	102.839	91.0222	99.1167	100.811	101.056	96.8778	217.883	144.039	150.883	93.5278	83.5556	87.85	91.7556	98.4111	99.2222	Cluster_1
3890348	9030418K01RIK	71532	139.189	164.328	123.933	87.7167	88.1111	91.3556	89.2222	90.7111	89.1056	113.95	124.35	106.878	87.5778	93.5444	92.9333	94.7056	89.35	88.9778	Cluster_1
2450259	9130422G05RIK	na	353.456	406.111	391.361	103.939	117.739	106.344	110.611	119.289	105.622	261.594	286.572	257.35	166.661	130.017	159.267	165.106	116.561	116.067	Cluster_1
5080709	9330120H11RIK	na	209.5	195.011	183.417	96.2778	110.678	100.478	127.456	140.011	149.978	131.322	104.139	112.144	113.644	131.1	108.744	125.528	143.294	135.822	Cluster_1
4050575	9330137I11RIK	na	388.461	470.056	382.511	93.0944	85.85	88.9833	92.25	87.3222	98.6722	406.111	342.339	391.45	86.5889	95.0667	95.5333	90.5611	90.0556	95.4056	Cluster_1
5700767	9330158N06RIK	na	214.528	286.3	286.611	174.578	200.772	154.506	144.572	139.906	144.428	204.478	228.35	266.961	186.578	155.972	179.117	168.117	164.022	162.972	Cluster_1
1410328	9330179O15RIK	na	2512.07	1998.44	2256.8	97.4944	86.6056	94.8222	95.9722	89.3833	100.217	1534.71	1506.74	1280.84	94.5778	88.6944	100.339	93.0611	91.7	89.0278	Cluster_1
6560010	9430028L06RIK	225617	1080.36	1419.73	1340.12	154.489	219.967	213.228	644.639	745.056	706.367	365.667	268.444	344.472	217.406	301.167	292.844	392.283	525.422	534.767	Cluster_1
7560474	9430028L06RIK	225617	1278.42	1540.6	1862.36	122.661	175.761	198.05	690.628	860.939	834.839	362.428	234.628	341.45	188.267	263.639	296.75	417.783	566.056	715.367	Cluster_1
5860681	9530056K15RIK	na	151.383	119.783	167.817	85.9	83.8167	87.0611	85.8944	86.7778	97.4833	158.317	139.556	141.222	90.8278	87.9333	89.7667	86.3167	85.2833	87.1889	Cluster_1
7160296	9830001H06RIK	320706	137.417	168.4	159.067	107.1	106.667	103.756	104.489	99.3	107.044	134.661	118.45	115.483	105	95.4333	100.539	131.106	119.511	109.25	Cluster_1
1740180	9930021J17RIK	229488	675.956	798.928	790.017	356.339	316.717	345.789	152.044	143.222	142.183	340.528	434.539	363.194	270.889	252.022	248.933	150.044	131.889	128.472	Cluster_1
150500	A230005G17RIK	na	149.044	133.761	167.911	95.9611	94.8222	101.322	94.9333	104.95	92.1611	108.539	106.394	101.1	97.8167	102.983	90.5278	100.144	99.1111	97.7	Cluster_1
7210270	A230057G18RIK	na	4764.42	4993.23	3985.09	206.778	173.061	187.139	424.483	285.161	626.611	5688.4	5199.88	3914.79	295.089	99.9444	159.206	236.856	143.578	165.228	Cluster_1
7400202	A230057G18RIK	na	1426.36	2755.84	2162.89	121.078	123	113.467	170.772	137.433	180.7	1535.72	1877.69	2114.49	113.239	94.2722	123	118.572	106.822	140.572	Cluster_1
2000544	A330055I17RIK	na	245.228	255.439	219.3	178.328	153.728	165.811	111.844	105.5	100.767	192.328	202.606	280.928	179.806	128.361	192.178	100.583	102.444	106.878	Cluster_1
5820100	A330104J06RIK	na	155.45	198.794	211.7	88.1889	89.1444	86.4833	92.85	88.9	85.4222	113.978	112.989	131.867	86.2556	90.1722	88.0222	89	93.4444	86.05	Cluster_1
6980376	A430065P19RIK	na	175.489	124.528	161.056	83.9944	91.5833	86.1444	85.7611	82.2222	85.5444	185.089	134	127.167	85.5222	83.3056	86.3389	82.9333	89.2611	80.4333	Cluster_1
5870709	A530089A20RIK	na	1554.29	1645.82	1694.97	857.906	1066.82	902.411	790.733	744.333	745.956	943.328	760.817	988.65	923.894	906.933	1077.9	748.05	790.394	868.317	Cluster_1
4900288	A630098G22RIK	na	376.694	442.189	347.694	165.294	162.589	162.856	104.989	117.55	113.094	155.389	149.306	137.228	111.65	117.822	111.867	109.861	106.544	107.283	Cluster_1
830358	A730017C20RIK	225583	3181.74	2814.86	2877.85	1433.98	1228.24	1343.33	476.928	374.161	557.883	2992.09	2847.22	2547.39	1528.65	1112.52	1440.03	813.061	584.861	632.556	Cluster_1
6650181	A830006N08RIK	na	656.456	579.117	541.044	523.4	294.794	448.872	88.45	94.1944	103.15	379.189	344.817	374.911	151.95	228.956	167.233	86.15	83.5	85.0722	Cluster_1
3360537	A830053O21RIK	320522	126.067	123.478	141.672	89.5222	86.8889	86.8167	92.8944	90.2889	88.7611	117.517	126.5	108.067	86.5667	91.45	96.8944	83.0833	101.156	95.2778	Cluster_1
2360309	A930009A15RIK	77798	1661.12	1198.51	1450.07	254.994	126.1	184.894	127.722	150.256	137.239	551.589	336.017	341.906	103.189	98.9722	103.844	128.378	112.272	112.55	Cluster_1
6350671	A930009E05RIK	na	282.083	328.344	317.422	107.917	97.9778	106.85	114.65	110.344	134.028	268.789	232.467	200.106	98.2778	101.85	101.65	83.8778	92.9778	101.433	Cluster_1
6960369	AADACL1	320024	699.661	611.594	703.689	240.644	207.489	246.272	141.428	154.122	151.056	795.078	392.689	547.667	165.089	135.944	215.878	149.728	142.778	148.328	Cluster_1
1500575	AAK1	269774	230.628	182.161	230.317	96.1389	96.6944	88.7667	101.311	109.917	140.728	230.8	205.761	190.333	91.9278	93.3056	90.8222	89.4944	90.45	94.4944	Cluster_1
3190301	AAK1	269774	190.706	169.833	204.172	95.9944	91.35	98.6833	106.117	108.422	132.944	193.333	173.006	148.689	90.9889	84.2333	94.6111	93.3667	84.7833	90.5389	Cluster_1
2000576	AASDHPPT	na	206.944	235.106	232.028	133.95	153.356	179.406	149.511	174.017	191.5	203.739	183.839	214.267	121.056	138.161	141.65	143.089	158.539	165.194	Cluster_1
6650044	AB182283	192950	496.694	604.606	598.861	188.6	182.972	197.539	454.6	269.6	536.172	293.506	380.056	217.883	191.828	152.139	152.55	136.178	122.006	122.35	Cluster_1
830615	ABCB6	74104	259.739	164.239	221.3	132.889	117.311	126.233	167.644	154.911	178.656	217.339	181.15	191.5	121.639	114.528	118.467	135.017	122.139	132.044	Cluster_1
70364	ABCD2	26874	307.194	467.056	371.789	98.4389	92.7278	107.728	118.1	119.489	126.328	288.1	202.806	243.261	91.2389	89.5778	95.2944	119.133	108.867	108.761	Cluster_1
1260544	ABCD2	26874	314.422	275.3	323.272	100.311	96.4556	95.6889	135.928	132.306	123.967	298.2	290.55	215.617	97.2667	86.9333	94.4944	116.15	113.789	109.294	Cluster_1
3460021	ABCF3	27406	321.494	397.211	398.861	200.467	248.011	253.172	196.6	226.317	224.583	318.306	375.011	353.878	222.328	284.544	279.35	181.072	234.206	218.05	Cluster_1
3120296	ABLIM2	231148	143.117	196.472	155.839	92.3778	95.9444	91.35	92.5333	94.1389	88.3222	151.944	153.522	160.672	93.0778	93.45	87.1889	94.6889	89.5722	96.5167	Cluster_1
3440242	ACBD6	72482	793.089	587.472	664.372	402.117	338.617	299.367	406.539	398.739	416.778	633.85	669.756	521	423.028	369.25	334.583	420.9	318.133	349.856	Cluster_1
3190446	ACBD7	78245	1041.52	595.85	860.6	90.2611	83.5167	84.7222	85.0389	89.5778	85.1722	1011.23	777.017	714.972	110.6	95.5111	90.0389	88.0944	83.5556	89.95	Cluster_1
520367	ACCN2	11419	473.517	534.994	520.65	99.65	98.9889	113.172	168.228	135.861	181.022	312.222	357.372	313.439	93.4667	89.0778	108.483	102.722	93.9556	97.6111	Cluster_1
2650477	ACCN3	171209	226.244	347.011	283.028	186.178	135.989	181.022	120.606	115.894	127.844	190.956	183.522	166.944	119.533	116.678	94.05	110.428	121.911	91.5611	Cluster_1
7610541	ACCN3	171209	380.056	322.728	328.1	235.178	185.4	254.294	151.3	125.489	151.094	250.367	234.839	222.011	104.706	96.0167	99.6278	95.7778	91.3556	88.05	Cluster_1
3130347	ACD	497652	829.7	939.511	850.372	480.622	391.733	369.567	552.117	461.139	486.078	599.006	807.256	638.806	378.439	362.744	380.133	466.472	470.472	486.633	Cluster_1
5340092	ACO2	11429	267.061	348.261	357.983	191.5	230.717	222.789	169.75	196.294	219.328	272.222	306.256	285.778	185.861	233.806	225.25	219.194	234.744	218.322	Cluster_1
730129	ACOT7	70025	1925.22	2364.31	2110.81	666.75	804.428	745.667	1105.72	1013.47	1144.07	1292.1	1822.12	1293.08	950.061	1028.97	1021.57	830.511	898.678	883.133	Cluster_1
2470315	ACOT7	70025	534.767	531.006	585.111	130.928	120.567	137.083	137.006	143.239	192.361	287.067	306.4	221.272	155.794	156.389	162.65	161.033	155.567	126.428	Cluster_1
6840392	ACOT7	70025	559.644	455.161	547.289	127.261	132.211	133.544	138.75	137.417	195.367	271.394	304.633	222.483	160.35	193.778	171.272	166.283	135.128	131.506	Cluster_1
1240187	ACOT8	170789	437.911	723.811	656.761	348.478	358.256	381.228	238.644	223.178	263.883	456.806	500.678	508.389	310.956	457.744	472.083	277.661	315.367	271.394	Cluster_1
4290368	ACSL4	50790	1226.1	1100.86	1013.09	321.494	308.594	337.683	188.483	138.111	160.75	924.256	1279.01	588.139	276.939	202.806	272.578	191.928	162.017	163.611	Cluster_1
4640356	ACSL4	50790	632.75	492.85	678.278	204.811	205.389	193.661	148.039	131.139	152.978	416.267	316.8	382.178	169.628	160.05	205.217	143.317	149.183	165.528	Cluster_1
6290100	ACSL4	na	582.556	485.1	478.75	194.394	170.628	197.95	123.35	114.944	131.506	421.272	323.917	378.506	166.061	149.111	165.089	153.194	124.139	133.806	Cluster_1
6660722	ACSL4	50790	231.878	265.472	282.333	102.106	119.672	120.939	121.172	101.428	87.1722	151.856	173.189	178.394	107.828	112.5	119.817	96.1111	96.3389	110.989	Cluster_1
4570333	ACSS2	60525	691.522	551.372	599.35	138.433	108.628	139.433	137.339	138.783	153.533	657.956	475.322	537.889	119.678	116.3	150.183	134.228	109.017	105.456	Cluster_1
5050554	ADAM10	11487	2445.34	1970.17	1937.33	1507.65	1353.58	1848.82	933.467	1276.58	1194.97	1688.55	1089.32	1340.12	1479.21	1491.68	1634.28	1218.57	1196.49	1238.13	Cluster_1
5860373	ADAMTS13	279028	167.8	152.489	173.239	95.5278	94.25	106.133	88.1833	86.1778	95.0444	106.528	95.5833	89.4	90.9111	92.2278	90.7889	100.7	96.4556	82.6167	Cluster_1
4560373	ADIPOR1	72674	586.867	572.117	594.45	351.322	384.644	425.083	246.089	294.117	289.461	488.083	488.494	446.356	338.872	318.444	390.267	292.844	361.656	365.722	Cluster_1
1070564	AFTPH	216549	1638.11	1407.81	1733.57	1003.17	727.683	1004.69	598.672	634.85	535.522	1760.32	1552.51	1356.06	839.611	850.372	780.222	647.15	543.9	471.106	Cluster_1
2060193	AGAP1	347722	792.05	651.428	798.928	501.472	315.667	514.889	256.578	261.489	327.139	589.7	554.378	540.15	263.011	285.378	317.783	221.25	215.989	235.289	Cluster_1
60403	AGFG2	231801	211.406	267.206	317.489	123.872	128.161	142.183	115.506	124.261	129.467	193.083	206.967	264.994	115.767	127.706	131.622	115.978	114.172	112.017	Cluster_1
840370	AGTPBP1	67269	166.361	197.189	167.961	105.183	104.539	114.844	137.383	139.3	153.906	145.917	136.561	145.828	107.661	100.767	110.4	149.639	120.006	147.222	Cluster_1
2030639	AI413582	106672	252.633	311.711	299.839	134.311	127.217	163.611	119.5	131.55	149.817	187.394	175.217	207.844	132.85	117.183	133.506	123.556	142.861	136.156	Cluster_1
110717	AI428936	233066	868.317	951.189	1042.66	443.85	422.283	450.694	109.683	124.544	123.611	712.7	764.583	616.9	311.922	392.839	404.183	119.067	102.294	102.244	Cluster_1
1030653	AI464131	329828	229.394	203.956	297.9	118.594	102.433	124.906	119.639	146.383	148.833	199.367	223.994	184.128	115.867	101.256	105.594	103.994	105.706	111.544	Cluster_1
6100674	AI875142	na	836.467	987.678	937.461	580.806	584.978	685.222	241.939	246.167	300.906	378.739	402.428	279.517	225.206	226.067	238.25	521.367	312.861	349.7	Cluster_1
1010600	AIFM1	26926	380.6	437.106	457.367	207.283	287.067	287.422	187.75	275.55	262.044	309.939	346.611	296.783	263.989	238	296.389	206.211	194.728	254.661	Cluster_1
1770672	AIFM1	26926	754.022	974.494	920.272	469.928	520.556	667.311	448.872	550.289	579.667	526.894	639.467	618.578	515.789	543.494	578.061	375.956	411.906	548.417	Cluster_1
2690541	AKIRIN1	68050	493.711	377.35	479.461	245.306	301.417	295.089	198.583	243.139	255.261	387.839	300.994	333.544	204.85	224.733	291.294	202.661	207.844	246.411	Cluster_1
1690537	ALDOA	11674	1242.83	1358.03	1403.52	840.467	821.283	802.161	466.744	463.378	580.489	1216.88	1517.77	1081.84	820	860.022	897.244	590.461	616.472	633.5	Cluster_1
7100538	ALG2	na	746.689	798.172	843.778	633.333	612.228	624.211	513.528	525.228	579.828	753.306	747.45	632.75	554.694	673.972	628.972	565.578	503.361	542.039	Cluster_1
540446	AMPD3	11717	127.044	185.689	155.383	82.1389	88.8278	95.1444	87.8	90.2278	88.8278	93.0167	89.4389	93.4444	100.011	94.5667	89.2278	94.9833	85.5611	97.7056	Cluster_1
1580730	AMPD3	11717	234.244	245.228	283.111	116.883	119.4	127.889	96.5944	103.556	98.9833	102.617	94.0111	87.1167	94.8611	108.939	107.361	114.356	103.744	112.25	Cluster_1
510735	ANGPT1	11600	331.383	451	348.083	311.311	333.817	325.672	194.978	227.244	273.267	97.4111	99.2944	133.85	122.417	146.417	171.644	177.044	172.489	283.839	Cluster_1
3830537	ANK3	na	126.828	151.183	153.65	96.8889	96.8056	99.3444	84.9444	88.3222	91.7333	101.439	105.622	102.261	102.178	90.8056	104.783	91.5556	85.3722	85.1722	Cluster_1
4060347	ANK3	11735	145.017	193.661	184.983	97.4389	95.2278	102.244	94.9167	93.5222	101.183	115.283	115.983	103.294	120.844	99.6944	110.094	100.778	100.322	92.8056	Cluster_1
4290630	ANK3	11735	378.056	547.156	535.772	320.406	271.867	346.611	207.017	218.311	277.894	356.5	365.667	342.033	412.4	362.261	372.922	148.739	153.689	156.094	Cluster_1
6020176	ANK3	11735	381.761	473.022	469.622	166.772	188.506	194.911	125.139	123.867	142.756	295.422	262.806	234.506	271.956	213.617	209.561	109.389	130.506	105.5	Cluster_1
2510189	ANKFN1	382543	806.611	1240.63	1135.11	92.6444	96.7833	92.8611	84.6333	95.9444	87.2333	971.833	776.189	1306.71	92.4222	92.7611	90.5667	102.378	103.778	95.6222	Cluster_1
4260452	ANKRD24	70615	181.678	209.461	166.683	85.3778	93.9778	92.5389	92.6444	85.4889	91.8278	137.039	173.878	130.361	88.4278	95.2444	95.3556	91.3111	88.0333	88.1944	Cluster_1
6480181	ANKS6	75691	250.194	266.311	180.378	177.917	111.383	111.028	113.839	111.944	105.144	136.106	111.622	118.911	109	120.783	105.689	107.467	102.072	122.006	Cluster_1
5080093	ANP32E	66471	1709.61	1259.23	1465.25	822.933	738.928	790.394	842.556	864.294	826.622	1611.18	1193.63	1112.97	694.822	579.428	688.356	868.317	642.128	875.056	Cluster_1
3370630	ANXA4	11746	2423.21	2621.65	2799.54	256.617	326.917	238.222	168.139	205.389	170.044	1597.54	1514.81	1443.71	233.683	226.778	265.65	174.589	190.361	200.572	Cluster_1
6200372	ANXA4	na	3791.91	4050.37	3882.81	503.017	599.35	461.411	279.967	302.794	281.167	2909.91	3442.36	2819.27	475.594	518.95	506.7	294.633	338.039	359.7	Cluster_1
2340121	AP1B1	na	961.756	1028.39	1004.37	788.9	742.378	822.567	522.117	650.2	614.783	818.589	1061.25	792.333	771.728	627.289	722.322	608.4	637.411	731.372	Cluster_1
3140634	AP1GBP1	217030	580.489	559.444	625.867	221.606	324.439	248.978	158.589	183.906	188.267	554.694	412.567	570.856	251.061	326.444	251.878	173.122	168.117	187.339	Cluster_1
3370112	AP1GBP1	217030	710.906	875.056	718	254.922	350.494	260.411	146.417	190.467	179.983	585.111	680.978	671.094	281.589	432.422	265.056	164.567	206.211	198.206	Cluster_1
1820053	AP1M2	11768	249.378	252.667	216.122	156.261	170.072	171.606	98.4278	88.1667	94.05	193.167	219.278	174.561	165.583	152.433	141.411	101.761	95.6	88.7222	Cluster_1
3180491	AP1M2	11768	230.85	202.628	239.439	158.683	151.222	161.522	89.8222	93.9389	88.5444	182.367	241.039	185.217	127.922	157.467	128.922	88.1889	80.7556	89.25	Cluster_1
5690554	AP1M2	11768	260.083	225.733	230.256	155.422	155.85	153.844	88.9889	100.406	95.3611	205.561	269.417	176.689	134.156	132.494	124.222	95.2611	97.0944	95.45	Cluster_1
2600162	AP3B2	11775	371.039	223.622	376.972	99.0778	89.6944	108.672	90.65	98.8278	103.461	366.628	350.689	314.794	89.3167	91.7056	90.4667	94.1889	91.9278	96.2611	Cluster_1
3180475	AP3M2	64933	899.594	1133.57	1084.38	292.011	300.494	377.35	259.239	310.639	359.928	684.883	922.667	831.2	243.139	210.144	269.6	247.006	285.578	294.383	Cluster_1
2030309	APBA1	319924	216.461	352.506	320.344	102.367	112.083	114.872	124.439	113.411	116.739	362.683	209.889	281.217	113.167	116.544	107.733	104.233	103.117	107.456	Cluster_1
5390364	APBB3	225372	358.856	357.428	342.444	129.517	113.133	120.506	129.056	138.894	118.211	290.094	280.428	253.789	98.0444	103.478	107.178	100.694	124.467	114.794	Cluster_1
2750446	APIP	56369	242.483	257.55	262.017	127.044	132.283	121.756	155.189	126.178	134.589	189.833	167.322	195.994	126.144	147.194	146.822	179.733	190.311	146.383	Cluster_1
6550470	ARHGAP24	231532	483.283	379.189	407.511	199.4	275.033	216.228	196.122	215.178	254.894	461.222	370.628	347.144	247.6	223.094	233.6	380.694	336.672	352.367	Cluster_1
4570239	ARHGDIG	14570	309.85	212.211	264.317	116.617	122.489	109.667	110.794	94.9444	106.372	225.972	250.478	208.606	112.722	103.472	102.172	102.039	104.728	103.033	Cluster_1
5860441	ARHGDIG	14570	349.922	273.6	259.378	105.361	103.889	102.367	95.3833	99.0778	99.7056	288.856	276.489	207.672	102.794	101.356	94.2111	95.9111	94.7611	92.0389	Cluster_1
870753	ARL6	56297	519.783	505.928	499.106	191.928	193.111	181.483	165.617	197.211	221.344	539.472	446.633	611.744	183.294	180.117	187.344	232.489	247.344	249.172	Cluster_1
4280072	ARL6IP1	54208	1993.06	1893.83	2258.68	1064.67	1293.08	1519.4	826.05	1234.65	1228.24	1605.4	1409.51	1692.13	1067.19	1133.19	1361.73	1047.51	1318.91	1272.21	Cluster_1
2470259	ARMC8	74125	1869.18	2100.76	1744.63	934.783	1217.41	979.272	1050.54	1400.88	1013.47	1915.31	1945.64	1494.19	1178.88	1371.42	965.633	991.028	1232.53	873.856	Cluster_1
4010075	ARTN	11876	140.394	129.7	143.239	94.35	96.0722	91.4611	88.55	89.8778	86.4111	105.644	117.25	96.9111	91	96.85	91.8056	92.8	89.1389	86.0389	Cluster_1
1980682	ARV1	68865	142.078	130.694	146.2	110.217	114.417	114.872	94.9444	107.322	108.233	145.811	144.056	123	113.161	98.9444	106.028	99.3111	100.406	101.144	Cluster_1
3140338	ASNA1	56495	489.311	636.478	500.678	297.528	355.917	249.572	356.861	208.944	229.633	570.533	465.85	546.839	297.283	379.117	286.033	336.844	288.011	308.106	Cluster_1
1260164	ASNS	27053	482.267	324.544	445.194	245.639	194.989	288.983	180.261	182.928	267.656	317.85	246.672	245.083	174.578	156.344	182.044	138.667	125.572	175.361	Cluster_1
2320626	ASNS	27053	375.044	352.328	408.889	183.889	165.033	214.683	167.878	135.539	193.683	279.578	271.628	199.183	144.517	119.939	152.622	125.3	129.517	130.794	Cluster_1
110228	ATAD4	217138	210.633	248.139	238.544	120.883	120.311	123.128	103.35	99.1111	96.8667	145.456	239.278	133.206	119.844	113.856	102.483	112.011	126.494	106.844	Cluster_1
6380608	ATAD4	217138	498.756	623.5	560.744	222.267	197.994	228.511	94.05	96.7167	95.2167	237.578	515.983	306.878	120.3	122.061	113.094	80.6611	95.5333	93.5833	Cluster_1
2510376	ATMIN	234776	213.861	171.989	190.861	160.033	140.467	147.822	111.678	120.267	122.444	184.894	149.467	144.25	122.939	107.561	123.689	116.289	110.594	112.461	Cluster_1
5290408	ATOH1	11921	963.528	732.95	886.367	91.4778	86.1222	88.1111	85.8778	86.0056	90.7167	534.867	536.744	360.239	92.75	85.5333	87.9111	90.5833	85.6667	81.7278	Cluster_1
4900743	ATP10D	231287	309.939	524.794	484.444	98.9444	115.772	117.722	108.761	106.028	120.011	291.322	391.272	428.944	94.9	107.244	101.589	114.061	128.922	154.922	Cluster_1
4200605	ATP1B1	11931	3633.89	3388.56	3514.89	2102.92	2833.31	3111.95	546.717	529.861	887.778	2335.78	2613.01	2330.14	1348.83	1767.99	1827.24	952.844	521.611	664.578	Cluster_1
770349	ATP2A2	11938	1354.16	1298.44	1740.23	516.283	347.933	494.489	525.228	489.794	623.5	1572.05	1311.81	1207.46	466.3	466.867	591.594	448.8	364.9	427.528	Cluster_1
940730	ATP2A2	11938	1058.23	856.422	965.294	285.411	240.417	284.839	275.344	270.611	368.85	1013.09	519.783	749.861	235.339	225.011	267.017	270.283	187.661	320.889	Cluster_1
60288	ATP2A3	53313	3817.31	1579.89	2295.4	174.433	94.2722	129.161	205.7	150.25	146.928	2466.75	1459.02	1537.09	966.028	869.206	620.311	286.778	263.961	212.372	Cluster_1
2570672	ATP2A3	53313	2283.8	1481.94	2240.32	118.167	109.683	99.3444	160.944	140.506	125.067	1662.89	986.478	1652.82	616.472	892.039	637.989	133.961	248.344	180.244	Cluster_1
4780039	ATP2B1	67972	1140.34	1321.06	1148.52	596.617	525.228	599.222	316.244	302.756	338.55	696.978	420.011	662.111	631.011	635.628	774.55	258.139	232.239	265.711	Cluster_1
870220	ATP2B2	11941	1200.71	1366.09	1107.42	370.078	394.5	453.989	172.089	131.689	235.022	1311.19	1326.43	1071.09	422.378	376.4	365.067	99.0778	87.5556	95.8944	Cluster_1
3170148	ATP2B2	na	344.422	472.356	284.711	139.567	160.083	124.506	86.9222	89	87.7056	267.506	299	203.817	164.472	215.939	118.411	82.4056	84.0556	85.4222	Cluster_1
1090307	ATP2B3	320707	193.722	175.706	195.722	86.8167	91.6111	85.9778	89.8778	93.4833	92.0167	153.017	155.7	168.761	88.8889	89.7833	88.5722	95.8278	96.2222	89.6778	Cluster_1
5270338	ATP2B3	320707	220.344	219.672	214.283	96.8278	89.7333	93.4444	100.289	93.6611	91.1722	154.711	237.906	187.806	93.5722	91.6444	88.0111	88.4278	92.3556	95.7722	Cluster_1
1400681	ATP5F1	na	1356.87	1338.83	1389.86	1032.04	943.817	1092.78	1107.1	1038.92	1315.94	1206.32	1063.21	1132.76	999.861	964.906	1017.49	845.039	993.206	1044.01	Cluster_1
7550041	ATP6V0A1	na	838.889	1074.16	1120.66	277.061	275.933	277.233	339.178	262.506	315.817	981.778	622.972	762.183	248.933	254.439	288.806	276.867	341.494	280.594	Cluster_1
5360047	ATP6V0D1	11972	636.367	721.528	554.089	413.5	371.872	381.761	416.928	333.544	356.861	558.867	434.9	487.639	455.994	481.883	450.244	483.078	484.8	399.572	Cluster_1
1710133	ATP6V0E	11974	616.9	828.667	814.767	282.044	345.222	320.922	190.706	198.822	199.683	400.972	582.15	513.678	229.378	269.178	332.156	229.711	249.744	247.972	Cluster_1
20600	ATP6V1A	11964	446.094	633.333	546.05	281.3	293.828	271.394	193.4	200.417	233.006	507.844	556.35	573.467	300.05	290.3	319.228	220.517	286.978	267.833	Cluster_1
5390041	ATP6V1B2	11966	1159.29	947.967	851.428	575.761	484.022	547.156	476.194	498.144	480.872	952.128	1097.96	776.556	492.033	510.394	414.694	582.861	426.594	457.367	Cluster_1
1500608	ATP6V1D	73834	1145.46	1151.81	1128.16	735.506	777.528	789.661	534.867	687.011	662.706	1193.02	912.694	978.556	679.644	753.539	712.956	851.428	749.111	776.556	Cluster_1
4610291	ATP6V1E1	11973	1654.19	1400.88	1358.95	929.917	985.606	1010.69	686.256	678.011	801.922	1200.14	1111.46	1129.9	832.567	808.05	873.856	707.628	757.411	694.822	Cluster_1
270167	ATP8A1	11980	632.183	992.778	753.756	220.422	407.056	320.672	233.894	277.344	291.689	548.828	803.35	656.306	235.3	253.378	345.561	308.144	301.089	311.311	Cluster_1
5270386	ATP8A1	11980	174.956	221.272	237.622	97.15	127.761	130.589	112.8	100.406	99.6944	169.128	128.017	187.444	113.044	114.639	129.361	107.25	105.956	104.728	Cluster_1
3850139	ATP8A2	50769	491.072	755.183	533.183	118.906	117.172	104.872	129.261	121.356	141.167	461.017	407.056	358.561	109.322	106.961	119.733	104.728	95.75	111.95	Cluster_1
6250528	ATP8A2	50769	255.761	182.078	201.044	93.3611	86.3778	96.1389	125.067	154.85	149.794	180.356	190.639	177.422	101.472	91.1111	92.3611	125.15	147.217	118.594	Cluster_1
610100	ATP8B1	54670	175.994	142.956	184.922	113.4	116.089	96.7611	86.8889	86.5611	84.5611	132.067	136.683	116.55	106.333	135.961	115.033	84.5611	92.0944	94.1389	Cluster_1
990468	ATP8B1	54670	343.744	265.733	366.361	205.722	170.956	212.133	92.7056	102.417	100.756	224.117	226.694	174.417	187.806	146.278	187.361	99.4944	106.228	111.011	Cluster_1
6960044	ATPAF2	246782	193.817	171.611	185.233	130.489	112.756	130.617	107.283	98.8889	105.361	164.283	160.5	123.811	115.1	106.528	117.756	141.411	127.706	106.833	Cluster_1
2450187	ATXN1	20238	761.072	538.017	767.772	332.772	440.383	426.3	276.45	309.083	325.167	581.239	394.172	547.961	331.928	338.95	416.928	331.106	267.367	276.65	Cluster_1
1850678	AU021838	328099	269.95	307.861	285.55	163.172	190.467	186.678	159.117	170.883	164.6	191.828	203.611	249.361	169.783	201.811	179.044	181.917	195.261	172.161	Cluster_1
4810619	AU022508	na	1310.48	837.539	1070.7	472.256	369.189	381.072	488.494	427.25	496.544	662.006	366.822	439.983	467.111	426.15	568.789	377.489	399.822	431.561	Cluster_1
2100504	AV273951	na	110.083	137.217	139.989	92.9278	93.0889	97.4222	90.7	95.3056	90.3611	122.139	130.817	122.356	89.3167	92.1611	86.2667	87.4056	92.2444	91.2667	Cluster_1
5340762	AW212394	na	990.061	1144.92	1249.35	679.794	573.467	677.728	149.6	167.15	221.406	793.483	1102.12	742.378	656.761	693.689	840.75	135.939	168.228	186.672	Cluster_1
3450064	B130052F17RIK	na	190.656	404.683	304.139	97.8611	108.389	114.356	89.3611	102.939	100.806	130.433	209.328	208.717	88.1111	99.5444	99.9111	92.45	91.7889	100.806	Cluster_1
2070327	B230104P22RIK	na	886.589	828.822	722.189	475.2	400.817	393.456	353.583	279.517	358.183	424.878	521.272	348.889	408.322	474.778	345.272	323.594	161.256	240.806	Cluster_1
3190221	B230112P13RIK	na	156.344	193.094	173.894	90.9611	98.8278	87.8111	100.844	95.4056	106.356	157.822	145.322	136.217	92.6444	99.2611	90.8278	90.3278	89.5722	92.8	Cluster_1
520338	B230208H17RIK	227624	270.172	253.361	281.633	175.717	190.428	170.956	192.911	203.7	190.267	233.356	210.511	184.472	170.228	177.35	178.572	179.433	190.722	189.472	Cluster_1
3850685	B230219D22RIK	78521	1068.97	823.833	1020.32	510.261	470.056	515.189	513.678	576.289	512.722	775.389	786.828	631.011	440.078	328.344	460.511	504.089	455.578	523.083	Cluster_1
7160634	B230396O12RIK	242800	1010.19	1098.62	1052.13	90.7667	89.4222	93.9556	93.9944	95.4833	94.5667	728.15	612.039	709.25	88.1333	93.5889	92.3889	89.8889	90.0167	96.9111	Cluster_1
6550324	B3GALT5	93961	257.267	307.778	317.189	105.383	105.061	110.083	110.328	101.778	119.428	110.244	112.994	94.7389	119.422	129.222	127.133	108.822	99.3111	92.45	Cluster_1
4780047	B3GNT8	232984	271.361	460.039	343.744	107.144	99.7556	98.3222	95.8944	90.8944	87.3778	268.95	432.75	311.433	95.0833	87.1167	92.1222	102.044	120.128	104.706	Cluster_1
130243	B830006A16RIK	na	192.283	154.156	188.428	105.183	108.128	115.856	114.872	116.272	111.944	128.644	120.517	122.017	115.861	101.494	105.9	99.8167	97.2056	102.328	Cluster_1
4060541	B930006L02RIK	na	384.567	384.706	388.461	171.989	172.611	177.75	144.128	165.189	178.278	192.833	261.722	201.35	168.339	149.939	191.578	155.011	148.494	164.494	Cluster_1
2000451	B9D1	27078	468.822	523.083	531.228	257.628	287.189	285.622	222.928	228.683	227.444	522.783	476.828	516.394	206.644	231.661	302.583	252.633	253.05	254.539	Cluster_1
3460142	BACH2	12014	310.828	529.783	397.667	133.611	127.15	129.639	203.15	217.811	238.494	244.144	291.194	281.083	288.556	299.667	222.889	256.489	258.067	297.478	Cluster_1
650768	BARHL1	54422	1022.88	974.978	1059.08	109.617	101.878	99.8556	102.289	99.7833	99.6278	436.128	467.372	299.517	111.444	111.094	105.717	121.139	100.661	105.094	Cluster_1
4040520	BC002199	211556	795.9	724.561	664.911	420.722	387.511	397.111	320.406	389.967	339.422	482.383	357.489	498.994	322.911	285.806	392.578	301.572	288.806	312.961	Cluster_1
7200379	BC002199	211556	916.967	1189.08	992.289	592.267	712.456	547.289	471.2	473.606	494.378	881.511	634.394	759.194	754.939	773.756	616.644	392.167	516.511	507.472	Cluster_1
2710114	BC022224	192970	126.817	132.606	122.444	92.5944	103.361	95.4833	85.4556	92.3778	83.4444	95.2556	105.533	97.0167	92.9833	91.2111	95.8722	88.9833	93.6444	100.95	Cluster_1
2230458	BC027582	na	147.722	125.172	149.922	99.4722	98.8278	104.217	93.8611	92.7278	93.5	107.644	102.411	100.467	88.9	96.7167	88.5944	91.3889	103.756	94.7222	Cluster_1
2480025	BC031181	407819	1318.28	1280.84	1375.62	1050.54	1071.64	1088.97	781.672	687.633	836.828	1308.26	1044.01	1139.25	1047.51	931.344	1079.37	761.072	807.256	829.078	Cluster_1
1090731	BC050811	241943	131.183	140	132.556	90.0833	94.8278	88.5667	86.6056	88.5556	92.7778	98.0389	107.25	90.5667	103.633	94.5889	88.8833	94.9944	90.25	93.5222	Cluster_1
840546	BC057079	230393	353.094	303.561	370.544	214.911	178.189	205.794	218.45	259.639	261.817	306.561	256.044	237.233	235.022	223.894	211.85	282.383	242.8	289.117	Cluster_1
2760468	BC062185	na	499.461	396.778	410.783	394.861	239.356	364.744	275.55	263.194	272.367	369.428	295.639	275.467	236.333	204.444	227.05	207.817	211.361	235.3	Cluster_1
110224	BC089491	280621	448.978	460.167	342.161	143.633	126.05	126.317	230.133	194.472	213.322	155.772	143.867	127.306	104.194	124.444	127.633	194.861	209.656	245.378	Cluster_1
7000563	BCL10	12042	892.622	905.317	984.106	621.667	591.756	793.756	692.356	685.367	587.961	935.061	789.661	867.017	715.367	680.822	669.6	715.6	633.678	676.928	Cluster_1
460692	BCL11A	14025	223.622	314.111	334.472	142.956	133.472	200.439	127.706	133.189	165.567	180.583	251.878	211.889	164.822	157.133	166.933	149.139	122.622	143.011	Cluster_1
1570022	BCL11A	na	556.022	638.128	550.711	244.583	295.639	273.6	271.661	235.478	224.356	419.311	303.072	348.772	345.328	380.983	242.8	229.139	311.022	232.922	Cluster_1
70446	BCL11B	58208	117.433	133.061	136.439	94.9444	98.25	95.1444	88.5778	88.9667	92.9222	86.6278	93.9722	85.2222	97.15	102.856	97.4167	89.3	92.0889	92.1944	Cluster_1
5260162	BCL11B	58208	161.078	194.306	201.772	91.9444	90.3667	85.7667	90.1722	109.728	106.667	86.0389	86.1944	90.2889	95.6167	112.844	95.3722	99.0444	105.456	105.35	Cluster_1
6110008	BCL11B	58208	282.989	323.106	207.117	88.0278	94.1556	95.5389	121.2	114	125.117	87.8556	102.85	88.4833	107.306	110.772	96.2333	99.7722	100.483	111.417	Cluster_1
7650475	BCL11B	58208	293.828	377.256	397.211	90.5278	90.6778	95.7722	116.911	173.45	161.672	90.4667	95.15	84.2667	110.294	115.528	97.9389	85.5222	115.55	117.478	Cluster_1
650110	BCL7A	77045	1191.97	1213.64	968.406	677.728	578.306	518.95	434.9	317.694	346.15	1153.65	1355.19	789.094	458.378	463.228	373.378	301.489	226.067	206.189	Cluster_1
5690168	BDP1	544971	275.511	317.056	263.322	148.561	174.189	173.311	149.922	178.389	159.994	208.944	215.139	229.189	225.989	201.139	179.65	156.806	197.922	161.522	Cluster_1
290497	BECN1	56208	232.667	246.028	221.533	190.278	179.25	176.494	130.394	148.789	146.611	197.044	161.567	183.372	175.161	131.672	181.539	149.344	143.761	150.05	Cluster_1
1110162	BEX2	12069	804.739	830.511	737.6	362.033	265.194	225.933	167.278	123.261	137.328	892.8	501.233	594.45	394.617	257.872	219.428	107.428	97.6333	99.4556	Cluster_1
3290747	BEX2	12069	3709.61	2967.53	3522.22	1701.23	1650.46	1327.65	899.822	595.033	876.111	3432.01	2687.4	2410.03	1251.09	1313.16	1022.46	486.483	269.533	322.911	Cluster_1
3400564	BEX2	12069	885.561	1352.8	1075.68	595.85	705.233	573.889	524.794	418.144	466.3	844.756	775.756	857.311	721.711	847.211	796.217	379.606	409.644	431.5	Cluster_1
6060468	BOLA2	66162	1271.65	1060.81	1362.8	813.061	643.483	771.728	671.761	587.183	686.256	1001.84	775.139	896.75	628.833	489.311	631.361	661.339	528.05	614.961	Cluster_1
130390	BPNT1	23827	385.567	377.611	438.378	250.028	285.306	325.328	158.372	212.211	215.583	374.311	397.211	410.95	221.939	248.878	261.517	169.844	222.206	222.35	Cluster_1
5700411	BPNT1	23827	570.533	597.05	618.578	220.978	396.539	314.689	160.539	212.311	218.133	460.444	281.167	530.378	245.378	457.367	353.094	206.183	283.483	252.694	Cluster_1
4760546	BRAF	109880	222.689	164.167	199.4	153.578	134.75	148.561	113.994	128.361	132.067	225.772	189.244	177.828	132.106	121.867	125.194	122.494	124.322	124.294	Cluster_1
6040349	BRAF	109880	612.039	517.783	609.406	338.039	291.644	446.722	287.967	367.85	366.706	682.783	490.583	588.928	287.817	333.983	298.722	320.728	298.394	333.689	Cluster_1
4570739	BRF1	72308	1220.01	1293.08	1285.4	950.928	1054.77	959.311	962.111	1116.07	1059.08	1019.1	1110.14	995.778	866.422	885.144	876.111	951.189	872.75	960.089	Cluster_1
1070541	BRF2	66653	460.511	468.344	421.128	163.294	105.306	120.578	166.233	127.517	142.622	272.267	302.722	157.7	154.094	111.922	121.911	179.072	128.994	137.628	Cluster_1
4560274	BRS3	12209	133.872	145.828	146.517	98.7778	95.3944	109.761	95.1833	104.206	99.6	132.65	129.089	132.394	97.9056	96.3389	99.4833	89.35	102.044	103.028	Cluster_1
4480148	BTBD11	74007	322.583	315.667	307.194	89.8056	95.8722	89.2111	110.3	123.806	126.006	229.417	203.633	185.478	130.261	115.572	117	136.133	115.528	123.517	Cluster_1
5690603	BTBD11	74007	523.744	516.744	568.789	116.928	117.061	108.317	179.922	212.917	239.817	425.839	322.494	274.372	197.533	183.889	156.6	214.283	180.389	191.133	Cluster_1
2510068	BTBD12	52864	234.061	224.117	200.328	156.789	136.972	117.394	162.117	162.289	148.839	190.022	261.222	201.128	139.05	105.183	104.65	115.983	145.55	126.889	Cluster_1
2060280	BTBD9	224671	292.167	285.878	272.811	164.394	146.928	156.639	127.622	119.689	129.806	227.644	157.078	208.739	137.633	193.383	166.717	123.878	130.822	138.894	Cluster_1
3390398	C030003A18RIK	na	157.922	157.839	178.328	102.744	110.672	113.428	103.272	118.761	115.05	177.733	156.411	163.089	94.2333	103.828	105.144	103.072	108.672	97.5056	Cluster_1
2230537	C030014K22RIK	226610	175.417	226.406	203.739	86.2667	90.5889	81.5556	92.7889	88.85	94.6111	137.317	209.111	119.611	92.0778	88.8278	82.9167	90.4222	102.628	91.1444	Cluster_1
5130039	C030014K22RIK	226610	171.894	246.272	223.517	92.6056	85.8778	86.7722	91.3778	98.3444	105.25	167.15	160.111	123.106	80.4333	94.6833	86.15	98.7	98.9444	95.0833	Cluster_1
7210431	C030015H18	na	163.467	148.317	216.239	82.5889	92.3	88.15	88.0111	93.9778	86.9222	139.111	136.539	128.783	94.6611	91.65	85.7667	101.067	91.65	84.0722	Cluster_1
6020551	C030023A16RIK	na	142.467	154.356	154.506	102.689	103.294	93.5278	102.639	96.4111	102.694	133.911	91.6611	130.278	101.811	100.928	89.1889	86.9111	88.5778	90.2	Cluster_1
4230639	C130072A16RIK	na	298.667	396.239	369.328	189.472	250.806	181.372	167.894	156.789	146.067	242.178	260.25	277.572	213.228	205.172	210.589	154.767	201.306	162.589	Cluster_1
580768	C130076O07RIK	na	370.783	495.944	564.683	202.244	216.528	275.972	136.989	136.889	154.528	220.728	326.444	270.283	125.433	123.589	137.7	107.422	120.378	107.422	Cluster_1
5720181	C230040D10RIK	244281	158.356	177.011	214.739	85.1111	88.3889	85.7111	87.6889	85.1444	89.15	145.939	160.35	124.694	83.7722	90.5944	91.3556	92.3556	88.3444	89.6111	Cluster_1
6130482	C230078M08RIK	319749	353.878	303.994	323.539	103.461	90.1167	99.4056	119.006	100.539	97	314.689	397.817	266.672	103.017	88.1278	95.0556	131.222	92.0778	99.7722	Cluster_1
5220070	C330023M02RIK	231713	435.711	457.583	416.689	268.544	245.75	265.433	211.217	278.083	274.156	331.106	306.039	309.939	230.75	261.033	228.878	169.483	288.494	241.506	Cluster_1
6330129	C330034C07RIK	na	493.833	397.422	468.233	157.222	168.9	131.622	142.589	120.456	104.639	455.017	334.067	322.794	205.678	174.111	124.767	137.989	136.394	118.278	Cluster_1
2570070	C430004E15RIK	97031	414.694	431.756	437.433	179.383	148.8	135.528	148.528	138.461	136.672	337.05	344.633	246.628	180.628	106.933	137.039	148.478	127.533	115.744	Cluster_1
630703	C430015A10RIK	na	248.672	235.667	235.583	202.478	181.794	209.311	193.661	198.1	200.328	220.85	190.467	192.65	175.872	140.772	152.361	144.761	163.072	143.756	Cluster_1
610364	C730029A08RIK	na	497.917	469.05	569.022	91.7056	88.5111	91.4111	84.4056	88.7167	95.1667	322.011	221.044	198.961	89.6778	89.5833	90.9111	84.4833	93.2944	85.8222	Cluster_1
7150575	C77080	na	951.189	720.217	740.206	382.433	240.217	354.344	301.633	225.817	286.078	778.978	969.322	490.744	443.478	350.494	273.528	442.967	196.472	193.472	Cluster_1
2490612	C85492	215494	215.989	255.7	220.422	176.367	203.739	206.083	122.222	137.95	144.572	183.678	146.578	191.189	174.694	136.1	171.822	159.156	152.944	156.061	Cluster_1
1170437	C920006C10RIK	na	872.978	898.972	1028.97	288.1	419.572	414.006	368.939	470.367	466.633	811.522	600	806.783	306.228	476.594	516.644	540.939	693.9	728.85	Cluster_1
6650524	CACNA1D	12289	614.544	582.967	720.789	164.106	161.622	178.828	138.289	160.539	197.706	430.594	620.733	463.861	254.628	279.85	252.1	203.472	159.083	226.139	Cluster_1
130463	CACNB2	12296	607.828	481.3	532.206	153.533	136.578	152.717	154.672	133.322	142.039	336.222	383.322	320.456	170.283	204.306	180.467	154.094	133.128	127.606	Cluster_1
1850192	CACNB3	12297	272.578	309.356	253.567	248.444	233.894	285.933	189.528	169.422	195.122	265.678	308.067	254.111	214.939	198.822	184.728	145.189	148.839	158.744	Cluster_1
1780010	CACNG5	140723	281.539	305.878	302.406	84.4444	85.2222	87.8889	89.1056	92.0111	116.672	120.567	100.389	97.2111	87.3722	86.4722	84.7222	83.9556	86.9667	93.5222	Cluster_1
4260189	CACNG5	140723	432.044	486.483	392.539	90.3833	86.8056	87.3111	125.511	96.5889	116.272	140.844	110.983	95.1167	86.8056	93.3444	88.9667	85.4	92.1667	88.6389	Cluster_1
5260646	CACNG5	140723	118.833	139.356	135.878	87.3111	94.9833	89.5389	89.5722	88.5778	89.3	94.05	96.2778	91.7333	86.6056	94.7889	84.9611	85.2222	89.3667	88.6667	Cluster_1
4780470	CALB1	12307	217.711	251.606	214.128	144.467	142.817	161.178	86.6444	87.3444	95.5389	90.9722	86.8889	87.5556	85.4	87.9111	80.7556	86.8722	89.35	83.7278	Cluster_1
6060138	CALB2	12308	1922.09	1554.29	2035.09	178.433	99.9444	118.122	370.928	272.417	492.722	1556.39	1772.66	1392	91.4111	92.5111	121.111	131.978	116.356	146.783	Cluster_1
6770056	CALB2	12308	179.278	246.556	357.628	85.9889	95.1722	86.6056	117.856	97.3444	113.528	167.45	232.028	207.917	92.0167	97.5333	91.8278	105.283	109.522	92.5444	Cluster_1
5960068	CALM1	12313	1269.14	1458.37	1236.63	345.156	275.717	311.722	321.844	254.156	360.85	964.456	1164.96	936.672	288.256	263.856	326.367	378.95	350.9	365.6	Cluster_1
1240554	CALM3	12315	4487.77	3476.91	3802.22	2134.42	1902.94	1952.42	2051.06	1812.02	2137.52	3143.62	3413.01	2569.07	1960.9	1892.02	1823.24	2127.44	1700.04	1801.68	Cluster_1
4850754	CALML4	na	1480.26	1756.89	1854.18	959.311	997.056	884.811	208.606	206.644	191.933	1381.02	1424.54	1310.48	588.561	695.594	603.217	113.306	132.6	131.4	Cluster_1
5670162	CAMK2B	12323	1028.39	1183.14	1321.06	101.45	85.45	91.8611	149.072	186.15	232.789	465.344	675.744	585.844	109.094	111.583	98.0889	117.75	192.178	136.1	Cluster_1
3170719	CAMK2N2	73047	288.05	315.9	376.694	117.444	99.1167	109.133	199.35	187.928	305.511	253.567	259.917	207.411	98.3167	102.767	109.867	118.256	142.45	133.011	Cluster_1
2360221	CAMTA1	100072	616.294	561.356	592.267	333.544	290.978	254.422	386.183	213.378	267.017	419.717	259.956	412.094	367.578	384.211	356.161	344.633	288.733	258.75	Cluster_1
3450561	CAND1	71902	895.728	770.744	804.739	562.089	461.139	576.472	480.061	571.311	622.044	714.25	568.139	533.478	385.628	392.344	425.306	470.472	456.889	481.883	Cluster_1
4900136	CAND1	71902	763.378	623.65	651.189	436.583	367.85	432.933	410.411	467.111	468.5	556.022	487.389	471.85	320.039	324.75	357.428	377.611	352.039	462.511	Cluster_1
7330196	CARD10	105844	168.606	168.194	180.928	85.35	86.5667	82.6889	91.4833	99.3111	93.7111	118.467	158.178	124.544	100.9	106.778	96.5167	100.2	98.7056	93.9333	Cluster_1
2650041	CART	na	163.361	121.611	144	84.4611	85.7333	85.85	90.5889	80.9222	82.7278	134.961	129.756	129.356	85.2833	85.9778	92.2667	88.9778	97.1389	89.6778	Cluster_1
4050706	CARTPT	27220	138.228	127.572	158.461	91.65	88.5556	88.5	87.5278	90.8889	86.9111	115.278	117.85	110.156	90.3722	86.1222	90.8389	86.4444	105.45	92.6444	Cluster_1
4730440	CASZ1	69743	271.506	182.706	168.533	97.0556	89.0333	106.544	98.2778	97.1	96.25	185.75	186.85	135.978	97.5111	107.828	91.5333	88.2444	91.9722	95.1722	Cluster_1
4070133	CBLB	208650	595.683	500.083	560.6	391.644	349.561	339.644	391.578	439.744	435.894	524.506	533.817	360.211	297.55	274.767	289.783	324.222	337.161	297.35	Cluster_1
4060072	CBLN1	12404	226.739	246.233	263.406	90.9722	90.3611	94.9	93.0611	87.5778	92.8944	186.122	248.894	141.917	92.7278	92.35	93.3611	89.35	92.9333	86.9111	Cluster_1
460672	CBWD1	226043	590.106	506.144	432.044	278.444	285.228	340.733	280.578	275.744	253.683	333.206	211.383	295.194	300.633	290.55	264.317	232.744	259.289	255.1	Cluster_1
5720630	CCDC23	69216	799.733	681.833	783.578	418.883	275.178	284.739	355.739	262.233	302.722	573.994	557.55	361.944	332.9	222.461	248.7	374.422	271.506	309.083	Cluster_1
3360301	CCDC28B	66264	2139.62	1953.72	2271.17	863.044	841.989	969.322	1330.92	1440.88	1619.53	2141.14	2105.14	1626.13	936.672	953.756	900.217	1499.18	1414.93	1221.39	Cluster_1
3450170	CCDC28B	66264	1644.94	1574.48	1836.97	565.239	616.644	634.394	749.694	1003.97	1010.69	1670.25	1318.28	1472.23	641.156	650.2	761.289	1091.68	1003.49	864.294	Cluster_1
1470079	CCDC88B	78317	361.872	395.7	357.533	87.7	84.5611	85.3611	87.8889	90.0167	83.0833	107.122	151.8	106.089	102.411	91.85	84.2667	89.7167	95.4833	84.8	Cluster_1
4280431	CCDC92	215707	241.706	227.683	241.972	156.078	131.272	123.078	105.794	92.9778	119.233	197.483	206.594	174.994	145.694	98.6889	129.461	96.8444	91.1278	92.6444	Cluster_1
1710612	CCL21A	18829	376.611	351.417	334.122	93.6889	94.6278	96.5667	108.3	93.7111	116.128	106.561	122.644	97.95	87.9333	91.8667	83.7722	90.6722	98.4111	85.35	Cluster_1
4230315	CCL21C	65956	340.294	323.456	274.139	85.3167	89.3667	89.2056	99.2944	86.1722	102.489	114.367	136.05	93.0778	89.4944	79.2722	88.7889	86.6889	97.6889	101.572	Cluster_1
6370475	CCL21C	na	438.956	410.067	375.011	99.9444	89.65	103.394	112.567	96.9944	110.283	118.017	164.344	101.194	91.4167	95.7889	87.1556	87.5778	94.05	92.7667	Cluster_1
3170739	CCL27	20301	729.983	808.289	730.839	310.5	326.067	304.467	196.072	221.55	252.1	458.244	670.95	431.322	274.256	317.294	307.556	138.206	171.506	143.383	Cluster_1
5340358	CCL27	20301	603.983	548.078	624.211	235.056	275.661	263.256	153.461	201.394	190.156	378.439	522.506	301.417	219.694	304.511	278.078	138.289	168.206	153.289	Cluster_1
430615	CCNC	na	231.006	221.606	258.439	167.078	163.717	193.322	145.011	167.511	157.839	241.683	242.417	209.656	165.294	151.283	175.578	161.711	162.789	164.544	Cluster_1
6100554	CCNC	na	258.572	291.356	257.172	187.878	185.606	202.678	160.961	188.728	191.322	259.739	251.667	239.717	158.317	166.461	197.261	186.789	170.956	200.994	Cluster_1
1410204	CCNG1	12450	790.017	603.8	660.133	541.589	487.728	486.633	491.2	407.511	441.272	547.467	439.056	411.467	615.156	641.889	540.294	431.5	401.606	387.456	Cluster_1
3830136	CCNG1	12450	718.967	579.506	578.822	420.35	524.506	463.956	420.9	390.994	375.683	455.383	500.867	411.55	605.461	499.611	541.589	409.217	375.094	360.85	Cluster_1
5270035	CCNT2	na	411.75	353.456	384.417	280.117	215.617	281.589	253.422	247.644	236.25	397.506	392.767	368.367	199.633	205.033	195.461	215.017	199.383	182.817	Cluster_1
5550040	CCNT2	na	513.917	453.722	436.717	348.128	236.494	262.683	308.878	298.778	225.989	500.578	520.139	418.211	221.144	245.15	187.117	257.917	188.094	211.483	Cluster_1
670561	CCT4	12464	1604.68	1673.26	1659.92	1203.81	1284.81	1332.46	1361.73	1572.05	1556.96	1457.49	1524.12	1299.35	1139.75	1197.23	1116.97	1248.63	1344.07	1340.12	Cluster_1
4250386	CCT8	12469	1549.17	1335.19	1391.31	968.406	1029.74	1077.9	1020.81	1274.25	1313.16	1454.14	1344.89	1249.35	906.122	911.233	1045.61	1125.19	983.822	1181.91	Cluster_1
3060270	CD164L2	69655	846.117	857.661	970.5	109.139	98.5056	119.422	84.4444	80.7556	83.1111	991.028	1054.77	829.7	131.733	99.1222	118.594	90.5389	84.7556	91.7889	Cluster_1
2470360	CDC25B	12531	190.133	171.85	203.133	83.3056	82.7667	96.4444	91.3111	96.6667	97.2778	181.383	142.9	121.35	83.5167	90.2667	93.1944	96.5778	102.922	98.3167	Cluster_1
3170056	CDC42BPA	226751	1131.47	1517.77	1424.54	398.311	668.172	482.161	609.783	764.172	626.222	961.756	764.439	1063.21	449.822	600	645.767	625.867	663.194	706.956	Cluster_1
4050440	CDC42BPA	226751	456.15	660.283	757.411	172.289	238.422	174.461	224.189	234.494	227.811	453.056	512.889	599.839	174.439	322.911	293.611	268.583	228.956	305.011	Cluster_1
1050170	CDCA3	14793	392.061	458.844	409.444	117.394	109.367	126.333	210.511	227.028	163.5	142.861	152.361	129.078	172.828	150.667	156.972	218.511	196.667	157.7	Cluster_1
110494	CDK5RAP2	214444	883.817	807.256	834.839	166.317	174.25	176.278	117.678	117.622	124.817	433.017	329.878	349.989	191.3	147.333	166.7	105.856	117.789	109.578	Cluster_1
2480379	CDK5RAP2	214444	644.256	564.044	653.033	202.872	173.522	206.456	141.161	144.522	122.006	434.978	369.622	288.644	236.722	197.744	188.378	114.772	121.467	120.933	Cluster_1
5560241	CDK8	264064	552.7	525.006	497.422	296.783	276.383	299.711	316.5	306.972	251.572	492.344	475.094	459.678	286.722	323.017	319.322	316.15	254.628	276.983	Cluster_1
3170747	CDKL2	53886	558.867	478.967	492.722	192.361	195.861	221.839	104.439	87.7056	97.6389	535.772	407.922	438.378	158.061	137.756	156.328	86.8	91.5111	84.2889	Cluster_1
3440088	CDKL2	53886	521.761	407.922	559.072	200.017	228.7	197.044	94.5056	101.194	93.1722	595.033	442.906	371.394	131.578	155.061	155.933	92.8944	95.3389	97.5167	Cluster_1
6100196	CDKL2	53886	512.889	432.472	517.239	218.1	207.572	226.772	100.056	93.7722	110.606	525.633	384.417	368.989	138.178	121.672	148.35	88.4333	92.65	84.9778	Cluster_1
5550240	CDKN2B	12579	179.589	217.75	174.956	120.011	138.083	137.878	94.6611	91.1	100.056	105.422	91.8667	94.9611	138.439	145.017	149.872	112.739	101.067	101.778	Cluster_1
1850241	CDYL2	75796	142.278	196.894	164.344	91.9833	114.133	95.2611	95.0333	98.7556	105.428	94.2833	104.878	95.9056	90.3278	100.778	91.3056	102.1	104.106	105.283	Cluster_1
770358	CEBPD	12609	482.6	477.122	434.394	241.706	218.728	272.878	276.172	295.917	300.711	201.35	219.906	213.478	171.917	227.878	241.55	278.994	249.911	249.511	Cluster_1
7330390	CEBPD	12609	585.989	496.694	489.311	242.272	232.761	282.589	267.517	355.622	301.089	231.767	236.639	235.511	158.589	248.611	257.494	330.867	296.978	309.717	Cluster_1
3830605	CELSR3	107934	341.294	342.161	315.667	89.3167	97.5056	95.2833	102.144	104.35	118.983	313.717	383.533	283.3	84	94.35	96.7833	102.844	96.8944	96.2778	Cluster_1
620075	CETN2	26370	1294.51	1265.49	1435.98	348.367	397.267	413.678	248.933	270.767	263.417	1482.77	1253.61	1402.25	250.461	281.539	355.011	285.994	319.228	318.517	Cluster_1
2760671	CHAC2	68044	166.389	174.028	172.894	98.4611	97.4333	100.061	99.7056	117.517	105.894	129.056	164.411	117.383	97.8833	103.294	95.9944	104.106	102.639	102.817	Cluster_1
5570646	CHCHD4	72170	261.439	192.706	240.311	165.656	158.333	172.561	111.322	131.256	138.667	231.817	221.161	245.9	142.022	146.117	141.489	100.811	131.106	109.522	Cluster_1
1170327	CHFR	231600	848.167	970.5	1015.48	789.467	751.75	816.061	640.233	651.967	726.894	716.539	949.233	739.994	623.372	562.578	626.094	645.417	731.056	586.422	Cluster_1
2510632	CHGA	12652	375.956	234.017	246.839	84.8889	82.4056	85.6667	100.189	94.35	106.344	226.739	222.75	127.722	82.1722	88.0944	86.9611	94.0722	85.3611	90.3222	Cluster_1
4760747	CHGA	12652	201.772	184.156	219.811	83.4556	85.4	86.2667	91.8722	87.4611	87.5778	163.894	164.961	112.294	84.2667	87.2167	95.9056	93.0889	92.1722	87.5833	Cluster_1
7610646	CHGA	12652	657.75	1198.98	724.561	91.8222	86.0056	91.6722	128.228	98.8	107.939	271.294	743.522	297.428	94.1611	90.0611	89.3833	96.0056	94.1889	92.85	Cluster_1
4540561	CHGB	12653	1206.32	684.511	805.817	135.828	119.967	128.622	223.994	176.478	355.917	751.506	435.328	393.911	99.3389	91.7389	96.7944	97.05	86.5389	80.0778	Cluster_1
3840201	CHRNA1	11435	416.55	258.506	375.478	81.4611	84.4167	90.9444	82.1722	84.5222	80.2222	358.961	235.433	257.722	83.9111	90.9444	82.45	95.85	81.5556	88.7444	Cluster_1
4210128	CHRNA1	11435	601.678	261.978	477.933	90.0444	82.8	86.1278	94.35	85.6056	85.7056	573.628	272.778	331.494	85.6278	93.3389	82.4722	88.1111	85.9778	89.9833	Cluster_1
5870646	CHRNA1	11435	362.033	294.439	344.633	88.0667	89.7444	93.3444	81.9611	80.2222	86.3	383.461	237.172	249.811	90.2611	88.1111	98.9444	87.6778	90.2167	88.2556	Cluster_1
240500	CHRNA10	504186	227.644	204.75	303.939	92.35	85.4778	95.5833	88.4833	93.2278	98.5222	170.789	178.328	166.522	93.6056	100.617	107.244	96.9056	96.5056	98.1611	Cluster_1
630521	CHRNA10	504186	524.283	692.9	708.306	96.7167	87.4722	92.6389	84.5333	90.4056	86.95	500.75	445.9	405.444	88.8833	86.9111	90.9111	90.65	94.4444	91.8833	Cluster_1
1070743	CHRNA10	504186	350.9	473.428	492.244	98.2111	94.9389	100.183	91.7	86.3778	86.4667	321.2	301.311	315.7	101.667	96.6944	94.3722	88.7167	94.35	92.4778	Cluster_1
1660221	CHRNA9	na	1183.14	736.939	947.689	98.9889	96.4611	102.017	101.744	88.15	95.5167	591.594	721.528	438.106	101.422	93.6389	96.2667	99.6	93.1889	96.9611	Cluster_1
3060154	CHRNB2	11444	621.806	573.628	530.65	102.906	106.15	98.1444	137.1	112.833	151.261	528.989	452.117	333.933	110.667	105.183	112.961	101.211	93.7833	93.8778	Cluster_1
6400309	CHRNB2	11444	326.806	242.528	274.767	93.6444	86.3889	100.278	101.694	101.122	116.1	269.95	235.778	179.806	91.1278	96.0944	89.7667	91.7333	94.7944	98.1444	Cluster_1
1260022	CHTF18	214901	364.5	307.311	264.494	138.672	163.75	156.411	222.428	202.289	218.978	228.822	253.789	141.878	144.85	165.044	144.639	205.217	169.089	203.533	Cluster_1
5420142	CHURC1	211151	477.594	742.9	777.017	302.267	399.944	315.2	253.444	276.111	292.167	378.128	562.272	429.144	305.011	422.106	372.667	335.806	327.533	351.522	Cluster_1
4290114	CIB2	56506	586.733	464.544	520.233	108.478	98.5556	97.8889	89.8667	93.1889	95.2	307.633	306.156	194.444	113.322	93.6889	101.144	91.1667	87.9333	91.7056	Cluster_1
6840634	CIB2	56506	5199.88	3594.31	4069.26	680.006	557.883	560.744	365.067	320.3	378.378	2942.28	2433.35	1981.8	593.161	569.789	587.633	334.428	255.289	344.289	Cluster_1
110576	CISD1	52637	597.189	822.933	884.356	192.194	344.472	354.011	241.706	350.633	359.522	382.811	578.306	420.806	156.106	287.817	243.494	152.894	329.222	273.6	Cluster_1
4920487	CKB	12709	6592.62	4502.43	5844.28	2181.34	2075.72	2785.85	2277.82	2588.43	3581.87	4110.59	3456.79	3594.31	1526.84	1314.53	2173.22	2737.98	2254.19	2971.77	Cluster_1
4610674	CKMT1	12716	1988.62	1960.9	2504.15	171.833	183.839	256.533	192.178	172.739	312.044	1286.01	1106.19	1082.22	113.417	137.933	170.433	85.6889	96.45	86.9333	Cluster_1
430427	CKMT2	76722	383.828	428.078	378.878	141.156	141.022	148.639	136.939	138.544	173.272	223.356	297.428	223.144	125.039	119.789	119.439	174.461	169.278	163.256	Cluster_1
3610379	CLASP1	76707	913.233	695.594	817.911	430.361	400.261	577.4	415.111	616.783	669.033	765.294	943.817	659.544	381.522	320.511	400.45	352.144	417.672	397.55	Cluster_1
2350195	CLINT1	216705	3594.31	2469.82	2410.03	1640.84	1435.98	1374.17	1098.62	1119.61	1030.68	2687.4	2575.11	1968.64	1572.05	1402.25	1392.44	1459.98	1318.28	1179.37	Cluster_1
380220	CLN6	76524	269.272	285.228	331.717	114.572	113.422	112.628	115.444	112.644	108.789	213.456	231.156	172.672	114.928	120.444	110.556	121.533	119.528	125.694	Cluster_1
7000360	CLN6	76524	188.55	276.283	219.361	99.2944	108.233	110.122	99.0833	97.7333	101.039	154.739	166.717	154.417	99.8333	117.417	98.25	99.3556	103.3	95.2222	Cluster_1
2260253	CLPS	109791	260.35	176.183	186.894	85.7611	88.8722	91.4389	83.1889	88.0278	88.8722	140.817	103.583	110.572	83.4444	88.0667	83.65	83.3056	85.7222	85.1389	Cluster_1
430634	CLRN1	229320	293.506	399.094	422.622	100.728	102.639	102.411	97.6778	94.2111	112.928	316.717	450.639	362.906	100.617	113.867	110.772	91.3667	90.4222	95.4667	Cluster_1
540136	CLRN1	229320	489.05	440.7	426.394	92.9111	90.45	86.5389	94.0111	88.9778	102.344	425.083	443.178	290.767	96.0944	105.556	91.4056	96.3333	88.0944	88.8278	Cluster_1
4900593	CLRN1	229320	155.211	157.406	158.383	85.8222	96.4222	92.7222	84.5222	92.2	93.4111	128.622	116.089	131.55	92.15	86.7167	85.5444	85.4944	87.7667	89.0833	Cluster_1
6100520	CNNM2	94219	237.661	347.2	278.739	147.65	164.617	149.233	156.411	148.417	161.056	213.544	202.006	264.217	139.467	172.806	163.872	163.922	138.783	155.472	Cluster_1
50292	COBL	12808	618.367	620.311	616.783	440.383	384.839	555.044	184.289	147.589	155.283	321.167	412.872	258.011	195.106	145.878	202.361	164.717	189.094	228.339	Cluster_1
6550204	COG1	16834	249.472	178.617	254.483	133.872	134.05	124.444	117.517	115.361	124.028	190.561	191.967	131.422	116.772	126.828	120.717	128.861	112.744	118.617	Cluster_1
3290209	COL7A1	12836	625.6	439.117	510.911	166.278	135.694	172.739	153.533	162.111	165.422	210.65	230.067	198.994	170.378	141.311	176.183	237.378	205.317	214.389	Cluster_1
7200689	COL7A1	12836	272.45	245.533	415.111	109.728	108.906	110.517	121.239	114.117	119.439	117.544	96.9611	130.85	133.206	99.2222	144	132.456	147.422	150.044	Cluster_1
4830148	CORIN	53419	132.6	142.272	164.483	92.8611	97.9	92.7167	83.9556	88.6778	84.6333	134.639	114.25	155.072	97.5167	104.117	123.711	80.9222	92.9556	92.4222	Cluster_1
4560138	CORO2A	107684	382.306	869.428	523.556	101.167	114.589	107.683	96.4389	99.2667	105.456	152.356	377.611	138.061	149.022	122.822	114.872	92.4556	112.178	106.256	Cluster_1
6290392	COX17	12856	915.967	870.339	1197.23	496.956	749.111	625.867	280.467	399.878	333.344	670.95	740.206	901.289	514.133	668.872	639.128	418.667	499.744	436.911	Cluster_1
1170768	COX6A1	na	905.872	1389.86	1176.76	472.817	508.978	456.6	600.206	370.478	457.367	942.683	929.639	812.589	585.294	643.294	555.194	626.222	566.167	557.411	Cluster_1
3390243	CPE	na	1299.35	916.672	1208.14	359.167	249.006	388.783	429.211	453.128	586.6	1188.44	1407.81	936.244	370.628	265.506	327.956	496.367	435.806	509.694	Cluster_1
4070735	CPEB3	208922	568.678	575.033	584.5	136.233	154.489	139.517	179.433	155.011	172.567	575.95	361.944	523.556	207.222	142.622	197.1	169.694	164.733	169.483	Cluster_1
2450274	CPEB4	67579	246.672	247.928	286.078	143.922	160.256	158.961	147.328	142.117	127.461	234.311	270.833	292.444	184.617	190.022	175.811	210.167	139.133	184.961	Cluster_1
650224	CPNE9	211232	157.672	123.411	149.233	91.9056	93.7944	91.8056	95.0278	94.3	96.45	111.65	96.0056	97.1833	90.45	94.1611	90.5389	99.1944	92.7056	85.0389	Cluster_1
6400397	CPNE9	211232	876.367	884.356	1053.14	101.167	85.2667	98.0722	165.939	118.806	225.85	378.794	319.883	389.228	88.8556	87.9611	99.7056	83.1111	91.1444	95.6944	Cluster_1
2970224	CREBL1	12915	1233.34	1269.14	1234.65	1096.01	924.639	1182.48	537.283	612.722	643.928	765.894	1171.93	954.128	791.506	864.294	823.194	567.417	579.506	611.306	Cluster_1
290273	CRIM1	na	698.789	560.744	645.989	235.289	211.167	276.489	208.033	202.244	208.333	686.256	323.539	496.828	450.639	403.067	435.994	289.7	247.972	275.783	Cluster_1
5130270	CRIM1	na	3044.99	2931.03	2550.37	871.039	887.778	988.65	884.811	662.111	684.989	2271.17	2493.91	1994.79	1850.53	2300.84	1898.19	1406.36	825.522	916.306	Cluster_1
3830129	CRMP1	12933	286.683	293.444	287.761	86.6056	86.4167	95.0833	116.467	92.0778	121.461	150.5	167.617	138.967	85.6056	83.3833	88.6944	86.8167	89.3333	87.8889	Cluster_1
5890739	CRMP1	12933	213.978	205.361	180.339	100.622	89.4944	94.9944	110.761	93.3611	118.811	138.128	134.861	98.9889	95.0111	92.0778	93.1333	95.1611	92.0778	89.6333	Cluster_1
670215	CS	12974	463.861	386.667	436.511	322.1	290.883	360.239	253.144	285.806	303.561	302.856	330.911	315.511	241.85	198.567	286.422	254.356	235.917	244.072	Cluster_1
4040341	CSDA	56449	194.689	194.378	224.511	113.528	143.856	130.583	119.761	115.022	111.167	178.389	228.878	171.667	107.039	129.294	121.461	128.822	123.933	123.611	Cluster_1
6580369	CSDE1	229663	2046.88	1843.79	1938.67	1208.14	1340.77	1456.6	1129.9	1347.23	1305.11	1510.88	1498.44	1347.23	900.217	1080.92	1231.47	1227.3	1109.03	1278.42	Cluster_1
150113	CTNND2	18163	1610.15	1051.37	1041.52	547.467	325.994	378.639	158.872	139.761	170.378	1096.01	759.478	669.6	618.367	485.1	526.894	477.389	256.183	389.35	Cluster_1
580259	CTNND2	18163	624.567	567.561	416.778	216.578	162.867	168.589	102.128	109.956	122.861	390.578	348.772	250.15	238.361	142.411	193.422	187.661	125.694	186.089	Cluster_1
7400743	CTNND2	18163	490.828	287.528	461.139	191.283	139.356	170.183	120.378	96.3611	111.072	414.322	300.244	308.55	188.806	203.117	233.117	175.522	143.156	177.389	Cluster_1
3140220	CTPS	51797	363.428	408.322	406.767	266.917	319.389	293.933	248.483	317.294	312.328	285.278	283.483	266.867	208.233	230.85	262.361	278.594	254.039	293.761	Cluster_1
5050577	CTPS	51797	525.083	575.761	482.494	358.422	349.25	396.361	325.733	377.656	406.994	345.156	371.122	329.122	274.189	280.428	316.061	367.511	319.644	306.039	Cluster_1
5910452	CTSF	56464	875.056	873.344	905.656	311.922	256.156	338.417	321.167	266.428	293.783	706.956	682.472	537.422	485.75	444.561	374.5	408.889	304.833	314.689	Cluster_1
3780427	CTXN1	330695	468.128	639.756	613.944	289.556	324.861	372.078	207.783	216.683	275.344	449.183	531.083	384.494	218.028	289.294	369.328	293.828	334.75	252.267	Cluster_1
1470674	CUBN	65969	172.089	140.144	209.783	86.0056	89.1278	91.55	97.3611	108.933	113.133	85.3333	87.5167	82.4056	84.8889	85.2833	92.4167	82.8222	90.1111	96.7222	Cluster_1
2060554	CUX2	13048	208.606	243.05	253.878	146.5	200.161	163.256	132.589	135.444	139.833	139.217	124.267	138.522	139.628	132.394	140.378	124.767	117.5	109.317	Cluster_1
6350600	CYB5R1	72017	851.728	646.761	600.711	231.8	189.717	235.778	279.872	209	218.867	540.15	639.128	427.528	261.033	225.694	182.928	231.078	209.478	211.272	Cluster_1
4920010	CYB5R4	266690	426.022	498.756	423.383	256.744	356.083	233.789	209.122	183.733	157.7	344.472	296.389	314.939	313.539	290.394	239.144	227.172	251.306	206.406	Cluster_1
5560451	CYC1	66445	371.167	353.039	338.511	220.617	221.217	218.867	192.472	205.972	214.356	378.2	295.989	278.717	220.867	175.922	199.383	242.144	194.433	187.139	Cluster_1
670692	CYCS	13063	765.717	533.817	699.661	337.683	302.106	399.822	307.139	351.478	448.706	553.217	466.633	372.017	273.422	258.039	297.683	276.45	310.017	333.933	Cluster_1
5960037	CYCS	13063	194.911	176.022	198.439	131.589	113.8	124.778	115.678	133.244	131.506	138.978	154.706	143.133	111.517	117.822	120.711	110.344	109.039	126.617	Cluster_1
5550435	CYLD	74256	742.9	667.461	732.117	187.794	185.022	189.311	169.328	212.678	195.322	595.389	393.328	543.744	160.1	143.844	189.256	156.078	167.833	159.261	Cluster_1
6350463	CYLD	74256	4425.66	3308.87	3581.87	1189.62	982.167	1101.43	1238.13	1275.23	1096.42	4535.3	3863.99	3284.91	1222.28	1177.88	1270.46	1077.39	994.628	1035.19	Cluster_1
6580341	CYP11A1	na	673.972	850.372	839.611	108.311	91.9833	88.7222	92.9278	91.4389	108.067	476.828	846.85	704.961	115.333	111.783	98.7556	83.9944	95.5389	94.3278	Cluster_1
2630376	D030028O16RIK	na	1322.54	1059.67	1331.49	714.461	809.894	857.906	684.989	808.289	925.861	1109.03	1109.03	953.756	536.039	694.606	643.483	520.372	595.033	668.6	Cluster_1
6280681	D030034I04RIK	na	253.472	357.533	307.972	186.361	209.478	152.489	150.756	150.211	155.517	221.011	275.889	254.711	196.1	176.656	212.85	141.694	169.028	143.917	Cluster_1
4060189	D030041G16RIK	na	234.033	224.572	236.856	171.667	181.589	137.217	162.806	136.833	145.806	191.178	213.606	167.094	132.6	139.139	125.178	117.633	115.128	111.95	Cluster_1
2000291	D030056L22RIK	225995	1547.46	1573.63	1617.29	1147.06	1155.99	1336.88	1050.19	1105.72	1082.49	1406.36	1378.59	1440.88	947.967	962.111	985.922	1305.79	1016.68	971.833	Cluster_1
3610128	D10ERTD516E	na	721.283	748.744	774.267	477.033	603.217	535.906	496.544	625.867	609.067	631.011	484.139	552.55	405.522	391.806	460.928	381.683	428.2	478.833	Cluster_1
5870671	D11BWG0414E	na	1160.07	1039.3	1227.3	943.328	798.172	948.283	965.633	1016.99	1070.7	952.844	890.311	863.7	670.772	723.239	852.344	812.022	845.783	937.461	Cluster_1
5700669	D11BWG0517E	52897	288.122	304.139	232.556	92.8833	92.3556	89.2278	98.9389	95.9944	123.856	171.294	121.75	148.706	92.9222	87.9167	90.7778	92.35	85.9	93.2278	Cluster_1
5720601	D11BWG0517E	52897	427.817	280.056	343.683	100.9	107.344	95.6611	131.589	111.461	150.25	251.278	195.989	185.333	100.278	95.6722	102.322	112.939	94.2722	95.9611	Cluster_1
110091	D11WSU99E	28081	431.561	442.906	413.1	237.856	197.744	210.772	214.722	194.911	209.461	326.067	280.511	250.233	167.933	209.378	213.767	171.361	172.378	168.128	Cluster_1
2230575	D11WSU99E	28081	436.717	429.817	377.35	207.144	208.533	215.2	191.967	197.011	182.161	286.611	269.294	237.578	155.544	237.483	225.5	175.106	152.717	177.106	Cluster_1
5080372	D11WSU99E	28081	361.511	389.456	343.856	195.672	187.967	199.283	164.294	169.139	176.128	270.833	244.411	212.744	167.189	208.478	205.361	169.478	144.317	163.283	Cluster_1
6760544	D11WSU99E	28081	338.872	392.922	309.606	197.272	170.261	172.867	162.294	165.033	169.05	225.989	252.733	199.283	148.317	233.356	172.611	147.7	153.322	156.272	Cluster_1
610491	D12ERTD553E	76820	1565.83	1242.06	1245.63	594.306	538.478	693.689	280.394	346.611	338.189	1543.42	937.861	1257.83	322.683	295.739	431.2	339.644	287.911	332.583	Cluster_1
5220458	D14ERTD171E	na	1262.37	934.572	1062.84	538.017	412.789	424.972	416.344	215.989	421.844	1205.88	952.572	801.922	432.106	297.55	316.467	264.422	225.406	230.628	Cluster_1
240373	D14ERTD449E	66039	551.372	427.133	492.122	219.522	158.261	225.522	135.8	151.194	146.678	258.361	230.506	213.717	178.628	205.878	206.35	138.761	151.15	150.556	Cluster_1
5860685	D17WSU92E	224647	154.65	184.872	169.844	129.228	130.639	132.767	112.961	107.8	115.622	117.883	112.156	121.911	125.694	148.589	118.694	119.744	126.2	120.767	Cluster_1
630110	D330017J20RIK	320609	585.672	623.839	724.772	96.4056	96.9	100.639	103.683	92.35	95.5111	142.411	103.783	123.233	92.5333	86.15	88.3833	100.244	87.8111	102.011	Cluster_1
2750735	D330017J20RIK	320609	181.428	314.983	369.972	90.25	95.1111	107.661	103.461	83.9111	93.0667	106.95	101.794	93.1333	90.2167	87.0611	93.6944	96.4778	91.2167	95.3722	Cluster_1
4120537	D330017J20RIK	320609	624.083	802.161	850.694	104.489	106.089	111.011	99.6111	112.278	103.756	141.05	127.7	135.322	118.061	106.222	103.661	124.078	106.15	119.206	Cluster_1
1450725	D330040L23RIK	na	132.583	146.45	131.689	91.6333	86.2667	83.9722	86.3778	85.8222	93.9222	142.322	116.033	115.2	92.2056	87.5444	85.1889	95.5833	90.5222	88.7167	Cluster_1
3360278	D430019H16RIK	268595	297.283	203.883	222.639	192.328	174.433	177.222	187.794	202.45	220.961	233.894	223.094	202.817	137.056	129.283	127.172	143.611	149.022	123.411	Cluster_1
6840431	D5ERTD579E	320661	250.106	259.711	263.056	205.122	216.683	210.739	224.278	195.45	196.528	264.783	236.156	290.35	191.178	189.922	227.45	190.117	192.056	176.628	Cluster_1
4730072	D630036H09RIK	na	529.861	547.961	469.822	266.25	266.672	232.667	236.694	248.394	215.439	323.394	490.511	525.083	328.506	454.689	315.667	290.461	274.256	223.517	Cluster_1
1740075	D7ERTD443E	71007	185.861	245.272	184.933	109.289	104.206	112.517	108.55	103.322	94.35	147.472	154.911	140.911	121.944	115.744	92.9222	100.867	105.006	113.6	Cluster_1
6020332	D7ERTD443E	71007	197.572	176.839	217.789	86.7944	89.75	92.5722	90.4222	89.5167	86.3167	156.694	179.017	156.717	92.1611	120.767	98.8278	90.8722	92.0778	85.9444	Cluster_1
7210465	D830039C14RIK	na	256.533	239.067	226.406	93.8611	107.7	99.5556	91.4833	92.7056	92.2444	143.317	110.161	142.883	91.7056	93.5944	94.9	97.0944	91.4611	90.3944	Cluster_1
1850070	D830039M14RIK	320949	203.533	204.589	205.417	94.9778	93.6889	103.094	89.3278	89.4833	95.1833	144.256	224.056	142.589	86.5444	92.1556	83.9278	96.7833	93.3	93.5278	Cluster_1
1570221	D930020B18RIK	216393	141.117	134.622	168.822	107.283	98.8111	99.1167	87.6333	98.4944	92.0778	107.194	120.911	108.656	91.5667	95.0389	92.1611	85.8944	86.0167	92.7889	Cluster_1
780021	D9WSU20E	na	382.594	334.75	393.539	155.233	148.383	183.75	139.022	174.994	149.272	202.578	184.606	190.772	148.372	136.239	126.222	142.328	134.833	150.156	Cluster_1
130671	DACH1	13134	182.639	273.444	222.144	108.489	113.656	98.6222	134.261	139.428	121.289	149.439	142.15	124.461	135.939	152.661	173.228	104.872	110.467	90.1333	Cluster_1
3450291	DACH1	na	172.628	255.022	191.472	100.472	113.467	105.106	127.517	136.078	135.078	146.894	158.111	131.272	129.756	148.928	166.317	98.0722	104.578	92.0111	Cluster_1
5090224	DACH1	na	173.089	211.783	234.839	109.567	100.578	118.906	140.978	135.939	123.117	140.117	151.161	130.261	122.567	145.933	144.083	98.6389	102.05	98.0389	Cluster_1
5910315	DACH1	13134	345.711	249.05	256.672	129.078	130.644	174.611	168	201.861	200.394	268.411	229.517	191.617	175.033	154.939	184.139	106.317	101.194	106.267	Cluster_1
2900154	DCTN1	13191	235.389	291.194	205.817	99.7389	112.833	104.667	106.222	101.472	105.306	140.822	149.85	148.789	159.261	152.044	125.028	112.711	106.994	121.117	Cluster_1
540338	DCTN3	53598	359.594	302.794	358.372	112.633	116.078	116.878	105.667	107.994	103.533	391.272	299.394	295.233	128.556	127.533	120.556	121.844	116.517	111.45	Cluster_1
780097	DDX1	104721	892.039	708.567	819.594	524.283	497.322	598.444	552.7	682.172	709.606	648.272	585.989	565.822	478.833	481.117	560.5	548.828	474.778	564.572	Cluster_1
2260113	DDX25	30959	838.033	650.344	681.983	291.117	171.822	237.839	411.906	321.35	483.661	774.55	759.989	478.183	108.117	115.867	120.011	316.244	197.211	252.572	Cluster_1
6840707	DEFB25	654459	391.878	662.494	648.722	102.111	99.2944	89.3167	106.6	98.3833	94.2889	565.906	522.25	564.233	101.006	93.8611	98.7556	94.5167	96.7	94.7667	Cluster_1
1660358	DEPDC7	211896	1191.54	847.211	1013.71	142.333	122.1	127.889	363.922	443.478	327.378	531.006	521.128	465.344	117.95	129.089	116.794	407.35	418.667	277.522	Cluster_1
5090068	DFNB59	381375	754.706	734.95	767.617	104.233	102.05	93.3389	99.05	97.9778	98.1833	529.783	310.472	400.261	116.739	98.1444	93.6167	97.3611	99.7222	95.4111	Cluster_1
2900017	DGKG	110197	120.844	121.35	133.778	85.9444	91.65	89.0111	89.2111	96.2889	95.1111	103.472	115.867	106.006	86.15	93.45	90.7278	85.9333	94.7111	85.4	Cluster_1
4850059	DICER1	192119	441.35	456.15	479.867	374.5	251.306	352.856	343.25	312.928	292.772	441.894	388.783	348.189	324.861	239.817	277.461	258.361	235.611	251.372	Cluster_1
730010	DISP2	214240	287.528	318	350.861	87.8722	92.0389	96.7667	151.161	146.967	235.744	247.6	334.7	218.233	79.0778	82.3667	80.85	92.4167	87.8222	87.8556	Cluster_1
6330672	DLK2	106565	774.717	990.494	1093.84	91.9444	109.617	100.278	97.05	102.506	90.9111	851.033	1121.59	925.861	108.061	108.583	114.444	96.4056	98.9722	105.933	Cluster_1
1500088	DLL3	13389	734.95	772.044	816.744	88.3167	87.85	82.9167	97.45	90.0278	89.35	415.439	355.144	324.394	84.6833	85.1111	87.4056	81.7278	86.5889	92.7889	Cluster_1
2100451	DMXL2	235380	434.2	567.417	447.75	183.867	185.978	178.628	175.656	188.239	190.756	385.111	561.494	372.4	214.239	270.061	162.506	145.933	178.122	177.978	Cluster_1
6960368	DMXL2	235380	801.117	842.289	749.861	273.917	327.3	315.317	252.633	343.383	369.894	806.089	855.283	762.461	267.061	232.35	291.556	266.194	270.889	300.811	Cluster_1
4060026	DNAJA2	56445	1136.85	1388.29	1276.58	908.106	812.022	903.839	646.578	590.278	682.783	980.961	1140.72	985.922	766.494	864.567	685.822	446.094	547.289	639.128	Cluster_1
3940608	DNAJB6	na	842.289	883.817	922.394	584.978	669.189	569.789	588.75	484.689	495.161	864.294	687.417	913.794	515.039	466.472	680.822	564.044	636.367	656.306	Cluster_1
6840356	DNAJB6	23950	760.172	778.439	680.156	428.078	351.028	451.483	385.567	490.828	377.35	637.178	663.772	473.811	389.556	350.094	323.394	381.228	361.372	392.922	Cluster_1
2630348	DNASE1	13419	243.806	222.267	245.439	129.056	119.961	128.017	90.7778	84.2333	92.8944	142.489	113.133	179.7	178.906	136.656	162.661	94.2611	90.4611	85.7222	Cluster_1
4230328	DNCHC2	na	244.583	302.756	377.656	114.589	144.85	150.756	132.989	161.217	147.189	261.006	237.261	391.361	123.45	131.461	157.7	129.172	142.711	166.378	Cluster_1
6180097	DNM1	13429	239.394	240.806	306.4	103.017	89.1667	108.061	222.35	149.261	194.139	265.983	179.128	257.767	89.3889	162.772	132.772	183.522	201.139	184.233	Cluster_1
730184	DNM1L	74006	1023.45	1280.41	1379.88	660.133	719.65	903.572	658.15	795.744	971.833	1147.06	983.028	1060.48	582.672	715.178	781.439	678.978	631.011	819.161	Cluster_1
6280608	DNM1L	74006	419.072	360.511	443.617	290.594	330.867	322.383	298.056	318.844	338.617	456.322	406.539	361.211	237.233	235.406	264.583	231.278	283.872	281.661	Cluster_1
3120397	DOCK8	76088	304.344	211.422	210.222	175.967	186.011	216.683	90.9111	101.067	97.8111	179.006	189.861	130.639	100.433	109.467	99.0056	115.278	109.1	110.567	Cluster_1
1030762	DOCK9	105445	255.478	281.8	297.044	130.917	134.117	123.306	156.456	139.2	151.856	206.083	112.506	166.156	144.639	185.606	188.55	227.083	203.739	195.894	Cluster_1
3780273	DOCK9	105445	130.667	132.744	148.828	91.5556	94.3944	98.5278	96.7667	92.5222	99.1389	110.011	117.244	121.022	97.4944	99.5556	97.75	97.15	104.806	102.594	Cluster_1
5900386	DPF3	70127	167.044	145.594	161.033	97.6778	101.628	111.972	97.5056	94.05	95.5667	125.211	186.772	159.922	94.05	90.1778	92.8611	89.2111	88.4778	99.65	Cluster_1
4050372	DPP3	75221	1412.53	1349.61	1230.1	1056.22	1189.08	1241.14	578.306	754.522	762.183	1006.32	1048.34	1119.22	892.039	1175.89	1146.26	665.822	720.217	811.756	Cluster_1
1660750	DPP6	13483	318.689	351.844	342.556	95.6722	91.0944	93.7722	136.272	96.3722	120.25	160.3	114.8	113.644	94.8222	86.95	100.878	94.9111	93.8389	84.4611	Cluster_1
1030435	DPYSL2	12934	2143.39	2070.76	1824.21	1416.85	1678.38	1298.44	1223.09	1248.09	1282.19	1399.12	978.556	1121.06	752.5	906.122	939.789	931.778	1048.92	956.483	Cluster_1
4540168	DPYSL2	12934	271.122	385.911	365.917	201.556	267.544	234.939	137.511	126.928	167.278	217.533	157.639	170.094	149.783	215.178	165.044	161.372	154.406	150.6	Cluster_1
4540379	DPYSL3	22240	428.761	442.967	403.9	109.317	111.011	102.539	298.722	220.817	288.806	120.667	126.961	151.928	189.072	212.528	177.267	216.578	181.667	184.506	Cluster_1
2450634	DPYSL4	26757	2131.73	2448.08	2699.72	1740.23	1021.98	1496.83	1161.9	996.172	1101.43	2046.88	3098.39	2277.82	1376.46	1302.89	1093.33	328.05	405.667	405.289	Cluster_1
1110307	DYNC2H1	110350	215.178	169.628	217.75	127.083	127.667	106.922	116.833	121.194	120.233	217.828	158.95	200.144	125.106	122.644	128.994	112.333	107.644	120.556	Cluster_1
6560364	DYNLL2	68097	1906.98	1368.36	1524.12	1243.5	1364	1365.4	868.317	809.117	928.111	1835.2	1674.68	1354.16	1011.23	1099.79	1208.88	693.9	632.183	578.306	Cluster_1
1740280	DYNLT3	67117	1931.71	1490.16	1880.31	1625.24	1504.78	1467.29	866.106	835.378	972.911	2055.48	1533.46	1573.63	1388.95	1373.08	1555.23	1295.72	1126.67	1104.26	Cluster_1
4220575	DYSFIP1	68701	461.722	781.672	641.339	81.7722	88.2333	87.6333	85.8222	82.3278	84.8	484.139	556.928	472.422	94.6278	86.5722	85.9778	90.3333	86.2167	88.1111	Cluster_1
2350768	E030027L17	na	322.011	264.756	354.011	259.339	224.489	257.8	176.656	174.261	164.506	189.761	165.972	214.033	171.611	147.189	172.922	173.833	165.522	173.717	Cluster_1
1050372	E130308A19RIK	na	318.889	292.011	328.939	205.761	172.85	167.5	133.278	121.639	140.2	218.478	218.55	164.983	130.717	145.322	121.006	176.589	136.522	148.733	Cluster_1
1300072	E130308A19RIK	230259	263.056	253.1	275.228	157.078	247.222	171.961	144.2	145.272	160.656	201.75	186.311	185.606	130.944	124.078	122.394	129.361	147	143.578	Cluster_1
1440767	E130308A19RIK	230259	158.506	213.406	170.472	99.2333	124.767	106.467	104.439	98.4111	95.2389	127.694	147.967	127.078	107.444	98.0722	94.8056	104.789	113.239	101.811	Cluster_1
3360370	E130308A19RIK	230259	249.311	255.906	215.294	138.306	115.406	127.356	111.983	110.028	110.417	138.067	131.689	127.844	123.933	114.611	117.95	128.389	111.25	107.389	Cluster_1
4010184	E130308A19RIK	230259	519.933	473.728	514.667	289.244	248.078	274.717	208.589	190.722	206.228	293.444	265.261	285.411	204.394	152.089	176.794	247.889	188.622	231.078	Cluster_1
4900435	E130308A19RIK	230259	623.1	435.806	497.689	360.239	275.889	258.606	203.378	171.872	203.239	390.211	334.822	228.339	240.078	165.817	176.844	298.911	198.433	202.944	Cluster_1
3420315	E230025E14RIK	na	493.972	430.839	413.5	243.739	273.167	320.133	176.844	175.017	183.928	471.106	503.844	378.578	243.017	293.389	262.55	135.25	155.367	158.283	Cluster_1
2810494	E2F2	na	196.233	229.044	243.139	116.811	107.283	105.633	135.756	148.178	129.194	138.689	181.678	131.272	110.667	126.744	102.044	150.428	196.056	147.317	Cluster_1
4180674	E330009J07RIK	na	472.572	475.322	508.094	228.072	246.761	300.678	135.606	183.267	193.167	323.456	445.583	251.239	233.433	264.922	290.639	164.789	146.928	164.578	Cluster_1
5290192	E430012K20RIK	na	240.922	207.144	269.95	154.95	146.372	153.428	203.817	184.256	171.211	168.128	151.161	165.244	141.917	122.022	134.367	173.933	179.044	174.844	Cluster_1
5220639	EDEM2	108687	183.706	216.928	190.722	167.5	159.606	177.878	121.944	126.206	123.583	163.467	190.706	175.239	147.211	159.083	158.9	138.939	117.756	123.411	Cluster_1
150504	EFNA5	13640	1043.51	1481.02	1445.23	223.539	336.106	313.678	254.356	322.956	340.094	690.922	396.144	780.539	760.172	846.117	1025.73	439.744	643.122	639.756	Cluster_1
6840577	EFNA5	13640	494.167	752.022	630.306	127.417	161.011	131.178	132.45	122.794	127.417	277.167	278.667	286.683	399.783	417.717	401.533	247.344	198.95	248.222	Cluster_1
3400196	EFR3A	76740	318	370.594	385.311	143.106	148.433	138.894	165.439	168.456	160.95	275.717	134.733	242.578	125.344	169.611	170	207.844	216.822	231.622	Cluster_1
3360121	EFTUD2	20624	789.094	761.75	770.744	557.106	447.294	427.611	495.8	404.183	411.55	539.639	432.422	409.644	439.183	322.472	383.828	419.883	337.372	421.394	Cluster_1
5550097	EFTUD2	20624	810.3	891.2	714.75	578.822	455.383	432.322	543.178	436.806	406.367	578.306	462.311	439.056	442.622	371.789	392.617	451	404.961	412.461	Cluster_1
2690148	EG269105	269105	1835.2	1718.68	1840.77	1443.71	1393.47	1620.41	1227.3	1229.11	1521.06	1488.48	1389.86	1393.47	1313.16	1344.89	1477.77	1183.89	1171.93	1326.43	Cluster_1
3390348	EG328644	328644	315.9	447.661	386.811	93.1944	99.8444	96.9889	94.9722	91.6167	97.8333	181.817	198.756	170.511	89.4389	87.4056	85.9333	87.2167	88.1222	92.2556	Cluster_1
730168	EG330070	330070	806.783	845.783	906.933	100.306	102.822	98.6389	108.439	102.617	122.861	761.567	701.733	739.339	95.8722	115.083	91.5	95.8167	103.322	95.4833	Cluster_1
5670379	EG434008	434008	1895.46	2632.36	2254.19	153.672	125.256	139.439	429.011	299.478	560.889	1822.12	1873.04	1777.89	116.228	143.428	130.106	102.05	95.9944	109	Cluster_1
1500091	EG622335	622335	453.056	409.283	550.106	240.217	200.9	287.139	250.267	208.106	234.494	276.794	327.433	260.511	192.583	220.028	259.672	178.106	166.411	209.111	Cluster_1
2940709	EG631797	631797	362.383	541.044	537.039	82.5389	80.6611	88.4778	81.6389	86.7333	86.1222	132.378	157.506	141.244	86.9333	85.3333	81.8667	87.8722	86.9833	89.95	Cluster_1
4220600	EG635702	635702	147.189	202.25	169.317	95.0278	90.4944	98.6889	86.7167	98.5778	96.2333	119.194	94.2889	111.289	169.317	172.589	129.356	84.5833	88.8111	98.1944	Cluster_1
110358	EG667728	667728	812.022	1099.26	1111.04	700.95	812.589	633.678	628.022	416.267	439.056	960.661	783.578	1174.7	570.106	572.644	693.9	607.828	564.822	477.594	Cluster_1
4560681	EGR4	13656	329.489	220.639	263.039	89.2056	94.6611	88.6	86.2222	85.7333	87.2833	91.0944	92.3444	88.0944	87.6889	89.8778	90.3111	80.0778	80.5889	88.4778	Cluster_1
4200367	EID1	58521	1383.04	1361.73	1503.33	1342.2	1096.75	1481.94	715.85	913.794	945.961	1100.86	980.478	1083.87	896.272	774.55	813.611	1097.96	1061.57	1064.16	Cluster_1
5810725	EIF2B2	217715	436.583	431.094	495.944	254.156	272.267	301.972	218.217	217.85	256.311	433.989	522.117	378.128	254.983	275.933	256.917	302.722	238.461	268.544	Cluster_1
5570376	EIF2B4	13667	313.717	295.4	347.011	204.894	211.711	234.494	181.917	249.878	255.644	294.383	352.367	288.983	215.85	218.894	225.6	223.867	220.45	244.606	Cluster_1
10168	EIF4E1B	218268	191.956	152.394	236.967	94.6111	91.5944	85.3167	91.6722	89.65	91.5167	101.167	128.861	108.278	83.6889	86.8944	90.2278	91.4833	90.8722	87.5278	Cluster_1
130056	EIF4E3	66892	236.133	214.722	230.8	134.956	123.828	119.583	130.739	138.944	130.033	221.144	254.156	169.172	113.378	105.883	110.383	108.161	112.333	110.733	Cluster_1
4810041	EIF4E3	66892	220.706	350.533	266.356	203.511	163.161	177.244	192.194	173.878	180.322	176.461	206.539	205.033	129.378	116.933	134.028	121.583	110.217	132.789	Cluster_1
3170440	ELFN2	207393	274.372	262.878	206.183	83.1889	85.3722	89.2556	100.361	93.3944	94.1389	151.461	95.5278	91.3667	92.0889	100.3	94.5889	86.2667	89.8778	83.9944	Cluster_1
6520064	ELMO1	140580	136.522	131.111	125.617	103.356	95.7889	103.544	97.5167	95.3611	94.2	117.794	109.167	124.722	104.278	98.3056	98.7333	100.106	103.072	94.2056	Cluster_1
270341	EMB	13723	827.567	689.978	614.783	269.656	378.878	253.233	112.4	105.05	119.478	711.578	586.128	481.578	269.828	197.083	221.994	102.35	96.2056	115.622	Cluster_1
730692	EML1	68519	2867.1	2195.43	2371.71	860.022	990.061	800.339	605.983	540.4	547.961	1938.67	1467.29	1117.47	711.578	678.011	803.639	687.8	431.922	586.128	Cluster_1
780437	EML1	68519	138.839	192.417	145.111	95.0556	92.4556	90.1333	87.3722	101.456	91.4111	106.394	103.333	94.9944	96.3278	93.1722	91.6611	88.8	94.2111	89.6778	Cluster_1
6290133	ENDOD1	71946	1106.19	1050.54	1345.74	472.083	453.722	603.983	686.422	594.178	697.656	317.006	124.578	325.167	945.433	693.539	749.694	676.411	917.278	944.661	Cluster_1
3060746	ENOX1	239188	278.994	203.072	235.261	151.317	124.989	148.15	124.028	121.683	126.972	193.561	176.233	145.322	95.0444	103.961	93.9556	98.4111	103.578	99.7278	Cluster_1
5690463	ENTPD4	67464	1823.24	1439.1	1475.76	1091.19	900.9	880.411	1158.65	1011.23	1016.99	1461.02	1435.98	1287.39	905.05	1057.74	975.311	994.628	735.811	650.2	Cluster_1
1940458	EPHB1	270190	1578.66	1272.92	1262.99	806.783	662.706	894.861	284.839	317.128	329.828	1403.52	1116.47	1462.91	1122.06	784.983	1200.14	323.106	248.833	308.278	Cluster_1
3140390	EPS8L2	98845	179.75	253.939	227.261	95.85	98.5111	93.8	83.9111	83.7722	84.3889	196.033	192.578	180.606	111.083	103.139	109.989	85.0056	86.4889	86.7778	Cluster_1
4180132	EPS8L2	98845	248.394	276.894	253.189	108.056	104.75	102.817	94.6556	88.6722	92.9	225.083	247.089	189.172	134.639	121.856	112.989	91.4167	91.9444	92.0167	Cluster_1
4200259	ERCC6	319955	320.511	248.278	235.794	101.778	98.6556	107.672	98.1333	102.944	105.444	177.15	171.472	110.478	106.028	101.183	103.439	89	93.0889	89.9722	Cluster_1
6520167	ERICH1	234086	223.283	181.511	192.156	160.239	152.422	141.4	115	122.928	108.4	223.956	176.039	166.617	132.878	160.178	124.544	121.472	114.561	115.333	Cluster_1
5090086	ESPNL	227357	2515.34	3929.34	3740.88	194.772	137.894	143.356	133.478	134.617	118.2	2326.68	3761.49	3049.8	239.394	130.828	160.839	226.211	181.917	171.222	Cluster_1
3310669	EVC2	68525	203.85	180.7	188.128	107.744	101.933	105.317	97.8944	103.35	110.772	139.717	125.128	101.45	99.0778	97.6167	105.361	103.194	106.528	95.8333	Cluster_1
4640463	EVL	14026	4947.19	4304.62	4002.36	834.294	614.311	642.317	635.067	621.667	757.611	3497.25	3206.59	3156.3	586.228	599.683	667.961	683.956	560.6	536.039	Cluster_1
4880161	EXTL2	58193	1407.02	1106.68	1476.71	508.978	628.833	672.328	565.578	715.367	777.994	896.272	773.017	912.083	451.839	443.933	503.844	634.611	678.478	835.378	Cluster_1
5270343	EYA1	14048	843.189	976.511	1063.21	650.2	1053.14	1020.32	375.011	420.233	357.628	798.172	726.156	994.367	557.55	685.367	609.067	413.5	438.106	472.867	Cluster_1
2450328	EYA4	na	715.178	1022.88	917.278	544.25	680.156	541.589	169.833	159.383	154.55	697.883	791.506	895.728	409.383	401.094	413.25	102.011	112.722	99.7222	Cluster_1
1980639	FADS2	na	166.378	193.017	195.639	120.961	130.45	118.15	101.811	92.0167	95.4	145.533	198.311	184.178	137.467	197.7	173.761	116.878	107.878	100.322	Cluster_1
5870653	FADS2	na	341.906	310.639	371.394	219.194	247.811	273.789	165.05	194.617	183.989	356.861	240.894	296.611	293.506	259.739	374.2	172.5	191.867	193.578	Cluster_1
1340746	FAIM2	72393	621.433	548.828	766.783	110.594	110.744	100.061	117.039	110.006	113.4	560.744	413.017	491.306	122.522	109.061	113.483	115.167	112.344	104.322	Cluster_1
3870484	FAM148C	237397	1259.23	1835.2	1326.43	166.161	139.433	115.661	122.239	108.161	121.2	573.889	425.183	375.4	152.278	151.344	135.756	96.8389	99.9	93.4611	Cluster_1
3460368	FAM168A	319604	383.461	420.533	380.644	146.45	154.472	185.711	135.189	158.733	175.289	191.3	252.344	201.75	169.011	150.322	178.656	151.128	170.539	193.322	Cluster_1
1230762	FANCA	14087	274.961	322.383	308.661	93.6056	106.028	99.6	113.772	108.494	102.906	170.628	280.772	165.161	102.928	110.172	103.828	107.211	106.233	91.4389	Cluster_1
4230554	FANK1	66930	772.239	907.506	824.428	138.711	104.106	132.494	112.839	104.789	104.739	921.633	1003.49	791.811	102.572	111.983	98.4778	91.05	114.261	99.8611	Cluster_1
10021	FBXL16	214931	165.478	150.25	133.839	95.6611	89.6778	94.9333	116.733	97.8667	112.828	148.456	145.728	122.739	99.5167	89.7556	101.05	113.122	93.4833	98.5944	Cluster_1
4860725	FBXL17	na	203.911	235.9	200.744	134.733	130.506	145.706	127.206	139.617	150.506	224.922	168.75	167.844	135.411	96.6389	128.35	132.65	144.161	153.906	Cluster_1
4150170	FBXO46	243867	162.111	163.35	189.828	118.317	130.9	140.011	98.4444	107.028	103.272	131.783	110.478	132.256	99.7556	105.622	110.122	98.15	98.5333	106.789	Cluster_1
2140411	FBXO9	71538	275.433	296.517	272.839	135.55	156.272	153.633	127.25	145.533	142.689	213.9	239.961	151.344	155.683	137.572	137.511	162.294	149.294	144.483	Cluster_1
4590095	FCER2A	14128	161.367	198.661	158.972	94.1833	95.9667	88.4278	94.5889	92.1778	88.05	88.8722	90.5944	87.2167	96.1389	90.4556	87.8889	96.5944	99.2944	87.3167	Cluster_1
4390239	FCHO1	74015	353.733	360.144	349.7	114.217	105.989	105.989	102.694	91.6444	95.9444	333.983	421.7	269.389	107.489	112.461	101.461	110.594	93.7	101.272	Cluster_1
2940576	FEZ1	235180	786.161	520.056	617.583	110.45	103.828	99.9167	293.933	309.356	341.261	272.9	258.361	188.05	100.867	101.456	100.978	294.383	212.767	296.061	Cluster_1
6560546	FEZ1	235180	901.289	605.178	797.6	116.467	127.094	110.933	333.878	348.422	407.678	356.083	255.761	242.817	138.744	134.367	114.528	339.339	274.639	293.072	Cluster_1
1240019	FGF22	67112	148.689	168.228	166.75	152.089	122.078	132.6	103.756	115.1	113.772	152.056	151.261	160.617	132.639	115.089	129	109.722	99.75	105.956	Cluster_1
2490068	FGFR1OP2	67529	2167.13	1566.95	1787.79	1191.97	1125.71	1230.63	1147.06	1254.91	1119.61	1886.23	1651.8	1436.96	1216.39	973.439	1174.36	1332.46	1118.77	1223.09	Cluster_1
6980630	FHIT	14198	325.283	239.75	330.15	121.167	107.472	126.311	120.456	114.333	118.833	206.772	145.083	169.522	115.756	132.056	139.05	104.978	102.878	106.394	Cluster_1
5860521	FIGF	14205	171.211	236.006	187.561	90.1778	84.3333	85.1167	94.9944	94.3778	99.7167	92.6778	108.061	104.822	87.1556	83.9944	97.7056	91.0833	80.0778	91.4833	Cluster_1
770092	FMN	na	260.161	289.633	310.783	231.033	260.856	323.5	88.5944	89.0722	85.6667	154.672	133.217	130.744	102.317	104.206	123.167	87.2833	89.2111	97.7167	Cluster_1
5720706	FMR1	na	200.572	216.578	202.75	163.072	155.567	165.356	176.483	172.594	162.339	170.139	182.006	180.033	132.317	119.728	144.289	184.311	179.772	171.117	Cluster_1
5050661	FOXK2	68837	823.383	1022.46	779.378	580.611	620.094	557.672	479.122	493.972	526.794	627.778	734.222	699.122	701.733	625.117	699.122	560.339	625.867	607.828	Cluster_1
510059	FRYL	72313	178.389	192.761	188.083	114.033	129.444	133.05	99.9278	107.628	111.661	178.656	158.4	218.217	134.111	136.233	151.3	128.794	125.389	125.433	Cluster_1
2750053	FZD6	14368	723.056	463.733	519.228	407.35	384.278	428.5	288.1	212.133	214.206	536.561	563.811	410.411	538.478	539.139	506.144	294.172	280.117	298.506	Cluster_1
4230681	G3BP2	23881	2235.39	1864.14	1977.88	1308.94	1639.04	1647.5	1018.24	1311.81	1193.02	2077.49	2028.54	1784.69	1402.83	1475.76	1472.23	1190.8	1233.98	1271.65	Cluster_1
4010452	GABRB3	14402	449.911	425.939	409.533	98.4778	92.5111	94.4611	114.628	93.5056	121.356	426.594	239.117	308.233	98.3278	92.35	97.9722	92.35	89.95	85.2667	Cluster_1
4640653	GABRB3	14402	617.439	523.256	505.833	98.9389	91.7056	103.928	140.478	112.489	150.744	517.944	346.95	357.372	100.45	88.8944	90.0444	93.6222	90.4722	95.85	Cluster_1
7210192	GABRB3	14402	513.678	405.822	470.539	100.039	90.6722	95.0278	136.544	101.433	144.278	556.267	282.733	313.85	94.1444	89.5722	83.5167	92.5222	92.2278	87.9333	Cluster_1
4150577	GALNT13	271786	180.339	164.156	175.8	88.8722	87.0556	86.7333	98.45	94.8611	90.65	105.05	98.9722	100.067	88.9389	92.9222	84.8	92.5778	88.5667	88.7611	Cluster_1
6900463	GALNT14	71685	320.589	378.2	350.689	145.311	139.061	151.511	101.278	90.9278	98.3167	187.894	343.683	132.45	114.817	112.367	109.367	105.644	115.4	103.272	Cluster_1
290196	GALNT9	231605	230.361	305.406	232.511	94.3278	95.3056	93.6889	90.4556	95.2889	103.906	205.033	226.372	154.967	97.0556	95.3389	88.8556	96.9111	97.9944	87.85	Cluster_1
3290523	GAS6	14456	303.511	488.839	452.4	118.367	97.6389	126.039	111.3	122.256	138.922	299.017	274.767	346.844	194.878	167.006	222.689	135.494	115.767	156.389	Cluster_1
1820523	GCA	227960	287.7	347.367	304.583	101.2	110.761	113.417	92.5167	89.0833	91.9278	299.117	369.794	300.906	106.228	109.939	112.85	95.2167	91.0944	93.1611	Cluster_1
1070021	GCAP14	72972	631.361	615.633	564.572	302.906	249.811	293.072	225.917	319.322	290.933	426.789	547.467	408.206	251.128	255.906	235.9	290.8	325.672	337.489	Cluster_1
2190368	GCAP14	72972	968.406	1272.21	1157.72	329.75	403.9	310.306	262.983	243.367	250.778	703.3	394.861	577.4	286.233	257.267	303.994	295.639	259.489	252.778	Cluster_1
5870639	GCAP14	72972	1726.51	1967.48	1986.49	835.722	915.583	932.567	654.7	1062.01	1015.48	1521.06	1484.43	1544.41	706.767	823.194	897.017	957.417	996.472	1280.41	Cluster_1
7320717	GCAP14	72972	608.4	840.189	696.761	326.011	278.906	267.794	235.711	276.489	270.061	520.556	674.472	461.511	257.111	294.606	251.95	323.733	375.4	312.628	Cluster_1
1440408	GCAP26	na	954.128	1075.31	1700.04	217.689	237.55	292.372	310.05	313.85	434.617	1089.32	1156.59	1526.27	308.067	280.578	371.328	375.683	605.178	642.944	Cluster_1
4860041	GCAP27	na	1852.07	1859.02	2007.94	1267.92	1500.31	1319.52	1133.19	1202.43	1441.94	1652.82	1933.32	1704.83	1323.17	1601.77	1775.7	1202.43	1193.63	1258.54	Cluster_1
4250500	GCNT2	14538	167.75	189.311	164.239	112.55	105.011	100.256	100.122	90.55	96.3389	111.467	122.789	93.2944	96.0444	97.3611	91.35	104.728	94.3778	99.1611	Cluster_1
6270739	GCNT2	14538	2335.78	1799.94	1885.02	895.728	727.139	815.656	454.272	503.361	663.194	1197.91	911.867	955.811	593.878	550.6	656.606	674.167	623.372	641.728	Cluster_1
1190113	GDAP1	14545	311.528	213.133	251.406	90.5389	81.7278	92.4	107.55	95.2	108.706	302.906	268.333	194.633	88.6722	85.25	94.2611	87.9611	89.4	84.4444	Cluster_1
6550341	GDAP1	14545	780.017	636.833	683.106	97.3167	100.311	103.044	120.378	121.161	178.544	653.7	529.783	467.95	94.4944	92.6778	92.4778	91.8222	95.0667	83.35	Cluster_1
7400356	GDAP1	14545	1178.47	725.694	966.028	103.633	104.922	120.089	148.183	146.689	252.344	907.506	910.567	625.739	85.9889	94.85	98.6556	94.9722	87.8	92.7778	Cluster_1
270348	GDAP1L1	228858	177.85	165.161	174.694	101.55	94.1167	108.35	107.1	111.972	107.5	160.794	177.106	134.639	104.333	95.15	95.6	97.0167	98.0889	99.5778	Cluster_1
2230010	GDI1	14567	1047.51	936.672	1164.47	732.95	736.322	883.817	813.061	990.494	929.639	1062.84	909.167	882.272	556.022	597.75	722.189	644.256	728.6	818.589	Cluster_1
3060192	GDI1	14567	282.567	346.044	282.211	151.589	206.283	174.3	153.072	155.756	185.356	270.767	221.344	341.961	134.261	168.506	157.578	198.706	196.089	169.422	Cluster_1
5340674	GDI1	14567	440.383	538.644	491.639	261.817	292.978	265.506	249.878	233.356	272.056	443.272	298.356	511.583	238.644	261.722	279.967	297.767	292.411	245.639	Cluster_1
5360619	GDI1	14567	1142.73	1233.98	1040.99	730.144	749.694	947.967	797.483	994.367	1011.72	1137.92	1022.88	996.8	577.8	730.394	698.106	673.067	783.806	785.256	Cluster_1
4280274	GDPD1	66569	2588.43	2096.74	2292.63	1697.24	1736.58	1724.08	951.189	958.2	1160.07	2209.73	1544.41	1893.83	980.478	987.306	1102.52	764.006	668.6	796.489	Cluster_1
4250066	GGTA1	14594	429.889	633.678	535.256	145.028	129.25	159.994	317.006	494.683	489.65	468.7	656	546.572	130.239	116.706	134.35	202.272	402.478	369.794	Cluster_1
1770044	GHITM	66092	1394.98	1091.68	1190.28	788.133	785.506	850.211	702.478	722.322	680.978	1284.2	1014.42	1018.69	807.622	713.144	870.133	680.589	727.683	720.539	Cluster_1
2340328	GIPC3	209047	117.856	128.822	112.828	92.5889	88.7611	87.1611	88.15	86.2556	88.0944	116.972	118.472	99.9222	86.1278	85.4556	86.3778	95.9444	95.1333	89.3278	Cluster_1
5810176	GLRX2	69367	475.322	444.456	466.2	293.444	331.761	370.372	286.611	329.172	367.133	350.861	412.789	336.711	256.944	225.639	290.35	286.194	341.261	288.344	Cluster_1
1050600	GLRX3	30926	2579.19	2508.33	2439.96	1889.89	1413.99	1454.98	2061.32	1663.84	1583.51	1812.02	1748.36	1618.51	1399.95	1340.12	1236.63	1474.61	1289.19	1524.12	Cluster_1
5050243	GLS	na	218.783	274.683	255.022	103.972	137.894	124.522	101.572	114.706	112.156	289.556	150.983	238.544	114.883	142.2	113.417	95.1611	100.339	101.961	Cluster_1
1030370	GM687	272465	367.639	554.378	513.389	84.9333	94.5222	98.1833	90.8889	87.7778	91.05	435.561	532.639	495.4	87.9111	89.6056	94.9167	91.5	88.5222	86.1944	Cluster_1
3850022	GM757	329360	168.228	180.022	223.489	101.044	89.8	94.7056	94.6556	98.9333	90.4556	122.656	144.444	108.561	105.161	96.8444	89.6778	91.0222	90.3278	98.5333	Cluster_1
1510685	GM904	380845	789.278	1012.74	888.622	84.7611	89.3	84.5333	92.0667	91.3667	88.85	517.044	968.9	555.194	88.1667	87.1889	84.1167	84.7833	81.3611	91.9833	Cluster_1
3120240	GM904	380845	683.728	1052.68	953.756	93.5222	95.4889	89.15	96.0778	93.3278	90.6278	656.122	1068.52	754.522	90.7111	99.3667	100.472	94.2611	90.1333	96.45	Cluster_1
5890440	GM906	380882	177.661	181.906	229.35	92.2944	94.9944	90.2056	91.5667	95.0333	91.4611	134.178	128.228	157.4	92.5944	89.2778	92.75	94.7222	86.8056	92.3	Cluster_1
2000288	GNG8	14709	2909.91	2826.03	3295.89	126.794	122.228	109.522	190.156	168.417	152.95	361.372	237.444	276.111	95.7889	119.939	105.239	151.356	138.45	148.567	Cluster_1
1110288	GNMT	14711	229.906	181.844	204.044	98.5944	101.672	89.7667	93.4167	95.0833	85.7611	106.489	118.544	99.4333	104.206	110.956	92.25	101.394	95.4667	90.3111	Cluster_1
4540246	GNPTG	214505	1486.13	1336.88	1111.46	799.461	505.289	475.2	664.144	546.572	488.583	1330.16	1256.28	819.161	745.956	648.106	576.472	727.139	485.533	453.128	Cluster_1
4890343	GNPTG	214505	1570.24	1451.92	1188.04	903.194	665.161	536.039	758.256	693.689	531.083	1397.78	1669.14	966.328	810.3	690.628	659.756	723.056	612.722	506.272	Cluster_1
2070747	GNS	75612	1489.37	1663.84	2066.75	613.444	576.472	597.189	524.667	637.411	665.056	832.022	907.506	837.689	540.856	633.333	646.578	622.044	586.422	643.806	Cluster_1
2490209	GOLGA1	76899	324.394	255.244	295.4	200.572	199.383	218.622	154.556	189.272	174.461	251	339.272	237.028	186.494	191.322	192.533	133.806	152.928	153.244	Cluster_1
5360487	GOLGA4	54214	238.806	268.583	285.122	188.289	215.994	246.089	151.4	160.978	150.522	220.989	230.006	235.822	189.35	197.367	227.506	143.128	169.011	189.311	Cluster_1
2100286	GOLM1	105348	1149.61	1628.96	1749.41	347.694	277.028	290.594	553.944	418.561	470.183	796.489	1180.64	850.694	592.45	532.767	525.817	417.322	440.7	515.189	Cluster_1
3460333	GOLM1	105348	1303.29	1862.36	1609.25	362.683	329.644	317.928	630.156	510.811	621.806	902.628	1330.16	890.85	666.889	566.994	558.617	483.461	404.772	583.911	Cluster_1
3870113	GOT2	14719	1744.63	1719.55	1562.96	1422.51	1077.39	1349.61	1242.06	1055.67	1243.84	1612.62	1545.3	1412.53	1297.11	1073.73	1262.37	1083.34	881.839	1046.06	Cluster_1
5390608	GPBP1	73274	1501.46	1340.12	1257.83	1072.55	764.439	933.467	1102.12	915.967	1053.9	1276.58	1356.87	1033.22	1004.69	809.511	779.6	807.256	875.839	821.567	Cluster_1
5270468	GPHA2	170458	235.511	303.106	255.478	94.2833	85.8944	90.6722	90.8278	90.5556	94.8056	112.033	97.9833	151.8	93.4167	111.294	93.1111	116.033	100.189	103.25	Cluster_1
2340600	GPR156	239845	446.356	365.128	396.539	101.417	91.3278	91.1444	101.25	104.639	105.5	431.672	397.928	294.439	113.483	95.9444	96.2278	152.661	111.694	169.028	Cluster_1
6480523	GPR156	239845	494.089	361.944	496.544	96.2889	90.3944	87.6778	97.9167	110.556	101.006	449.533	391.644	324.65	88.0056	100.467	90.4167	140.178	111.178	152.167	Cluster_1
1500243	GPR98	110789	171.061	176.328	195.861	93.9556	94.7556	101.106	89.4944	99.9833	88.7389	133.861	173.239	123.644	100.828	102.733	100.683	88.1778	103.739	88.0667	Cluster_1
7380523	GPR98	110789	418.144	337.544	390.578	86.8056	90.8944	92.8056	94.2556	90.5667	97.0333	275.55	274.961	221.217	108	99.8611	91.2	89.0333	89.6056	91.7556	Cluster_1
5670152	GPSM2	76123	336.017	259.844	334.894	181.711	112.378	158.856	146.783	137.894	132.811	229.044	201.839	225.733	120.272	102.011	121.628	168.183	161.833	138.967	Cluster_1
1770731	GRK1	24013	185.25	244.506	177.15	83.5944	83.5	86.8944	89.4222	84.1778	90.0389	101.822	135.172	106.267	86.9833	86.4667	90.1333	90.8944	87.1722	83.5556	Cluster_1
7550138	GRP	225642	1495.87	1402.25	1303.97	90.3278	90.8056	96.1611	98.5333	91.95	94.4556	718.533	829.078	409.939	94.8278	85.6111	92.3111	114.85	101.528	103.289	Cluster_1
5360039	GRTP1	66790	628.578	576.067	501.233	301.211	215.989	224.15	221.044	164.367	185.233	348.478	191.578	325.572	204.589	182.3	190.428	143.322	110.906	135.378	Cluster_1
3780681	GRXCR1	433899	759.783	1054.77	1049.27	92.25	92.25	95.7222	84.65	86.8722	91.9444	694.383	645.106	673.972	89.4556	92.4556	95.7889	83.35	87.4389	89.2556	Cluster_1
4590161	GRXCR2	332309	510.911	656.761	722.739	101.356	93.9889	99.6667	101.356	102.183	90.4611	669.944	691.706	652.156	99.5556	109.956	89.8444	88.2333	99.1667	94.6444	Cluster_1
1940706	GSE1	382034	147	171.506	172.306	106.644	118.561	113	95.0389	102.161	111.133	97.5833	92.5556	86.7167	95.5389	117.878	109.433	90.6722	99.8722	107.211	Cluster_1
4060040	GSE1	382034	1152.52	1139.75	1198.51	791.056	649.128	690.628	699.661	786.6	825.85	302.022	252.133	271.083	618.061	739.606	707.8	469.733	490.006	532	Cluster_1
5910564	GSTM7	68312	314.633	272.367	247.461	109.183	124.694	109.278	99.9167	93.7556	101.944	319.017	273.678	242.678	114.989	116.967	108.889	135.772	111.761	111.178	Cluster_1
2810041	GTF3C4	269252	267.506	333.544	312.928	139.9	165.711	148.144	134.65	130.717	154.583	179.156	202.611	218.894	122.35	130.028	126.411	129.494	163.322	147.589	Cluster_1
6960326	GTF3C4	269252	192.1	252.05	240.167	137.178	145.961	144.383	131.111	141.272	165.444	161.294	175.328	202.883	122.167	131.778	138.239	121.828	149.6	122.594	Cluster_1
7000494	GTPBP1	na	265.117	266.633	296.828	120.861	113.156	117.9	106.356	104.606	125.583	213.144	312.567	173.061	120.317	135.844	104.806	120.961	118.722	111.1	Cluster_1
3140500	H2AFZ	51788	1468.18	1618.51	1610.15	839.956	887.422	967.161	1332.46	1246.85	1267.24	1204.38	1179.8	1269.72	999.156	1227.3	1090.21	1502.59	1240.63	1430.29	Cluster_1
2600541	HAGH	14651	198.344	218.078	200.511	105.417	113.683	127.517	105.95	116.033	114.733	169.028	179.806	151.672	122.444	121.461	124.006	117.083	111.128	117.533	Cluster_1
2190537	HAGHL	68977	175.672	174.772	184.039	112.878	114.144	117.183	101.094	105.35	115.389	172.256	168.361	151.65	111.472	117.028	120.439	110.672	106.756	110.889	Cluster_1
3840240	HAGHL	na	531.083	635.917	536.744	376.556	311.6	383.2	279.694	272.056	292.544	598.244	651.967	388.389	319.228	280.683	350.05	218.783	275.033	268.444	Cluster_1
1580309	HAP1	15114	334.894	355.739	335.556	248.978	202.45	250.839	158.9	147.622	141.572	265.472	311.072	267.206	336.222	274.472	302.528	235.133	186.639	190.639	Cluster_1
1820551	HDAC5	15184	345.272	397.928	404.483	149.206	145.478	159.8	139.372	141.694	153.756	182.3	207.894	190.35	160.161	155.867	184.322	170.583	160.767	148.394	Cluster_1
7570050	HDAC5	15184	359.928	412.728	500.178	166.083	188.856	203.7	178.206	165.106	178.344	240.078	209.239	256.428	178.756	196.767	204.628	160.689	174.083	190.594	Cluster_1
1500528	HEBP2	56016	605.461	420.9	429.011	189.644	138.35	137.417	108.294	104.85	105.289	558.722	368.461	297.233	165.194	103.106	136.172	114	116.55	118.872	Cluster_1
2850719	HECW1	94253	124.811	145.55	154.106	94.4389	87.3778	92.9778	90.4722	88.9889	105.5	128.344	136.9	105.883	84.4056	84.5111	89.9222	89.1056	95.7389	87.2556	Cluster_1
6370239	HECW1	94253	164.689	149.844	199.567	95.3722	91.3889	103.856	96.1	93.7722	96.7667	163.917	153.539	139.283	94.4	105.644	91.3778	86.1444	91.0556	96.1333	Cluster_1
5220593	HERC5	67138	151.928	164.428	129.789	86.8556	94.7056	89.4333	98.6278	87.4722	95.6944	126.644	134.156	100.394	84.4611	90.3222	88.8056	99.1389	104.117	104.956	Cluster_1
7000634	HES6	55927	1765.13	1886.23	1709.61	395.072	243.567	237.261	212.5	191.428	203.85	590.461	865.378	514.133	297.628	185.833	176.522	291.4	195.356	164.206	Cluster_1
7160255	HFM1	330149	248.833	245.461	247.85	105.978	112.144	106.028	115.939	127.183	113.439	161.944	189.539	132.983	96.8278	84.5611	97.2667	105.533	118.444	102.878	Cluster_1
3120162	HIGD2A	67044	965.294	913.794	1193.63	645.106	644.817	680.822	541.1	563.922	549.45	926.989	836.217	1032.89	609.6	623.372	933.467	716.356	608.739	622.711	Cluster_1
150128	HIP2	na	1428.67	1173.33	1344.89	889.622	814.767	784.694	823.194	691.522	715.85	1020.32	763.778	894.428	822.128	900.539	824.7	840.75	956.933	803.95	Cluster_1
940685	HIPK3	15259	224.489	209	274.033	134.967	118.289	139.206	152.7	150.25	145.044	195.339	192.967	178.783	117.944	108.644	111.661	167.133	130.322	150.733	Cluster_1
4390465	HISPPD2A	327655	248.383	283.439	273.167	217.067	187.95	244.261	164.567	177.106	166.278	273.6	257.917	251.572	201.394	227.172	217.45	133.489	162.339	158.539	Cluster_1
5820653	HIST1H2AF	319173	736.939	958.956	942.683	637.789	723.811	620.311	558.967	381.856	393.156	884.1	692.156	974.978	563.117	567.561	649.128	576.067	517.944	466.978	Cluster_1
2260722	HOMER1	26556	411.55	440.972	347.839	172.128	164.728	206.228	133.217	129.539	132.567	334.65	214.022	262.589	171.011	129.267	132.6	157.956	140.406	135.961	Cluster_1
3870040	HOMER1	26556	556.267	709.25	574.378	234.994	247.644	235.3	135.7	167.667	157.789	463.578	441.072	390.417	181.244	266.6	209.378	126.067	150.444	175.511	Cluster_1
2650209	HOMER2	na	1372.24	834.839	907.272	231.622	184.756	171.294	550.289	474.7	500.339	528.778	498.144	336.222	407.733	405.583	324.483	745.667	471.739	516.139	Cluster_1
1500021	HOOK1	77963	465.728	480.478	503.017	306.4	284.8	312.256	123.928	130.689	124.628	453.233	361.372	375.094	374.794	439.828	344.911	188.05	137.667	161.622	Cluster_1
2000328	HOOK1	77963	150.106	195.861	190.039	124.039	133.494	114.494	91.2167	87.7	95.35	136.561	119.906	137.1	116.544	132.789	118.767	99.9444	100.683	91.65	Cluster_1
5390053	HOOK1	77963	207.428	212.628	214.428	150.689	134.783	138.061	96.1611	103.072	105.061	167.633	200.044	198.822	142.572	159.567	161.011	90.4667	96.4556	105.589	Cluster_1
6450131	HOOK1	77963	396.778	551.589	506.5	280.878	268.639	293.389	122.494	122.661	135.744	401.85	340.094	360.367	341.961	348.889	302.794	158.739	134.039	149.433	Cluster_1
4290100	HPCAL1	53602	267.256	265.95	259.45	116.456	119.422	119.133	98.3444	110.506	128.756	248.978	247.178	220.894	107.406	100.856	101.578	97.85	98.1611	99.9444	Cluster_1
4890735	HPCAL1	53602	176.1	159.589	184.506	116.783	108.311	107.683	106.95	103.894	103.944	151.833	188.244	133.128	100.472	94.9778	95.1333	102.667	97.7167	97.3056	Cluster_1
620041	HPS3	12807	306.456	333.206	369.894	165.089	178.278	190.656	166.006	194.911	183.183	220.344	277.106	226.939	151.789	138.672	149.428	161.239	146.589	170.039	Cluster_1
4540370	HPS3	12807	303.689	405.933	380.983	179.328	148.839	166.378	197.7	198.567	176.756	237.261	336.422	237.906	240.861	173.761	158.894	232.667	165.556	198.772	Cluster_1
2810603	HS3ST3B1	54710	3093.17	3295.89	3894.14	395.983	343.011	434.294	980.478	1134.63	1279.88	1562.96	1835.2	1703.13	405.106	533.55	714.75	688	496.178	566.872	Cluster_1
5890682	HS3ST3B1	54710	688.356	1324.73	1073.73	107.244	119.317	109.089	188.128	175.894	172.161	297.161	261.578	437.583	100.878	107.6	126.756	152.422	112.294	116.572	Cluster_1
6220189	HS3ST3B1	54710	437.583	484.022	365.6	100.9	104.667	102.15	142.911	132.389	158.05	180.339	231.233	132.906	129.539	98.3	114.094	129.339	104.594	93.0167	Cluster_1
1110241	HSP90AA1	15519	2302.98	1755.63	1809.62	997.472	1255.54	1286.01	1007.97	1265.49	1293.97	2220.67	2062.98	1592.97	1162.44	1173.33	1227.72	1138.39	1010.69	1481.94	Cluster_1
3450035	HSPA1B	15511	151.128	166.533	166.289	103.956	98.9222	107.789	101.672	107.139	107.728	128	126.311	165.456	102.561	121.744	129.6	96.7	101.911	100.867	Cluster_1
1070484	HSPA2	15512	5529.94	4218.43	4698.35	1628.96	1568.89	1575.71	729.983	841.2	1014.42	5719.99	4304.62	3614.64	2108.92	1697.24	2345.91	1859.02	1293.97	1388.95	Cluster_1
5260095	HSPA2	15512	674.3	820	964.022	195.583	193.817	232.744	116.289	115.678	128.311	691.922	686.75	688.356	216.822	276.45	278.939	215.472	143.311	164.294	Cluster_1
4810730	HSPA4L	18415	334.183	296.472	340.067	170.861	150.856	179.128	110.306	112.061	130.822	318.844	268.606	230.317	227.989	268.128	337.489	103.939	121.733	116.556	Cluster_1
2340382	HTATIP2	53415	328.006	240.239	272.022	186.789	158.65	156.911	112.444	111.878	115.461	233.028	189.961	188.844	183.006	159.033	162.517	109.467	135.861	117.206	Cluster_1
2710152	HTATIP2	53415	284.228	184.128	213.456	173.228	144.289	134.283	96.6556	98.1833	97.7722	230.022	178.8	184.183	149.517	173.75	156.428	95.8389	103.022	105.183	Cluster_1
3310709	HTR2A	15558	145.933	142.011	134.311	94.9944	95.9444	91.35	89.0278	97.1778	86.7944	105.267	100.406	96.2222	96.4222	96.3056	82.9722	104.022	98.15	94.5056	Cluster_1
6100349	HTR2A	15558	160.95	132.239	152.844	80.5889	88.6944	92.9222	92.9778	98.4444	89.2389	100.45	95.45	92.8	90.1444	82.2222	80.6611	95.9722	93.4444	76.8278	Cluster_1
4070608	HTR3A	15561	177.717	136.011	131.744	87.6556	86.9333	87.0278	93.6167	90.3111	90.2167	91.2667	85.6278	92.0667	101.883	101.322	98.4722	88.4278	82.45	89.3611	Cluster_1
1110259	ICMT	57295	144.15	159.911	165.372	96.7833	109.517	108.894	97.1944	97.3667	105.956	103.806	112.6	111.311	96.9667	98.9333	108.067	99.2944	102.906	112.739	Cluster_1
6580364	ICMT	57295	1176.21	997.844	1038.52	362.744	279.35	348.478	300.494	286.356	301.783	812.022	833.228	531.844	293.661	359.389	311.222	324.65	283.956	258.606	Cluster_1
60066	IDH3A	67834	136.267	145.95	146.383	105.494	94.9222	107.728	95.2222	97.5944	113.361	135.789	120.428	112.994	103.594	107.044	110.144	100.622	99.2333	98.6	Cluster_1
6960762	IDH3A	na	320.228	332.9	298.356	137.95	145.278	163.867	122.9	150.856	159.394	291.217	290.594	239.278	157.75	153.633	164.022	136.178	121.261	171.433	Cluster_1
270278	IFT172	67661	162.261	132.128	151.05	105.389	101.744	110.772	110.594	103.133	112.467	139.422	141	132.206	104.1	103.533	105.2	102.794	98.0889	93.1278	Cluster_1
620121	IFT172	67661	173.133	134.589	161.606	91.8278	102.639	108.1	103.25	99.6667	105.6	152.478	176.183	140.878	108.006	103.394	99.9889	102.589	104.978	93.8556	Cluster_1
3400367	IFT172	67661	508.389	587.028	481.761	174.489	189.256	238.122	199.783	254.294	233.078	498.144	614.311	570.989	168.833	262.756	195.567	196.733	189.217	201.067	Cluster_1
3940575	IFT20	55978	2337.9	2302.98	2173.22	1101.43	1078.66	1391.31	1062.84	1170.6	1145.46	1927.17	1950.04	1461.02	1321.06	1289.19	1435.14	1314.53	1391.31	1399.95	Cluster_1
4610167	IFT20	55978	1707.84	1581.08	1668.03	919.617	814.461	847.211	824.428	787.372	845.783	1394.98	1358.03	1200.14	920.272	1058.23	908.522	850.211	961.756	995.778	Cluster_1
6860537	IGSF21	230868	225.25	148.544	200.678	87.2278	91.2667	95.3556	94.5222	87.3778	91.65	222.789	203.739	149.728	88.3222	85.7222	93.3944	91.6056	89.4944	89.65	Cluster_1
2570019	IK	24010	4968.93	2949.22	3413.01	1574.48	1027.09	1490.16	1450.94	1385.57	1506.74	2406.57	1431.67	1525.6	1859.02	1389.86	1394.03	1461.02	1115.74	1300.11	Cluster_1
7050475	IK	na	1414.93	1591.67	1763.52	628.972	743.939	683.278	701.278	669.189	628.578	850.211	1429.37	972.911	792.333	836.828	826.983	632.75	808.806	706.589	Cluster_1
2940433	IL17RA	16172	835.378	1048.34	928.111	515.039	561.206	484.239	535.522	420.35	508.194	758.506	747.783	821.861	706.589	686.256	616.472	883.133	724.094	688.356	Cluster_1
2190075	IL25	140806	144.25	139.039	129.494	87.7944	91.8167	89.4944	88.1333	86.7167	99.2056	102.244	100.806	97.6778	88.0889	99.7889	88.8944	88.9667	96.1	91.65	Cluster_1
2190382	ILDR1	106347	188.506	176.15	185.917	173.361	153.822	165.161	89.4333	87.3	88.4278	161.089	159.833	155.422	133.417	113.05	131.956	88.4833	91.2111	90.7278	Cluster_1
3060458	INHBA	16323	452.4	590.65	551.722	398.006	417.567	426.211	98.6889	96.4722	96.8944	265.711	367.7	366.072	253.494	239.789	259.556	102.944	100.806	105.028	Cluster_1
3520397	INSC	233752	632.556	901.289	965.633	93.7556	91.2222	88.4833	110.556	171.156	127.067	329.95	442.461	388.633	92.9	91.4611	93.0889	121.894	139.783	117.089	Cluster_1
3290593	INSM1	53626	326.367	390.267	320.089	90.3667	92.7889	96.1	94.2	91.9278	92.5167	88.7444	84.8667	92.5444	86.4167	93.7833	88.1278	94.4389	88.3222	97.2056	Cluster_1
5340598	INTS10	70885	473.428	430.05	506.272	209.561	222.517	230.317	135.978	171.739	162.506	296.339	303.456	292.772	142.678	147.072	171.433	120.428	130.639	169.206	Cluster_1
2490139	INTU	380614	177.578	142.15	173.061	103.667	105.644	101.7	95.1333	93.2333	96.7167	145.578	123.583	127.2	95.45	95.9444	91.7778	93.9167	97.4944	90.9833	Cluster_1
3610328	ISOC1	66307	195.033	210.706	187.794	149.794	140.322	121.261	133.689	136.083	115.067	161.178	155.272	137.894	149.939	148.233	134.583	135.894	138.033	113.539	Cluster_1
1030605	ITPK1	217837	410.272	417.011	590.789	304.089	230.672	227.789	173.683	179.922	208.344	257.694	208.939	243.667	339	327.233	257.65	130.667	178.5	198.311	Cluster_1
4880215	ITPR3	16440	143	143.444	142.622	84.3611	94.8889	90.1833	97.8556	102.344	93.1944	107.917	129.028	94.85	88.1222	86.0611	85.8778	103.661	98.9389	99.3556	Cluster_1
6650039	JAK1	16451	1263.96	994.367	1056.22	436.389	300.633	386.267	247.372	212.467	242.756	751.75	899.317	600.711	226.244	127.656	216.461	280.983	142.2	206.889	Cluster_1
4210706	JAKMIP1	76071	357.533	192.078	300.711	112.683	92.6444	93.9222	149.578	113.867	136.333	184.772	159.55	130.344	84.4167	82.9167	92.0944	102.033	93.7	91.8167	Cluster_1
1690402	JMJD2B	193796	208.9	173.439	216.422	109.533	107.133	115.089	118.006	92.5944	107.517	161.694	210.683	130.294	112.711	117.006	98.5611	114.772	94.8889	105.278	Cluster_1
1980521	JMJD2B	193796	356.083	316.206	363.339	170.839	165.939	155.75	183.75	137.028	146.322	283.556	426.789	249.6	144.667	154.011	154.367	147.894	148.2	136.939	Cluster_1
5820129	KANK1	107351	273.6	311.494	342.106	128.711	190.278	132.556	101.194	99.15	93.8611	197.589	239.867	291.689	165.372	251.194	196.233	92.4778	105.261	90.7667	Cluster_1
650672	KBTBD8	243574	803.139	646.983	793.939	254.983	223.178	299.072	124.606	152.328	130.972	635.8	547.856	566.994	165.422	164.911	193.167	115.672	114.45	127.694	Cluster_1
3130592	KBTBD8	243574	247.461	221.089	275.467	101.311	108.711	126.678	86.9722	90.8611	92.7278	180.156	152.744	177.061	91.1833	98.6722	97.3333	88.8444	91.6111	97.0556	Cluster_1
7000075	KBTBD8	243574	132.161	156.717	139.433	94.8278	89.1778	93.0167	91.6611	88.8278	85.3722	137.911	126.978	102.411	91.0556	94.4056	92.8944	88.9	93.1389	84.3611	Cluster_1
3400044	KCNB1	16500	180.85	186.933	166.911	88.1333	100.017	96.4556	105.506	91.1833	95.6778	187.856	197.367	154.456	85.1167	91.3167	83.4222	96.6944	92.7278	92.2667	Cluster_1
7380228	KCNF1	382571	373.744	393.622	403.356	116.311	107.478	104.844	107.944	96.1389	96.3833	322.85	335.406	213.344	128.261	124.428	131.139	114.611	102.878	100.728	Cluster_1
4900292	KCNH2	16511	132.8	125.333	127.067	89.6944	95.6222	94.7222	93.3056	89.8056	89.8889	109.944	118.789	103.317	89.6111	93.3611	89.3	93.2944	89.4778	84.6833	Cluster_1
5890100	KCNH2	16511	189.122	184.472	141.594	93.3556	88.9556	90.2	95.9167	84.2667	97.65	170.233	126.461	116.883	87.8111	88.4278	96.3167	95.2778	82.5056	95.8722	Cluster_1
3830373	KCNMB2	72413	1210.9	1464.14	1528.65	91.0389	90.35	83.7722	166.389	147.472	216.422	993.606	877.189	799.883	88.4222	92.4778	96.2333	111.278	96.9667	101.761	Cluster_1
6980196	KCTD1	106931	493.239	558.867	598.444	420.639	346.611	419.883	340.094	255.506	303.994	482.039	467.261	467.111	472.189	344.217	358.183	241.278	316.406	348.189	Cluster_1
1740204	KHDRBS2	170771	205.972	151.944	172.961	96.7833	97.3056	89.7667	101.533	108.272	116.567	113.217	142.367	102.344	94.5889	92.7333	94.7222	92.4222	92.5167	94.9944	Cluster_1
4670100	KIF21B	16565	856.167	1153.93	1348.83	146.089	117.756	127.822	384.644	270.283	462.067	139.1	201.472	125.889	107.122	125.6	119.006	147.128	241.083	218.622	Cluster_1
5690725	KIF21B	na	170.244	126.494	175.667	96.0167	84.6833	90.3278	92.4222	87.6333	101.867	89.7611	89.4	79.6778	84.8333	88.4278	88.2333	96.7389	88.8444	92.0222	Cluster_1
6980400	KIF21B	na	192.706	163.161	212.628	87.7667	87.8	98.7333	93.9944	90.0944	100.911	83.1111	87.6444	83.4444	87.3111	91.55	83.5	92.5167	90.6278	93.1056	Cluster_1
4120161	KIF5B	16573	245.839	216.228	225.011	185.544	172.75	184.233	132.317	137.039	129.361	216.889	159.528	166.661	154.761	148.567	173.133	146.706	148.267	151.344	Cluster_1
3190639	KIF5C	16574	2504.15	2304.72	2741.03	2176.24	1517.77	1520.33	2469.82	1498.44	1855.41	2330.14	2430.43	2089.78	1967.48	1703.13	1533.46	1028.97	1227.72	1123.37	Cluster_1
5130301	KLHDC2	69554	1773.84	1465.95	1813.84	1179.37	1281.58	1338.01	1295.72	1546.27	1379.88	1329.2	1266.1	1233.98	975.822	1078.2	1263.96	1247.48	1152.52	1229.11	Cluster_1
1580168	KLHL30	70788	129.372	149.5	153.078	86.5389	91.7889	89.1278	90.2611	95.8389	90.7778	145.55	111.828	111.15	102.411	97.0556	103.411	100.961	100.794	99.3167	Cluster_1
6290241	KNDC1	76484	161.983	148.789	172.417	85.0056	96.6667	96.0722	91.8833	93.5444	91.5111	106.306	92.3556	128.528	86.8889	90.9667	90.9833	89.2611	89.6778	86.8056	Cluster_1
6960376	KNDC1	76484	2186.6	2169.7	2183.64	331.761	252.45	220.367	221.756	194.878	273.339	984.644	870.617	822.933	483.783	207.189	346.844	139.344	133.589	169.95	Cluster_1
940438	LAPTM5	16792	2401.02	2550.37	2102.92	180.433	144.056	100.806	545.844	453.483	527.711	237	134.606	178.189	476.828	117.15	105.722	813.839	923.894	1270.87	Cluster_1
3390102	LARS	107045	1402.25	1403.52	1143.02	867.522	794.75	885.144	976.928	988.65	1054.77	1010.69	1243.84	856.422	821.283	868.928	945.961	863.044	828.822	791.506	Cluster_1
5870504	LAS1L	76130	1066.29	868.928	931.778	409.939	480.478	485.1	453.6	513.85	607.206	784.983	802.844	745.667	406.767	348.189	484.444	464.067	438.183	546.839	Cluster_1
2940593	LASS5	71949	1446.26	1330.16	1604.68	719.978	908.522	910.567	917.278	1152.52	1055.67	1574.48	1176.76	1515.84	901.761	637.611	809.278	1041.52	969.606	920.272	Cluster_1
4610630	LBR	na	1440.88	1155.54	1269.14	875.389	575.489	623.5	1099.79	847.539	946.65	968.406	624.35	842.967	688.356	462.944	550.472	886.756	654.939	767.3	Cluster_1
5360347	LCOR	212391	211.783	194.711	215.367	145.411	160.689	145.072	114.989	111.611	120.267	221.028	139.344	190.428	153.633	127.783	150.633	117.244	118.139	109.767	Cluster_1
6020017	LCOR	212391	201.456	209.328	223.994	145.878	169.422	135.644	122.25	125.606	114.989	220.678	146.961	171.939	136.533	142.006	138.589	126.333	119.089	99.5444	Cluster_1
5310619	LDB3	24131	122.772	165.211	157.35	95.3	97.65	97	91.8167	95.15	92.4778	118.461	126.528	136.456	95.2889	104.789	93.9778	92.8333	98.3222	85.7667	Cluster_1
3370180	LDHC	16833	142.633	110.294	145.5	92.4556	90.3278	97.9722	87.6556	91.8167	89.7667	119.661	111.678	114.872	88.1833	91.7222	88.6	82.8	88.9667	82.7278	Cluster_1
5700689	LGR5	14160	145.322	250.867	251.033	161.011	167.817	203.239	97.7667	108.872	109.522	104.661	134.783	124.694	93.6889	95.6667	102.444	91.7222	92.7611	93.2333	Cluster_1
4480670	LHX3	16871	385.228	398.156	374.311	84.8	87.0611	93.0889	85.9444	84.8889	94.5278	431.756	420.161	326.194	81.9611	92.9333	87.9889	84.9333	83.7056	84.4056	Cluster_1
4590753	LHX3	16871	439.828	480.767	413.789	111.056	118.25	100.122	117.45	109.822	107.756	477.389	578.706	369.794	98.0167	113.094	111.45	101.794	116.922	90.3667	Cluster_1
6560192	LHX3	16871	403.178	521	471.439	106.606	102.906	97.8056	110.772	100.422	101.428	432.75	567.922	363.717	107.906	111.694	110.633	94.6222	100.378	101.006	Cluster_1
1400348	LIMA1	65970	1495.19	1235.31	1013.47	748.744	652.6	689.978	969.606	927.539	731.372	839.956	648.722	571.656	664.717	601.383	547.856	880.139	822.128	814.461	Cluster_1
5910022	LIMA1	65970	295.422	455.472	383.244	152.489	172.022	175.717	149.311	209.311	247.644	135.772	143.389	178.039	123.372	102.289	185.544	208.283	274.556	291.078	Cluster_1
4810520	LIMD1	29806	446.417	576.289	521.128	325.528	291.4	366.822	389.15	359.467	351.283	394.972	334.122	299.956	278.472	269.7	325.444	473.606	462.311	396.922	Cluster_1
6250097	LMBRD2	320506	228.922	324.678	345.1	145.139	190.683	169.556	126.828	149.717	134.75	246.411	351.478	299.017	120.794	155.422	165.744	136.172	172.561	153.167	Cluster_1
3940326	LMO1	109594	1164.96	1058.65	1379.17	163.217	143.983	156.317	186.272	247.889	235.611	1061.57	1372.24	1228.78	164.733	180.628	140.022	137.028	148.261	167.039	Cluster_1
5290646	LMO3	109593	811.522	476.594	557.106	377.256	567.778	285.578	97.3333	94.8056	87.1667	125.367	104.694	101.167	121.067	124.272	112.806	108.311	90.7111	94.6611	Cluster_1
5960446	LMO7	380928	9466.51	5131.82	5758.78	2655.46	1855.41	2165.26	1042.66	840.467	866.761	7233.81	6282.34	4287.9	1486.13	1207.46	1091.19	911.867	571.656	681.106	Cluster_1
6860088	LMO7	380928	236.411	246.722	275.889	100.7	104.033	108.233	92.1222	85.2	84.7611	212.028	178.161	158.9	87.6333	94.7111	84.9778	90.7556	91.35	90.5944	Cluster_1
2470458	LMOD1	93689	226.067	437.583	405.444	108.672	118.044	157.789	94.1167	90.45	97.6278	167.217	351.283	343.078	115.672	109.167	127.289	92.9778	85.7333	93.7833	Cluster_1
6770669	LMOD3	320502	180.872	133.111	170.411	96.8389	99.6167	103.55	86.0167	81.5556	89.5222	89.4	84.5611	88.5722	81.0222	85.7111	76.8278	97.6889	93.3611	82.3667	Cluster_1
770164	LNX2	140887	1366.62	1895.46	1860.23	280.394	387.694	282.95	242.25	222.039	225.256	1043.01	575.628	1182.48	218.839	368.628	335.556	310.956	375.889	361.461	Cluster_1
4640521	LNX2	140887	584.5	618.061	698.978	152.95	141.917	132.972	121.039	139.111	135.989	394.106	350.094	416.344	131.672	127.761	132.172	152.833	145.572	142.756	Cluster_1
2030725	LOC100039636	100039636	820.306	834.294	760.817	422.378	471.85	518.839	376.828	402.478	454.933	641.339	729.161	667.144	467.472	608.544	611.189	486.078	498.867	551.117	Cluster_1
360228	LOC100040159	100040159	914.994	1178.47	1016.99	90.7889	95.0833	86.2556	86.9611	96.3667	85.0056	640.233	991.028	668.6	86.0056	85.9611	93.4111	94.9778	90.65	88.8278	Cluster_1
6420376	LOC100041504	100041504	381.972	422.522	360.783	101.911	97.8333	93.5444	129.494	99.7556	128.017	120.267	125.733	98.8111	89.1667	96.7667	93.0167	87.7056	89.1444	86.5722	Cluster_1
3190253	LOC100042960	100042960	153.017	173.45	225.989	84.9778	83.0833	83.7278	91.3556	89.4222	85.4	103.383	127.139	120.25	81.3611	85.1444	82.8833	87.8111	90.3111	92.0944	Cluster_1
2450575	LOC100043332	100043332	135.35	128.394	152.772	94.2611	92.7611	94.85	96.1833	96.0722	90.6889	137.856	122.106	128.378	99.7389	93.1944	95.7611	98.4833	90.6722	94.25	Cluster_1
4920376	LOC100043609	100043609	211.322	327.606	348.189	96.7667	86.2167	92.9778	95.7833	96.2056	88.1889	118.906	143.444	109.667	87.7778	85.9444	100.183	96.3722	96.25	95.5278	Cluster_1
2760097	LOC100043906	100043906	663.394	799.211	910.894	371.267	313.272	414.417	465.522	599.683	594.611	598.861	651.189	728.6	447.05	464.439	388.461	473.217	532.639	559.872	Cluster_1
3370634	LOC100043919	100043919	280.511	211.7	224.356	196.806	126.572	159.678	135.489	102.756	112.5	185.944	156.094	144.8	127.5	147.967	155.272	103.383	95.9667	104.361	Cluster_1
1300397	LOC100044291	100044291	141.506	168.417	134.994	95.45	85.35	92.4167	85.0278	90.15	82.3278	91.5	95.8722	87.0556	83.9722	86.6889	86.2556	86.2222	85.7667	92.5889	Cluster_1
3440112	LOC100044468	100044468	1190.28	906.122	1289.87	729.161	806.383	795.078	543.494	678.278	690.15	1059.08	1087.36	1012.26	613.139	648.606	669.944	491.306	586.228	576.711	Cluster_1
2120377	LOC100045280	100045280	399.094	297.106	384.061	136.539	120.35	144.228	108.456	120.256	110.861	289.589	307.633	213.078	169.972	152.439	227.811	92.8889	94.3611	93.7611	Cluster_1
3520424	LOC100045280	100045280	228.072	284.478	320.589	104.056	100.433	120.411	93.6056	98.5111	95.9333	197.817	130.944	263.1	156.856	167.022	155.061	90.4333	93.2111	100.606	Cluster_1
6200523	LOC100045280	100045280	589.617	558.022	549.356	196.006	184.139	198.344	133.883	154.606	157.972	533.989	518.656	331.106	272.45	290.039	292.822	115.3	116.194	123.611	Cluster_1
6220364	LOC100045280	100045280	146.317	175.183	181.128	104.244	103.117	99.4056	98.25	101.867	107.572	148.883	168.322	168.267	105.289	142.117	121.3	104.278	97.9722	94.9222	Cluster_1
3450332	LOC100045782	100045782	439.439	361.106	355.011	232.372	205.333	245.7	189.644	211.383	184.933	344.633	196.883	215.333	193.233	195.428	161.372	200.283	203.772	160.928	Cluster_1
670088	LOC100045795	100045795	275.3	167.217	180.583	86.6722	95.0111	91.8167	90.6111	98.2722	92.6778	257.839	151.672	188.239	84.0722	89.6	96.0722	85.6056	90.8889	84.3889	Cluster_1
5960170	LOC100046898	100046898	273.744	276.4	244.683	200.417	158.439	161.361	129.711	109.622	117.206	208.706	217.972	153.433	164.428	153.411	124.378	102.878	109.939	115.689	Cluster_1
610148	LOC100047046	100047046	640.233	553.944	599.683	105.7	105.417	100.183	98.9722	102.533	100.567	493.972	456.483	449.911	105.239	100.756	104.611	100.239	111.094	107.344	Cluster_1
2810709	LOC100047369	100047369	2862.26	2564.96	2645.48	1968.64	1349.61	1535.72	1817.27	1693.33	1509.59	2433.35	2036.52	1756.89	1869.18	1318.91	1230.63	1384.82	1382.41	1277.22	Cluster_1
2470184	LOC100047480	100047480	208.283	170.583	209.656	155.011	133.394	115.917	109.783	105.061	113.956	127.311	134.878	117.533	121.783	118.467	147.344	130.583	104.656	110.889	Cluster_1
1780053	LOC100047659	100047659	265.194	238.911	297.956	91.2667	140.572	99.8667	93.4444	89.9333	97.5333	342.667	233.167	223.794	90.5833	82.6889	90.2833	89.8056	85.85	85.3722	Cluster_1
2120382	LOC100047808	100047808	145.544	159.478	160.928	102.183	107.406	102.622	101.672	115.628	100.472	140.167	149.372	155.4	93.0667	114.233	100.583	123.133	114.883	107.767	Cluster_1
4670209	LOC100048037	100048037	3465.01	2962.35	2791.27	2232.41	2439.96	2337.9	1945.64	2055.48	2190.53	2643.21	2935.71	2426.11	2423.21	2707.92	2643.21	2615.68	2469.82	2558.51	Cluster_1
5690181	LOC100048331	100048331	172.128	213.506	189.944	88.7611	97.6611	107.111	98.15	99.15	92.5778	210.017	152.661	173.878	113.994	107.939	111.072	109.989	105.183	99.5278	Cluster_1
1440707	LOC100048362	100048362	444.667	487.072	432.933	265.472	341.45	303.639	262.178	248.728	237.622	510.811	437.911	415.111	213.978	231.8	238.711	215.439	191.811	188.983	Cluster_1
2850014	LOC100048384	100048384	441.817	343.011	337.489	165.772	129.733	160.644	144.267	136.056	152.139	172.728	136.733	126.472	133.783	121.178	120.794	164	134.283	132.644	Cluster_1
6860474	LOC100048439	100048439	2295.4	2021.16	2223.37	1074.16	881.511	1121.59	1239.31	1164.16	1260.61	1930.02	1848.82	1522.29	1066.29	974.228	1083.01	1245.21	1116.47	1194.03	Cluster_1
7100632	LOC100048483	100048483	1286.01	1241.47	1340.77	991.35	900.217	1044.57	732.117	740.206	805.178	1221.39	1194.37	1124.23	789.661	858.817	994.367	802.667	690.922	725.067	Cluster_1
2370037	LOC100048616	100048616	458.728	486.733	502.678	296.828	338	309.606	306.933	323.422	319.689	381.072	430.661	385.567	279.75	336.017	338.617	324.789	329.683	304.139	Cluster_1
940632	LOC100048649	100048649	129.089	136.872	120.906	97.2944	88.8444	94.2333	89.7056	99.5444	96.1667	101.178	98.5944	88.2333	94.6944	91.9833	95.6	94.05	87.9889	94.3611	Cluster_1
7100059	LOC212390	na	249.1	197.044	234.794	155.794	115.594	149.6	112.867	118.422	123.95	223.178	201.228	187.089	186.872	168.172	133.256	114.722	149.206	137.717	Cluster_1
5810128	LOC212815	na	206.428	176.4	212.372	153.322	134.878	151.094	123.778	131.628	132.739	166.083	152.261	151.811	137.994	132.739	137.417	137.75	138.522	127.756	Cluster_1
630661	LOC215539	215539	204.339	210.439	225.75	89.4944	90.1611	92.7611	95.9667	93.5833	93.2944	197.789	241.85	186.706	91.8167	95.8278	96.45	94.5444	94.8833	91.1278	Cluster_1
1570750	LOC225927	na	2190.53	1687.64	1765.13	1337.6	1396.23	1507.65	1222.28	1552.51	1316.82	1945.64	1882.61	1817.27	1021.04	1393.47	1270.87	1121.06	1394.03	1266.8	Cluster_1
6770487	LOC231069	na	1093.84	978.556	1017.87	710.906	830.511	718	708.306	659.111	648.272	1004.37	904.372	854.089	860.311	846.85	803.95	636.367	769.106	733.117	Cluster_1
6860682	LOC232887	na	1110.67	1103.77	1126.67	482.161	414.172	390.728	486.483	494.167	459.15	1116.97	906.361	807.256	384.344	327.511	315.122	300.367	416.928	419.217	Cluster_1
4570192	LOC236223	na	909.167	925.578	967.161	835.111	674.683	668.6	691.522	538.783	584.5	937.033	724.561	832.567	745.267	679.4	644.467	624.567	633.183	580.233	Cluster_1
2970494	LOC238726	na	308.189	273.744	320.406	97.9556	98.3	98.5056	93.5944	96.7667	95.1111	278.717	357.428	227.028	100.961	97.7389	87.7167	89.2222	98.8889	94.8222	Cluster_1
2120440	LOC242259	na	115.394	130.583	116.911	87.2167	83.3056	96.0944	91.1556	91.9056	87.4444	111.194	114.878	112.917	82.4722	89.3611	86.4889	84.5111	88.3167	88.5222	Cluster_1
1570095	LOC242459	na	1803	1937.33	1711.07	293.172	264.611	291.606	197.611	210.122	185.989	1316.82	808.55	1105.28	196.506	210.817	234.706	177.956	175.133	152.883	Cluster_1
1450176	LOC245070	na	180.389	214.406	189.289	90.35	85.2	80.5889	84.5611	85.9444	85.25	126.383	125.511	117.517	88.8056	89.5167	83.8778	78.3111	83.65	87.5778	Cluster_1
1230681	LOC268569	na	1320.34	1560.12	1523.24	820.306	1001.13	894.428	1154.46	1096.75	1059.67	1037.76	950.928	1086.46	965.633	917.278	1030.91	1163.16	1205.04	1129	Cluster_1
990170	LOC268934	na	136.156	141.694	146.028	90.65	88.85	97.4111	116.067	128.422	150.894	98.5056	92.6611	89.5389	94.7889	96.6833	92.2444	113.567	98.8611	105.95	Cluster_1
2650044	LOC271697	na	163.939	149.206	173.189	110.061	117.244	102.128	91.55	94.9167	91.35	96.1556	106.878	105.883	88.2778	108.161	94.85	92.0833	89	91	Cluster_1
130520	LOC329488	na	178.889	159.894	177.956	112.594	106.489	100.406	107.089	102.611	104.667	172.561	151.006	171.611	92.7611	93.8778	93.9222	97.3778	104.772	94.2222	Cluster_1
3870669	LOC380651	na	169.211	153.267	131.111	86.2833	89.3611	85.9	90.8056	94.05	93.3056	118.378	140.772	102.561	81.2333	90.0167	89.8111	87.5556	90.1722	83.3056	Cluster_1
840709	LOC380882	na	141.756	122.772	140.972	86.3389	87.3	94.4	92.3278	92.8278	87.4389	115.572	115.767	98.3333	91.7389	93.6222	88.5667	88.2889	83.6333	88.5111	Cluster_1
2060324	LOC381095	na	13895	13064.4	13064.4	6094.94	10203.6	7321.68	6592.62	5409.13	5494.96	11882	8765.56	13064.4	8587.14	12389.5	11882	8587.14	10863.9	7985.33	Cluster_1
4850228	LOC381231	na	626.094	915.583	758.256	283.344	361.278	324.678	397.667	434.294	379.778	391.517	537.572	474.7	369.139	499.311	305.333	388.067	414.417	349.15	Cluster_1
4250402	LOC381269	na	800.1	871.417	851.728	93.7	93.7111	94.3778	113.661	100.622	102.939	559.872	678.711	505.15	98.4389	92.8056	96.6944	88.8556	97.8944	86.1278	Cluster_1
4230193	LOC381283	na	1038.92	1498.44	1431.67	606.722	614.961	862.667	641.728	667.461	796.922	817.556	936.672	1064.16	479.05	774.267	972.139	372.783	407.45	348.261	Cluster_1
6560577	LOC381375	na	1264.62	1267.92	1480.26	111.011	104.389	113.972	101.2	108.078	102.233	892.039	587.633	599.683	114.494	92.5333	87.5833	106.961	98.3444	93.7333	Cluster_1
4610093	LOC381444	na	481.883	528.917	498.994	231.589	341.361	241.906	321.106	313.294	332.344	428.283	349.394	469.422	294.517	282.989	330.911	371.539	359.033	352.506	Cluster_1
4070066	LOC381539	na	220.928	274.617	224.444	167.117	143.989	146.794	153.856	125.85	119.161	145.706	108.822	169.011	165.211	151.161	154.911	145.683	108.511	123.311	Cluster_1
3420369	LOC381663	na	206.561	192.328	181.289	108	107.428	108.128	97.7389	105.361	106.028	201.772	154.683	161.239	98.5278	105.456	94.2722	101.567	104.211	93.7944	Cluster_1
3390242	LOC382165	na	957.722	975.822	1016.68	92.3889	96.9722	90.7556	92.1611	88.3167	89.9389	696.172	994.628	641.728	96.0222	88.7389	91.5167	96.8278	98.2944	92.9778	Cluster_1
620270	LOC382776	na	627.433	572.822	588.267	344.156	330.089	362.311	358.044	285.933	348.422	468.95	382.594	403.65	306.517	284.8	287.333	293.233	321.2	309.128	Cluster_1
7610653	LOC383414	na	171.183	174.433	137.528	159.678	132.478	164.239	90.7556	88.4	96.6944	165.744	168.806	137.283	115.111	101.239	109.25	91.6111	88.8722	85.5611	Cluster_1
2350327	LOC383942	na	878.083	1013.47	1021.98	496.178	479.233	547.961	347.556	269.389	296.978	473.606	830.161	573.322	545.144	718.533	612.039	228.189	187.339	237.233	Cluster_1
2490440	LOC384029	na	145.178	129.361	148.583	111.35	93.2111	100.433	99.1278	106.322	98.4611	138.978	135.189	129.117	98.1333	89.8222	98.4111	97.9	95.6222	103.728	Cluster_1
5310139	LOC432945	432945	146.289	163.917	146.539	105.3	116.594	103.033	113.15	121.361	107.917	165.7	140.322	153.178	142.017	127.044	128.861	114.183	111.844	110.783	Cluster_1
1410131	LOC545866	545866	3334.89	2909.91	2794.77	1741.44	1351.21	1589.78	1591.67	1431.67	1744.63	2482.93	2456.53	1790.37	1704.83	1348.11	1495.87	1490.94	1313.16	1324.73	Cluster_1
1690368	LOC547380	547380	473.811	790.2	787.372	96.7833	97.4222	111.622	104.061	99.4278	107.789	349.678	498.6	374.2	102.05	98.9389	110.678	87.7667	108.011	99.9444	Cluster_1
7000129	LOC627912	627912	250.9	408.406	402.611	133.217	163.211	135.689	122.772	120.328	130.583	189.717	118.339	250.094	156.789	183.022	208.05	124.111	133.739	151.228	Cluster_1
70156	LOC635992	635992	342.5	402.778	346.683	256.306	297.9	224.878	257.35	187.25	199.65	326.25	266.867	291.078	284.661	264.106	275.55	214.8	245.533	214.283	Cluster_1
3140692	LOC639928	639928	420.161	435.478	512.483	89.0778	89	85.75	104.556	93.2389	110.883	187.706	249.417	165.689	88.7167	87.8333	91.2389	100.772	90.5833	91.4611	Cluster_1
380403	LOC665047	665047	288.733	295.739	280.117	182.511	205.722	210.244	151.25	167.022	173.383	276.028	219.894	234.967	187.75	253.917	202.606	251.194	236.933	205.778	Cluster_1
4070093	LOC665181	665181	635.067	621.244	611.306	454.789	380.694	507.356	333.644	317.006	393.244	537.889	558.45	459.15	491.306	461.411	480.622	404.344	370.478	400.917	Cluster_1
2600491	LOC666025	666025	862.667	944.161	892.039	637.411	664.911	649.272	502.511	547.667	545.011	762.183	488.922	793.483	660.283	715.367	712.128	584.65	559.072	615.633	Cluster_1
2060382	LOC666559	666559	291.494	279.8	333.983	161.089	149.322	179.367	148.017	124.272	164.039	336.711	223.044	296.128	164.578	161.033	205.578	139.65	113.933	136.833	Cluster_1
6650040	LOC667251	667251	663.533	601.072	638.544	409.794	488.083	566.444	260.767	384.278	359.806	584.094	589.117	540.539	459.028	417.322	472.867	348.967	340.094	315.817	Cluster_1
670195	LOC667609	667609	257.072	306.972	228.339	131.878	126.394	133.883	142.506	112.928	134.639	170.433	177.711	139.694	169.456	139.111	156.55	174.767	98.5611	121.361	Cluster_1
3990487	LOC672663	672663	262.606	324.028	310.5	92.1333	98.5333	90.1722	94.4389	97.5333	88.2667	125.878	123.094	124.328	91.2778	86.7	96.9889	92.3444	94.2611	86.0167	Cluster_1
3420242	LOC674611	674611	898.678	728.15	858.456	291.194	133.794	176.772	409.533	314.794	342.106	843.778	689.05	556.022	373.394	354.344	223.689	227.506	226.622	262.272	Cluster_1
3420195	LOC674888	674888	246.556	179.9	208.417	173.756	133.089	149.022	124.739	117.928	130.156	179.094	128.994	145.028	129.644	104.483	110.011	111.8	111.261	110.044	Cluster_1
4590358	LOC676974	676974	263.856	289.494	255.906	197.95	177.433	163.789	152.478	117.539	149.222	255.728	202.489	202.578	209.094	243.644	175.033	185.606	182.611	164.344	Cluster_1
130370	LOC677144	677144	414.006	401.717	409.217	156.844	166.683	176.483	184.756	172.806	182.883	259.289	298.778	195.533	180.85	205.417	168.361	206.944	234.139	196.1	Cluster_1
5690743	LOC677317	677317	2956.54	1889.89	1803	1644.94	867.961	1059.08	372.861	301.311	308.339	2690.15	2057.38	1877.69	1367.49	915.967	942.267	203.7	149.822	153.65	Cluster_1
2650324	LPHN3	na	199.383	279.156	234.939	120.006	131.817	124.956	162.789	150.05	150.289	154.783	139.139	168.456	120.567	125.661	158.356	142.128	137.211	161.472	Cluster_1
4830309	LPHN3	na	193.167	220.678	205.089	150.211	115.55	122.994	127.906	121.006	132.894	150.422	135.461	134.728	141.761	151.739	162.106	136.8	125.311	126.939	Cluster_1
4850678	LPHN3	319387	540.856	619.056	689.522	248.344	288.556	276.678	366.628	309.717	342.794	380.694	187.961	365.206	392.922	309.522	408.494	348.733	357.083	336.161	Cluster_1
4810132	LRBA	80877	684.211	401.606	529.667	281.944	227.311	282.789	179.7	147.222	152.422	617.817	563.922	409.444	364.4	262.233	302.678	196.156	139.706	175.106	Cluster_1
5220333	LRBA	80877	189.539	177.717	203.806	116.2	125.25	109.939	101.133	91.0222	95.9611	153.733	216.822	152.044	164.25	142.65	135.25	128.05	98.2167	109.106	Cluster_1
870619	LRP11	237253	1481.02	1404.5	1310.48	239.567	177.183	226.094	329.222	323.306	512.35	1354.16	1030.91	1023.73	131.506	157.683	169.289	247.511	211.922	226.739	Cluster_1
1110026	LRP8	16975	748.239	777.528	852.111	145.217	131.894	179.083	229.456	216.35	263.856	804.967	711.828	716.128	253.317	177.15	179.85	268.906	234.289	253.522	Cluster_1
5960131	LRP8	16975	186.361	174.822	198.478	96.9111	91.55	91.05	99.9167	101.944	99.2667	204.611	181.711	157.3	93.4444	88.7667	90.8889	110.611	101.589	95.5389	Cluster_1
1440541	LRPPRC	72416	333.261	307.417	266.772	193.628	186.328	195.583	178.306	153.439	183.061	219.906	203.356	210.85	178.639	129.078	188.05	187.344	157.55	178.3	Cluster_1
5700484	LRPPRC	72416	405.372	328.589	340.094	197.994	199.422	227.294	178.533	175.717	213.911	233.228	143.578	213.322	155.7	165.639	172.572	174.05	195.989	211.733	Cluster_1
6760497	LRPPRC	72416	177.594	199.533	207.344	142.472	156.389	151.311	132.667	135.744	139.778	154.528	142	126.417	122.283	135.072	128.389	128.483	124.778	144.428	Cluster_1
1240551	LRRC1	214345	578.306	568.678	528.989	237.606	229.061	260.789	137.661	159.489	147.894	200.439	245.494	258.7	286.572	281.35	250.289	137.7	154.583	166.711	Cluster_1
5810647	LRRC1	214345	471.2	454.5	466.472	201.378	215.65	243.939	121.383	153.6	130.722	207.428	192.944	265.094	218.772	253.878	254.422	157.678	153.278	186.911	Cluster_1
6980612	LRRC1	214345	213.228	252.822	196.233	146.094	123.311	128.572	112.978	103.828	117.222	122.55	132.144	133.811	153.728	136.878	160.328	133.294	125.189	128.772	Cluster_1
4780332	LRRC48	74665	1362.8	1124.23	1361.73	175.994	171.417	211.139	120.056	116.467	112.722	1246.07	1481.94	1073.73	157.039	144.65	145.483	129	101.061	107.278	Cluster_1
4880270	LRRC48	74665	1446.97	1254.91	1184.47	143.222	142.022	183.933	111.594	107.256	99.7833	1181.16	1300.11	1065.24	132.478	128.406	131.322	117.739	101.272	106.811	Cluster_1
6180743	LRRC48	74665	1427.13	1266.1	1252.69	196.189	140.983	187.378	112.967	111.622	113.589	1311.81	1448.31	1079.37	150.783	132.906	127.35	121.022	104.061	103.272	Cluster_1
6550647	LRRK1	233328	186.417	253.233	219.894	136.456	157.028	168.833	105.644	110.794	117.939	127.867	183.267	146.244	132.811	130.067	138.606	124.167	135.3	123.967	Cluster_1
6620626	LSM14B	241846	290.039	295.639	254.922	146.506	179.806	144.267	146.328	140.95	135.828	244.167	201.211	230.361	175.706	147.478	174.578	151.194	163.361	137.894	Cluster_1
7610086	LSM14B	241846	275.717	284.044	268.128	148.383	183.456	145.917	146.911	138.533	130.411	241.217	176.933	234.522	163.144	154.65	188.483	143.822	165.161	140.25	Cluster_1
3890192	LUC7L	66978	249.75	327.017	283.678	167.861	217.85	186.517	153.644	171.328	166.361	211.311	234.311	238.911	123.528	135.772	170.828	136.517	191.5	164.822	Cluster_1
2650192	LZTFL1	93730	139.606	147.794	150.783	113.95	102.611	106.522	98.0667	117.9	104.211	167.961	132.228	148.411	102.45	94.9222	102.539	98.6889	106.256	98.6556	Cluster_1
4780224	MADD	228355	360.311	436.511	508.65	97.3056	110.417	117.089	120.35	123.328	130.189	331.583	263.056	471.106	119.261	144.806	118.3	108.389	121.844	115.139	Cluster_1
6280594	MADD	228355	1375.04	947.689	1067.64	276.983	197.467	309.083	373.533	367.7	489.233	1326.43	1060.48	809.117	251.906	257.35	205.05	271.394	261.3	238.061	Cluster_1
6840300	MAK10	78689	997.472	952.844	832.239	635.417	633.333	652.811	601.678	656.983	628.972	773.756	933.806	648.722	592.122	575.367	646.211	636.989	621.667	683.728	Cluster_1
4120754	MAN2B2	17160	274.556	301.311	295.794	185.133	141.411	187.928	124.944	122.867	116.156	176.15	227.139	168.594	146.394	144.083	140.839	141.172	113.689	125.456	Cluster_1
3310142	MAPK8IP2	60597	229.306	170.606	195.356	106.728	87.1556	105.956	128.694	112.722	134.833	211.022	186.911	160.317	96.0167	96.8389	98.5889	97.3111	103.033	90.55	Cluster_1
4810546	MCF2L	17207	693.111	881.117	835.378	296.389	364.678	356.789	176.706	190.35	207.283	530.2	499.611	660.806	266.867	213.322	295.989	276.567	208.106	218.311	Cluster_1
4860626	MCF2L	17207	388.633	324.183	365.322	204.094	216.228	199.228	128.883	127.644	149.639	290.244	285.089	323.772	181.144	130.411	195.25	158.578	127.906	132.339	Cluster_1
50487	MCOLN3	171166	215.05	240.706	298.311	134.778	141.156	175.133	100.711	101.978	93.5667	167.644	130.683	197.006	126.822	132.533	204.394	99.1833	90.7333	114.706	Cluster_1
240593	MDH1	17449	289.689	263.539	256.306	174.894	217.572	159.528	117.778	126.883	141.694	177.3	140.817	222.256	198.311	169.678	205.989	127.644	140.822	142.822	Cluster_1
630356	MDH1	17449	1628.96	1823.24	1747.23	1364	1311.19	1514.81	1040.99	1101.43	1196.49	1267.24	1520.33	1446.26	1427.89	1484.43	1486.13	1096.75	942.267	939.139	Cluster_1
20300	MDM1	17245	622.35	745.267	420.722	461.139	486.961	405.289	255.122	270.439	253.567	263.056	356.583	221.667	177.556	209.017	215.728	257.467	246.072	223.394	Cluster_1
130743	MDM1	17245	139.544	129.961	133.406	108.556	112.428	109.606	103.611	92.1333	96.0722	98.1944	94.2056	95.5111	103.6	96.4833	94.0222	94.7444	94.0722	99.2611	Cluster_1
150048	MDM1	17245	185.906	132.556	176.756	136.733	110.072	122.467	96.3389	98	93.4444	111.756	92.65	103.661	101.389	92.5444	94.7222	101.006	102.233	98.9222	Cluster_1
730180	MDM1	17245	458.056	435.711	319.644	296.517	346.083	307.556	160.689	194.711	187.633	211.167	197.994	162.178	111.367	104.439	165.444	129.95	164.283	160.839	Cluster_1
3420523	MDM1	17245	507.356	583.106	387.511	367.639	319.078	294.517	196.35	203.117	183.289	233.394	285.622	161.256	140.983	132.822	186.639	142.689	148.733	136.272	Cluster_1
3990747	MDM1	17245	410.411	336.161	373.633	308.144	324.072	361.594	166.95	249.172	207.789	219.256	152.239	203.322	124.694	119.156	156.339	132.922	159.972	159.767	Cluster_1
5720541	MDM1	17245	126.128	140.244	129.25	114.528	108.528	109.261	98.1556	100.756	98.0389	93.1056	111.006	94.85	92.1556	94.1278	97.1167	96.8778	97.2944	93.5667	Cluster_1
6840608	MDM1	17245	164.039	147.822	133	117.389	105.728	111.039	105.372	91.3389	101.028	108.772	92.6444	97.1667	105.106	98.4111	100.533	97.5833	100.256	96.5944	Cluster_1
2190113	MDM2	17246	220.989	235.511	204.328	190.756	206.594	161.75	169.944	167.828	168.806	230.411	212.561	229.094	159.994	157.589	178.933	170.689	172.672	172.489	Cluster_1
5290333	ME2	107029	567.561	739.606	761.939	223.444	346.333	267.911	105.689	145.144	146.717	222.839	367.45	223.911	126.667	134.028	156.461	120.539	158.611	146.9	Cluster_1
5420504	MED27	68975	219.694	199.25	195.672	136.9	145.517	132.061	110.817	109.222	111.706	161.933	201.394	177.578	147.822	141.672	152.239	132.872	119.244	119.617	Cluster_1
6100279	MFHAS1	52065	191.261	233.25	156.983	104.1	109.617	101.961	119.228	122.656	123.933	97.2556	100.428	97.8944	101.822	122.844	113.544	126.978	133.428	131.994	Cluster_1
7320731	MFNG	17305	1230.63	1621.49	1401.39	109.344	126.167	115.344	223.933	178.906	228.822	976.256	1323.17	1068.97	188.572	141.472	204.85	283.3	290.094	349.611	Cluster_1
290725	MFSD9	211798	233.006	227.528	317.928	145.472	151.911	144.933	103.072	132.022	108.5	138.994	142.806	117.333	133.406	113.411	103.739	112.967	125.833	112.144	Cluster_1
1340037	MGC60742	na	274.311	233.556	347.556	179.822	182.911	164.128	122.522	133.061	124.494	185.906	123.856	234.244	151.911	156.639	125.261	122.556	139.833	115.517	Cluster_1
3710544	MGST3	66447	724.35	777.678	841.75	287.067	279.156	287.067	106.328	95.2167	124.644	564.111	494.267	565.35	163.789	147.806	194.283	102.283	102.661	100.428	Cluster_1
4210619	MGST3	66447	1000.66	1024.21	1197.91	402.35	399.233	451.6	137.028	112.478	147.544	808.806	626.989	785.256	190.683	175.528	216.761	111.517	117.239	106.583	Cluster_1
5130221	MID1IP1	68041	270.139	202.289	225.039	166.756	158.778	176.794	145.156	141.4	162.7	239.65	219.472	224.583	192.689	187.75	185.356	171.15	134.328	135.172	Cluster_1
1340301	MIF4GD	69674	194.5	187.622	175.261	138.589	132.394	138.028	115.028	107.517	102.161	148.561	169.972	159.333	109.861	133.978	156.694	106.172	126.15	116.794	Cluster_1
4890500	MIR16	56209	1150.81	1049.27	1023.73	667.739	560.339	462.067	630.767	496.483	504.089	945.433	962.111	768.106	931.344	806.089	771.572	421.272	450.339	459.617	Cluster_1
990148	MLF2	30853	799.461	688.356	706.183	606.283	491.2	545.844	497.917	465.728	482.383	665.161	665.361	605.011	498.994	476.194	525.522	439.633	448.361	435.994	Cluster_1
5260639	MLF2	30853	353.333	356.206	345.906	238.311	219.933	184.45	186.328	160.961	155.422	276.606	248.222	313.611	223.733	180.339	186.706	219.572	249.172	190.333	Cluster_1
1260519	MLLT4	17356	1401.39	1377.13	1462.25	433.289	426.022	498.994	290.767	401.256	401.533	898.678	1074.86	837.039	580.489	544.394	590.106	363.806	350.094	422.522	Cluster_1
1500270	MLLT4	17356	466.3	402.35	448.8	126.867	133.611	129.056	115.028	112.822	115.022	217.894	187.294	213.661	168.639	185.906	166.711	109.011	111.383	126.161	Cluster_1
2370653	MLR2	na	808.55	962.111	902.894	586.867	762.461	610.894	526.617	514.889	377.417	920.656	837.211	789.467	674.85	571.917	497.322	453.417	507.206	341.128	Cluster_1
580037	MMP24	17391	561.778	404.822	449.822	108.439	121.461	101.9	111.928	114.45	123.522	283.111	340.367	217.272	110.556	116.094	116.656	115.911	128.994	108.933	Cluster_1
2360152	MMP24	17391	571.656	594.45	643.122	102.044	104.206	110.783	110.989	107.761	119.206	337.544	394.7	260.944	112.606	107.906	104.489	99.6889	106.133	110.033	Cluster_1
3520672	MMS19	72199	526.617	327.139	459.439	209.239	188.911	206.117	157.3	207.783	223.117	444.944	407.144	345.1	178.933	208.461	195.861	181.589	199.111	197.572	Cluster_1
3870273	MOBK1B	na	469.272	443.722	377.811	241.583	209.144	216.989	221.25	184.428	220.083	225.933	238.972	182.472	166.944	200.044	222.967	216.911	203.633	213.933	Cluster_1
1570338	MOD1	17436	1190.8	805.428	903.194	627.289	427.528	491.2	144.094	160.822	159.411	1030.68	802.161	862.372	434.672	307.094	352.628	122.75	102.783	117.833	Cluster_1
2900021	MORN2	378462	407.844	427.472	392.617	247.372	268.094	237.133	131.472	135.894	129.839	371.039	294.333	392.167	167.406	192.706	173.983	123.094	167.278	144.933	Cluster_1
2710524	MORN5	75495	341.711	435.994	407.45	79.0778	89.35	89.9333	88.1667	88.9889	83.0333	307.467	296.75	278.994	88.5667	89.3667	86.1278	82.45	84.4167	83.1889	Cluster_1
6620356	MORN5	75495	231.461	192.667	214.756	85.3333	89.9111	86.2222	86.8167	93.3667	90.7333	212.767	204.867	243.994	92.6778	93.4833	96.6167	92.1889	87.5167	89.8778	Cluster_1
7560703	MPDZ	17475	243.972	193.578	202.272	128.211	131.767	147.778	128.922	132.539	145.472	227.622	204.894	200.872	146.567	123.094	136.889	148.756	135.55	160.411	Cluster_1
840685	MPP5	56217	510.567	567.683	636.572	425.939	493.833	505.55	357.811	282.522	305.333	366.072	355.861	475.778	426.789	383.083	528.778	310.744	231.944	335.472	Cluster_1
2760750	MREG	381269	1068.52	976.256	937.033	113.239	107.028	98.2111	115.206	109.794	115.272	705.233	420.967	508.472	95.9056	104.106	88.9111	100.867	94.9167	90.3278	Cluster_1
7000470	MRO	71263	312.294	386.267	361.461	119.889	128.378	136.989	115.328	160.767	144.972	173.15	182.3	152.844	147.528	175.967	132.394	229.378	176.183	153.922	Cluster_1
2100427	MRPL46	67308	380.394	351.322	351.161	294.606	259.556	233.517	254.983	242.183	245.533	328.1	250.578	250.867	245.75	232.2	233.933	206.35	205.033	178.567	Cluster_1
1450379	MRPS12	24030	571.311	728.85	693.9	485.75	547.667	562.272	368.022	339.133	354.344	506.594	623.1	578.822	418.4	465.522	493.072	374.161	330.606	368.111	Cluster_1
5090332	MRPS15	66407	235.222	308.189	333.478	260.55	301.889	257.55	183.178	183.383	174.917	187.167	198.583	176.856	165.811	206.739	180.033	146.5	165.911	189.072	Cluster_1
2570451	MRPS23	64656	502.939	501.611	441.35	389.628	333.411	371.789	303.428	335.7	367.056	315.9	329.644	361.822	283.956	264.372	330.006	403.828	341.05	345.1	Cluster_1
4490450	MRPS25	64658	263.011	241.706	281.539	120.844	146.178	151.689	115.911	131.622	140.367	189.372	168.833	168.806	110.261	128.811	133.522	129.394	134.439	137.394	Cluster_1
990630	MRPS33	14548	1057.52	857.1	925.861	649.85	628.206	629.85	567.233	495.4	507.356	839.428	680.156	596.894	559.072	394.861	525.911	543.744	506.856	467.111	Cluster_1
1690184	MSLNL	328783	1096.01	1395.51	1322.54	95.1444	93.4667	93.3889	99.1167	94.2333	89.9333	893.778	1197.91	695.422	93.2667	92.7278	107.728	101.106	89.3	95.3556	Cluster_1
2230204	MSRA	110265	242.8	214.456	235.133	141.894	114.25	128.722	123.094	126.289	134.706	115.344	131.017	125.161	111.839	134.117	108.939	126.383	133.961	121.367	Cluster_1
240246	MTAP1B	17755	525.422	766.983	680.006	184.311	292.772	277.956	334.067	307.556	518.456	646.578	442.622	668.172	140.783	212.278	228.811	174.439	146.428	176.039	Cluster_1
5810332	MTAP1B	17755	412.328	649.65	527.1	213.617	189.878	220.85	431.389	236.933	487.728	558.022	513.233	563.811	163.3	125.05	198.139	150.256	134.783	168.011	Cluster_1
5820634	MTAP1B	17755	333.689	381.072	322.956	210.306	179.017	176.933	236.156	222.689	318.961	337.683	259.672	414.089	187.072	188.828	225.011	148.828	175.672	209.767	Cluster_1
6180048	MTAP1B	17755	438.378	557.883	519.661	182.344	264.522	233.078	320.539	286.811	435.806	583.911	449.628	539.794	132.872	159.722	195.956	119.206	132.461	139.856	Cluster_1
70221	MTAP7	na	691.922	655.133	668.172	438.183	487.228	507.739	129.922	118.711	117.144	790.733	655.133	497.589	529.3	420.9	479.778	220.894	159.356	180.917	Cluster_1
1500440	MT-CYTB	na	4557	4390.48	4557	4011.02	4050.37	4023.52	3558.96	3581.87	3666.52	4927.93	4232.29	4410.78	4179.19	4502.43	3946.88	4050.37	3844.12	3542.05	Cluster_1
1300653	MTF1	17764	265.983	379.067	311.072	145.322	139.111	148.789	110.217	119.406	145.494	315.261	301.6	317.694	139.217	129.072	131.389	106.472	120.933	162.817	Cluster_1
6510189	MTF1	17764	248.894	397.011	302.45	156.939	156.911	176.117	124.506	132.533	130.917	315.622	267.428	274.239	164.894	134.794	139.294	116.467	117.539	139.867	Cluster_1
4210121	MTHFD2	na	1095.24	1131.47	1287.39	135.017	137.789	149.05	133.094	152.222	214.489	613.444	703.3	537.039	97.65	121.472	137.561	112.278	110.783	144.806	Cluster_1
5310376	MTHFD2	17768	247.972	168.639	216.061	90.6944	99.5167	103.383	99.4611	99.75	111.972	155.2	165.711	130.917	103.839	116.328	107.167	95.2556	96.9889	109.867	Cluster_1
1690025	MTMR11	194126	693.9	632.75	700.5	207.711	232.789	242.578	177.15	221.122	222.583	637.989	774.717	679.794	136.322	231.1	216.989	224.233	224.117	222.639	Cluster_1
7320113	MTMR11	194126	290.528	226.494	374.711	124.528	151.267	164.844	111.506	130.622	126.589	287.528	329.828	245.189	109.939	153.644	147.033	135.822	149.517	122.122	Cluster_1
3440451	MTMR7	54384	187.167	154.839	183.289	97.7333	112.344	108.6	99.1389	100.478	120.256	178.683	175.717	155.317	106.756	106.344	112.478	110.317	96.65	93.6167	Cluster_1
4920685	MTPN	14489	490.656	447.472	481.022	382.25	399.822	448.583	279.122	344.578	294.489	427.528	267.733	347.933	217.489	213.333	291.644	348.083	319.106	321.578	Cluster_1
4640292	MYCBPAP	104601	2033.44	1257.83	1092.31	152.478	164.106	144.85	96.8778	102.761	112.517	519.933	457.367	337.05	134.283	133.328	121.611	89.3611	93.9222	91.5944	Cluster_1
1580445	MYCL1	16918	787.372	601.678	529.783	205.778	132.15	128.833	106.583	99.1278	101.672	594.611	399.167	361.594	151.533	119.639	126.817	106.683	93.9944	103.117	Cluster_1
60202	MYL3	17897	133.628	144.517	137.722	94.6944	83.8778	83.9556	85.8333	83.9944	86.5611	163.717	134.211	112.45	87.5778	87.6333	78.3111	88.3667	96.8444	91.5278	Cluster_1
6770615	MYLPF	17907	144.806	137.989	148.178	106.133	99.9556	108.644	97.65	105.333	105.594	159.922	142.072	133.256	113.733	106.133	103.811	109.7	107.972	99.5556	Cluster_1
2690730	MYO16	244281	180.922	221.367	207.167	103.367	90.8389	109.128	94.7333	96.2778	107.628	152.239	139.322	124.083	93.8167	92.1722	106.028	103.583	96.8833	106.222	Cluster_1
3450148	MYO18A	360013	163.95	173.456	164.856	109.033	115.089	122.789	111.306	110.428	116.467	126.111	140.578	123.194	111.933	120.6	111.778	135.422	132.644	118.533	Cluster_1
1980647	MYO3B	329421	930.25	808.05	666.567	88.7222	92.5889	89.9222	90.7667	91.0556	82.4722	820.917	1144.92	607.828	100.939	104.467	96.4556	88.3889	84.1611	92.25	Cluster_1
2120754	MYO5B	17919	240.078	193.194	224.806	232.406	151.067	281.761	95.8444	92.6056	112.233	248.772	242.983	168.311	114.222	139.3	125.367	89.5222	88.0222	82.9167	Cluster_1
3610255	MYO6	17920	2711.28	1681.94	1584.98	270.25	193.122	210.122	518.656	421.394	394.5	1524.12	1430.29	949.233	337.489	229.283	262.017	480.767	369.794	309.356	Cluster_1
3940687	MYO6	17920	10863.9	6651.62	7815.77	1558.16	1499.18	1795.61	2475.19	2626.29	2799.54	8155.94	7128.77	5985.73	1644.94	1628.96	1962.52	3036.21	2302.98	2533.49	Cluster_1
830730	MYO7A	17921	187.361	182.461	221.817	90.0111	83.7722	94.7944	85.2222	90.3278	90.5889	156.55	202.289	168.172	84.3111	85.05	86.9222	94.4944	85.0278	86.1778	Cluster_1
870086	MYT1	17932	1477.77	1432.77	1358.03	98.1944	93.8	90.3667	186.639	194.728	292.222	1359.83	1339.44	1208.88	97.4333	84.6	112.833	89.0722	89.4	96.1556	Cluster_1
3990438	NAB1	17936	937.861	810.594	788.311	321.733	320.039	296.233	348.733	349.678	381.389	650.344	333.261	492.122	371.167	324.222	373.928	437.433	434.539	414.761	Cluster_1
5890039	NAB1	17936	842.967	802.844	765.294	303.428	357.372	344.156	461.306	396.078	454.6	742.9	475.672	537.283	420.639	406.367	428.572	499.872	417.389	489.133	Cluster_1
5090661	NANOG	71950	169.522	273.339	206.672	118.533	88.15	91.85	107.572	108.439	106.944	177.222	209.05	232.117	199.994	213.567	182.272	128.239	97.8167	108.389	Cluster_1
3120519	NCAM1	17967	170.883	150.539	172.256	111.289	114.356	105.817	120.828	133.094	144.578	109.728	109.461	107.194	113.883	127.361	113.817	133.111	135.411	117.922	Cluster_1
6270521	NCAM1	17967	130.117	130.094	123.194	91.05	94.1056	81.9611	105.2	100.989	106.167	91.9444	89.6111	84.2333	90.55	103.2	86.6278	117.994	101.939	113.022	Cluster_1
290468	NDEL1	83431	1977.88	1230.1	1183.89	589.178	451.972	572.456	677.128	547.539	669.189	961.394	805.428	659.983	798.172	595.572	681.106	800.339	590.461	727.894	Cluster_1
4070377	NDRG3	29812	314.822	242.272	303.75	122.756	116.244	137.106	130.667	159.094	155.4	260.578	254.944	218.028	112.722	135.589	125.039	139.433	135.5	153.633	Cluster_1
1070376	NDUFA12	66414	1295.72	1508.69	1621.49	794.561	884.356	916.672	735.506	797.483	969.322	1383.04	1210.9	1359.83	768.606	771.572	967.617	759.194	787.1	1054.77	Cluster_1
4220519	NDUFA8	68375	1450.07	1578.66	1470.37	721.528	674.472	680.156	655.856	593.044	655.133	1255.54	1082.49	924.978	699.661	673.661	660.65	856.167	684.678	664.717	Cluster_1
5900242	NDUFA8	68375	289.494	270.25	268.828	157.572	155.283	144.639	140.578	125.889	144.261	253	312.739	188.806	218.217	142.267	135.289	170.306	160.539	130.85	Cluster_1
2900301	NDUFB3	66495	822.567	747.622	801.494	598.861	624.211	613.944	470.472	561.022	521.889	688	525.228	660.65	528.778	486.156	503.2	463.094	562.444	595.228	Cluster_1
1450138	NDUFB7	66916	199.55	197.9	178.689	149.517	146.911	156.878	121.461	113.85	115.161	162.867	148.8	143.2	147.856	157.15	142.561	129.261	134.85	136.5	Cluster_1
4120673	NDUFS1	227197	481.3	363.922	397.928	292.822	248.894	308.022	307.044	271.361	278.822	445.194	401.183	385.228	257.628	214.456	221.25	240.911	240.572	261.539	Cluster_1
5890164	NEDD8	18002	1219.35	1255.54	1134.63	983.028	1080.92	1038.52	757.217	829.7	854.783	1299.35	1130.74	1189.62	943.817	1028.39	1141.53	1111.46	844.756	905.05	Cluster_1
730754	NEURL	na	1663.84	2426.11	2169.7	798.928	678.011	759.783	198.822	198.456	233.756	1562.34	2421.14	1579.89	329.25	253.861	369.794	180.644	206.856	216.317	Cluster_1
3990561	NEUROD6	11922	1096.75	1174.36	1139.75	84.1167	88.0222	84.9611	90.3111	88.4444	91.8167	279.122	251.528	253.444	90.7167	81.8667	84.7833	86.8278	83.0333	86.5444	Cluster_1
70392	NFATC1	18018	240.056	337.05	348.006	160.689	184.856	181.1	154.417	168.256	147.033	176.1	212.439	190.294	142.711	122.522	112.644	151.506	165.189	165.556	Cluster_1
450491	NFATC1	18018	205.533	260.194	290.189	144.783	154.9	153.461	122.522	125.511	141.65	169.006	142.878	157.85	122.056	97.4333	111.639	130.944	154.2	148.994	Cluster_1
3840059	NFIC	na	182.683	230.456	208.461	116.244	100.533	124.511	126.667	123.589	141.372	162	173.756	198.583	112.411	101.167	134.122	131.272	188.322	178.828	Cluster_1
360491	NGFRAP1	12070	2123.06	2378.65	2378.65	1330.16	1729.31	1494.19	1194.03	1284.2	1479.21	1698.73	2330.14	2046.88	1520.33	1893.83	2048.39	1397.17	1443.71	1338.01	Cluster_1
6020736	NHLH1	18071	619.189	1155.99	1125.71	85.7222	88.2667	82.2222	91.0111	89.8889	89.1111	537.283	719.833	735.283	88.3167	92.9778	85.4889	81.8667	92.8833	95.1056	Cluster_1
2370603	NHLRC2	66866	2084.54	2114.49	2207.53	920.272	1171.93	1001.84	834.294	798.428	729.983	2254.19	1640.84	2009.33	1007.63	989.006	1123.37	859.689	749.278	743.744	Cluster_1
2470348	NHLRC2	66866	1485.16	1216.88	1370.11	626.4	755.183	608.878	619.056	687.8	553.833	1539.42	977.706	1283.54	810.594	664.372	760.344	641.889	470.972	496.828	Cluster_1
50341	NHSL1	215819	2772.08	3040.67	2727.3	900.217	1359.83	1061.25	732.644	745.433	813.328	2102.92	2537.43	2335.78	977.706	1280.41	1044.01	1301.62	1044.57	1153.1	Cluster_1
510504	NIN	18080	718.744	508.978	541.589	236.494	183.572	213.606	261.756	267.117	283.917	579.278	421.272	349.733	154.528	147.05	149.233	281.994	198.706	248.044	Cluster_1
2140372	NIN	18080	679.161	791.056	809.894	190.706	133.633	192.439	216.239	254.711	256.244	565.239	768.106	414.322	132.283	168.117	154.939	200.044	212.744	244.294	Cluster_1
4640397	NIN	18080	534.661	687.8	671.761	262.906	335.806	272.139	377.35	390.05	324.394	360.367	419.217	505.289	343.683	287.067	246.672	257.767	389.35	346.906	Cluster_1
5220215	NIN	18080	312.222	324.65	323.239	102.311	99.5167	91.3667	102.8	102.489	105.261	171.506	245.35	201.917	87.0611	90.1611	94.3167	90.8444	103.811	98.7611	Cluster_1
2070520	NME1	18102	2469.82	2491.69	2361.39	1579.89	1205.88	1284.81	1521.67	1402.25	1715.16	1911.61	1784.69	1559.26	1158.2	858.456	1234.65	1338.01	1321.06	1478.43	Cluster_1
130010	NME7	171567	3844.12	3139.37	3550.24	3254.88	2867.1	3485.62	1067.19	943.817	1248.09	2755.84	2715.06	2504.15	2003.29	2096.74	1885.02	1144.07	912.917	931.778	Cluster_1
130215	NME7	171567	4736.73	4035.47	5985.73	4316.22	4287.9	4804.18	1375.62	1107.1	2046.88	3975.67	3699.14	4354.58	2504.15	2867.1	2855.37	1476.71	1048.34	1378.59	Cluster_1
450719	NME7	171567	378.794	364.289	368.628	235.406	224.35	250.806	185.583	250.333	260.3	386.267	387.694	323.733	163.05	197.872	201.811	188.522	177.417	243.139	Cluster_1
770411	NME7	171567	380.556	322.039	390.817	223.028	216.378	247.567	174.717	236.2	234.333	325.528	353.389	299.222	174.956	183.5	211.922	216.267	193.95	206.211	Cluster_1
940162	NME7	171567	2079.83	2137.52	1967.48	1238.13	1916.89	1775.7	686.561	670.95	915.272	1867.55	1687.64	1993.06	1174.36	1486.93	1431.67	959.311	641.572	713.683	Cluster_1
4260609	NME7	171567	6028.25	4469.16	5282.02	4442.54	4410.78	4890.29	1560.12	1318.91	2051.06	4002.36	4557	4275.73	2772.08	2976.55	3394.72	1902.94	1182.48	1549.17	Cluster_1
4780390	NME7	171567	2643.21	2608.59	2341.24	1809.62	2504.15	2183.64	792.667	884.356	1020.81	2540.04	2162.89	2173.22	1344.07	1813.84	1578.66	1272.21	788.572	960.661	Cluster_1
6510181	NMNAT3	74080	335.311	258.406	292.411	126.978	116.067	100.617	94.05	101.778	98.3111	273.067	194.394	162.661	126.394	130.456	126.311	110.372	89.15	94.9333	Cluster_1
6510619	NPPA	230899	239.567	229.167	234.406	106.056	109.128	97.5556	109.083	113.45	100	167.178	158.611	153.878	107.433	91.7889	98	122.139	102.856	102.322	Cluster_1
4830040	NRCAM	319504	1916.89	1630.23	1614.83	771.256	664.017	774.017	464.306	366.872	316.75	1356.06	804.739	1012.74	316.15	158.894	375.622	475.006	274.139	249.572	Cluster_1
4760736	NRD1	230598	782.189	706.589	743.522	559.256	556.928	556.022	510.911	561.778	510.394	678.478	604.606	653.861	552.428	484.567	526.183	447.078	425.4	468.344	Cluster_1
5720328	NRIP1	268903	670.95	711.578	608.878	268.867	276.567	321.422	313.717	299.994	273.467	574.806	641.156	500.083	310.5	329.644	316.5	410.194	311.433	310.783	Cluster_1
4050537	NRSN1	22360	329.95	257.15	305.978	84.3111	95.7389	89.1778	89.0333	93.6278	90.6278	194.75	140.306	130.161	88.1889	90.7056	83.0833	91.9056	88.2278	89.3611	Cluster_1
110543	NRXN3	18191	262.433	562.272	362.5	101.339	111.411	107.428	104.733	108.489	105.667	320.589	261.756	392.689	110.622	99.7667	115.711	96.45	100.772	91.4222	Cluster_1
130156	NRXN3	18191	430.472	581.239	681.106	109.522	115.006	111.15	125.633	102.128	117.333	506.272	392.167	524.383	121.428	117.25	122.844	109.289	104.9	132.444	Cluster_1
3990603	NRXN3	na	258.261	434.9	360.078	107.556	99.1278	110.156	94.3389	104.667	104.822	310.5	332.656	336.578	98.3278	99.1389	114.483	96.1833	98.9222	91.3667	Cluster_1
1470475	NUB1	53312	288.344	277.956	338.356	136.961	157.8	174.017	152.717	177.917	172.217	250.15	286.722	180.561	134.122	156.894	171.667	142.2	204.367	164.022	Cluster_1
2320546	NUDCD3	209586	240.583	207.972	265.85	162.606	172.306	146.244	139.272	161.933	162.367	194.472	179.7	173.361	140.594	128.122	136.178	163.678	181.372	148.578	Cluster_1
5570767	NUDT14	66174	309.017	210.572	280.511	157.467	149.783	189	116.883	126.011	132.906	192.267	251.789	189.456	137.1	197.572	169.244	140.839	110.917	130.433	Cluster_1
7550377	NUP153	218210	1154.46	1096.75	1036.08	609.6	630.767	578.061	634.744	677.489	653.367	1155.99	1201.22	818.183	546.333	744.333	480.35	566.056	746.861	660.967	Cluster_1
1230703	NUP210	54563	630.767	668.872	826.367	455.806	350.156	421.567	255.244	200.678	239.606	703.689	726.544	707.8	379.456	319.283	418.494	193.322	171.856	195.911	Cluster_1
6370114	NUPL1	71844	490.583	693.689	635.917	390.817	473.428	306.078	410.122	307.022	329.172	509.372	578.6	591.756	388.322	485.933	413.678	272.578	337.233	370.372	Cluster_1
6900553	NUPL1	71844	210.439	257.172	213.322	158.539	193.628	174.856	152.5	173.761	177.75	166.522	173.894	193.25	133.744	128.611	143.178	146	138.672	164.961	Cluster_1
4590215	OLFM1	56177	396.839	258.544	332.656	181.289	194.344	163.4	182.928	169.311	235.056	214.456	225.206	175.361	208.628	198.367	223.094	125.139	108.822	127.306	Cluster_1
1190202	OLFML3	99543	651.661	794.561	856.422	386.556	330.506	405.583	242.678	220.961	209.361	535.167	553.833	514.667	135.033	144.567	148.544	235.511	218.233	198.844	Cluster_1
4390564	ORMDL3	66612	3368.46	2882.48	3139.37	769.511	683.728	778.978	557.55	576.894	653.189	2190.53	1952.42	1596.25	912.917	728.15	920.05	741.439	601.539	687.8	Cluster_1
7400746	OSBP	na	133.911	158.35	134.383	90.1333	90.9111	108.867	101.717	89.8889	98.5111	118.689	116.128	106.356	96.6667	99.0778	95.2833	90.9611	98.0778	93.3833	Cluster_1
4590068	OSBPL1A	64291	299.778	416.267	276.533	131.939	127.989	134.9	142.45	126.939	135.194	262.717	228.339	251.606	133.45	142.622	157.711	133.061	129.072	121.722	Cluster_1
5220360	OSBPL8	237542	1240.63	956.483	1047.94	631.011	588.928	626.783	742.9	1021.98	737.117	690.15	466.2	632.878	647.928	529.667	517.783	586.6	665.056	699.661	Cluster_1
7040343	OSBPL8	237542	500.444	566.872	556.267	329.828	361.944	317.694	331.106	320.828	331.106	353.217	274.9	355.144	365.667	522.506	521.889	301.633	378.506	393.244	Cluster_1
50072	OSP94	na	139.344	160.356	177.083	88.9389	92.85	89.3333	86.4167	85.9444	88.8278	128.722	132.339	130.067	109.983	127.839	137.383	91.75	89.1889	89.8889	Cluster_1
6760128	OTTMUSG00000001070	100043899	246.956	328.394	306.933	90.2	91.5611	99.6722	85.2833	94.5667	96.3722	139.161	147.639	125.661	91.5278	94.8278	94.9	85.25	92.3778	94.2111	Cluster_1
1990259	OTTMUSG00000004551	100038514	922.667	789.094	842.289	260.35	254.661	230.833	128.589	141.161	130.983	856.167	700.5	638.128	132.433	104.85	128.8	182.606	152.928	120.478	Cluster_1
5090019	OTTMUSG00000005148	626870	147.761	141.072	138.439	100.111	97.1611	95.85	99.9	99.4833	90.8889	154.433	148.578	133.139	101.794	98.1333	106.872	105.361	99.1944	99.8722	Cluster_1
780528	OTTMUSG00000016703	329436	107.561	129.761	137.317	92.35	88.0667	87.7778	88.6333	89.6611	89.0333	123.4	115.522	129.994	83.7278	89.4944	88.1833	89.0444	91.8667	92.2444	Cluster_1
1010301	OTUD3	73162	761.289	892.8	812.589	295.517	221.422	231.167	200.339	145.517	154.306	889.311	883.467	815.4	185.633	181.1	206.689	155.506	137.15	147.128	Cluster_1
2450255	OTUD4	73945	169.111	157.539	149.128	120.439	112.217	110.567	105.5	109.778	113.656	120.811	108.5	113.311	124.028	127.356	124.261	113.439	118.789	114.594	Cluster_1
5310670	OTUD4	73945	1080.92	1194.37	975.311	638.128	673.239	635.8	561.206	614.089	496.828	843.456	905.317	669.944	668.172	737.728	465.728	567.778	486.078	516.283	Cluster_1
3870709	OTUD7B	229603	171.433	196.4	210.6	130.583	112.344	122.417	116.289	122.006	128.644	186.033	210.411	201.322	131.578	102.483	147.211	121.1	113.811	137.85	Cluster_1
670408	P2RX3	228139	853.206	1004.69	830.511	107.272	97.2056	100.978	164.878	129.644	191.894	624.656	633.039	553.728	106.133	96.3722	101.194	91.4833	85.7611	94.9778	Cluster_1
2190241	PACSIN1	23969	216.7	175.994	203.633	103.5	106.411	110.044	97.2056	95.7333	88.6333	153.539	187.011	120.633	99.05	101.011	96.0944	99.0278	95.8389	89.0444	Cluster_1
5570156	PACSIN1	23969	417.389	352.261	339.422	102.517	102.794	104.8	89.1389	92.4167	92.3556	226.094	398.006	183.633	95.2167	94.5111	103.383	92.6056	104.056	94.8278	Cluster_1
6620458	PACSIN1	23969	398.611	530.328	421.7	119.583	105.511	122.867	99.75	100.311	103.317	248.611	194.594	243.233	149.822	90.9722	117.75	98.0444	85.45	106.278	Cluster_1
6560075	PAK1	18479	190.55	186.139	222.039	130.161	136.85	122.444	108.85	123.5	125.139	134.028	124.906	134.406	103.983	113.378	130.45	105.528	104.439	112.083	Cluster_1
770465	PALLD	72333	654.45	1261.24	906.361	291.922	290.394	316.667	530.783	433.444	470.972	348.367	402.167	580.806	597.189	714.75	852.872	353.456	356.083	443.85	Cluster_1
2630092	PALLD	72333	684.678	502.811	576.894	205.489	188.717	246.478	287.667	278.767	328.344	263.811	280.378	268.717	333.544	345.906	342.161	277.983	214.128	273.628	Cluster_1
5420463	PALLD	72333	167.233	166.439	195.261	99.6222	98.6722	100.911	103.122	110.789	111.606	114.078	121.639	120.478	118.65	121.639	145.672	107.8	104.867	114.878	Cluster_1
1110520	PANK2	74450	389.35	393.456	391.517	195.033	268.789	225.161	202.289	229.394	220.233	296.7	211.472	357.289	207.344	204.422	200.367	239.278	244.761	221.756	Cluster_1
650731	PAQR9	75552	380.694	427.817	427.817	88.5222	81.3611	87.8556	90.8722	81.6389	91.6056	234.167	185.217	174.05	79.9222	81.7722	86.5667	101.183	86.15	81.4611	Cluster_1
3440739	PAQR9	75552	1323.89	1450.07	1489.37	140.694	102.367	120.261	127.428	120.994	149.311	927.539	675.956	750.45	91.8389	98.8222	105.017	105.333	115.628	108.622	Cluster_1
5700746	PARD6A	56513	198.478	158.739	191.317	118.8	109.461	135.444	107.378	118.806	114.267	153.439	159.278	153.956	95.5	98.0111	110.344	110.161	123.856	94.0278	Cluster_1
5820593	PARP1	11545	1886.23	1839.26	1973.96	527.928	639.594	758.017	421.917	650.344	725.889	708.306	990.061	961.394	535.522	752.022	782.189	471.95	523.872	610.589	Cluster_1
6980010	PARP1	11545	724.094	718.744	894.628	176.078	183.95	209.122	146.728	194.083	192.8	219.861	289.556	236.006	169.561	258.889	187.456	166.578	149.394	175.55	Cluster_1
1300681	PCBP3	59093	434.772	442.861	576.472	120.622	118.439	125.306	145.906	118.439	206.967	240.583	231.928	215.494	116.05	94.3	120.667	107.639	118.767	123.583	Cluster_1
1170278	PCDH7	54216	411.828	308.067	339.272	287.967	236.072	326.533	236.517	227.622	215.083	209.961	157.606	176.261	185.522	152.844	200.572	254.189	248.8	251.306	Cluster_1
2060059	PCDH7	na	348.967	344.633	332.828	185	188.083	173.833	108.067	136.05	124.167	201.456	170.378	144.683	125.878	104.622	113.172	131.111	154.106	124.606	Cluster_1
2340619	PCDH8	18530	1012.26	864.294	1021.57	104.789	101.289	120.144	99.25	94.3389	98.6389	914.183	750.661	661.506	83.2111	92.0167	92.8	100.367	88.9111	87.7167	Cluster_1
430593	PCDHA6	12937	209.078	190.522	185.133	108.978	98.8944	102.283	122.289	124.833	165.689	174.25	119.383	143.183	100.111	91.6722	108.056	117.306	98.85	122.644	Cluster_1
3120220	PCDHA7	12939	263.1	374.911	322.472	107.8	108.489	107.906	175.967	154.367	274.861	232.006	178.372	226.356	101.672	99.6944	108.006	140.961	158.55	178.456	Cluster_1
3120639	PCDHA7	12939	545.55	432.044	411.106	144.717	110.294	109.644	292.167	198.233	311.406	483.383	205.361	261.817	109.878	106.944	102.678	258.078	176.433	218.811	Cluster_1
20025	PCGF6	71041	347.2	319.017	305.728	181.261	157.789	179.944	115.856	125.633	153.389	287.817	249.072	185.133	151.689	142.367	133.128	119.05	119.628	128.006	Cluster_1
2100605	PCM1	na	1067.64	861.339	823.383	564.983	432.106	560.006	378.128	385.783	406.028	959.811	795.439	631.739	363.978	331.106	394.172	281.056	275.828	316.872	Cluster_1
2630673	PCM1	18536	400.311	472.644	390.417	224.056	250.578	228.217	208.383	184.633	181.794	389.967	508.194	343.011	189.456	270.767	223.144	189.833	174.117	194.889	Cluster_1
3460114	PCM1	na	1066.82	1431.67	1537.09	690.922	851.428	772.239	632.75	631.572	567.561	1306.71	1297.92	1399.12	695.594	738.672	600.817	607.917	608.4	541.1	Cluster_1
2970019	PCP4	18546	573.739	860.939	703.939	273.789	208.033	253.444	87.2	95.7389	98	683.106	802.667	636.478	706.367	479.556	400.261	97.9167	99.4889	92.3778	Cluster_1
2100609	PCP4L1	66425	323.733	412.328	425.4	96.2667	100.872	98.1333	95.8389	101.167	98.8222	108.961	104.439	100.928	93.3667	96.1556	86.95	131.378	164.206	134.328	Cluster_1
5080392	PCP4L1	66425	2553.03	2901.32	2615.68	186.939	135.183	200.617	368.694	394.356	457.261	388.322	313.389	198.794	125.678	164.733	192.283	831.2	1149.61	1077.9	Cluster_1
6550243	PCSK1	18548	146.161	123.361	135.183	89.4333	91.7333	86.5889	92.9778	90.1833	91.5833	92.8667	95.2556	93.0167	85.8778	88.3167	86.0889	89.4556	95.3722	84.0444	Cluster_1
3710079	PDCD2L	68079	552.117	608.028	472.356	410.011	323.733	322.911	396.239	405.444	345.711	427.667	438.678	375.172	337.417	354.511	249.361	327.3	378.639	295.194	Cluster_1
5720020	PDE4DIP	83679	715.6	595.389	656.606	644.106	485.533	619.056	321.35	394.044	373.483	409.533	434.294	352.261	368.533	270.172	324.861	243.828	261.161	251.756	Cluster_1
460451	PDE6D	18582	193.711	208.817	243.439	116.706	121.733	120	116.456	105.461	124.328	154.322	150.617	142.911	115.133	126.306	137.478	125.956	128.528	105.722	Cluster_1
1010730	PDE6D	18582	228.978	390.728	302.267	136.6	156.233	167.75	121.544	125.811	134.994	180.389	154.978	172.161	125.722	146.178	149.811	128.45	162.267	161.867	Cluster_1
1990291	PDE6D	18582	359.806	541.733	538.017	194.15	244.972	244.972	154.161	194.978	190.839	340.067	268.867	320.511	169.794	243.994	239.817	158.317	221.711	215.544	Cluster_1
7400008	PDE6D	18582	167.617	207.489	183.75	102.411	108.239	101.317	105.989	100.778	105.939	135.644	116.528	123.817	109.583	136.217	106.539	99.8056	99.2222	110.611	Cluster_1
3440187	PDHB	68263	281.889	357.372	384.567	212.656	237.178	217.128	169.05	177.711	186.939	242.722	218.4	253.878	223.711	234.406	236.694	240.433	191.967	208.978	Cluster_1
2940615	PDLIM4	30794	392.167	471.6	421.567	296.75	200.367	236.156	265.094	277.894	215.233	209.622	186.056	163.872	137.161	105.767	141.133	231.372	280.972	204.811	Cluster_1
5270674	PDPK1	18607	395.206	343.078	320.783	260.789	251.033	263.417	212.133	203.133	217.828	365.6	374.2	268.544	244.533	299.711	289.494	240.572	185.089	214.128	Cluster_1
1820670	PDZD7	212684	468.417	628.972	501.378	91.7222	91.6167	101.6	101.083	88.7222	107.428	383.2	343.744	292.411	98.4111	99.3444	96.2111	101.417	98.6722	98.1833	Cluster_1
5310639	PDZRN3	55983	1351.21	1562.96	1411.43	304.728	198.994	201.439	986.478	806.089	808.05	735.283	790.017	493.239	535.389	496.044	393	907.272	841.989	907.272	Cluster_1
6660201	PDZRN3	55983	1116.47	1248.09	1462.91	238.25	239.478	166.789	706.589	791.056	657.583	459.678	503.917	418.667	328.589	379.456	352.961	704.728	679.161	635.917	Cluster_1
2760220	PEBP1	23980	3573.86	3532.25	2981.71	3013.61	2755.84	2976.55	1669.14	1726.51	1977.88	3817.31	3334.89	3044.99	2927.08	2718.23	2530.71	2157.62	1887.97	1649.06	Cluster_1
2900327	PFKFB4	270198	414.417	719.978	552.117	134.489	144.567	172.106	142.622	175.706	176.117	157.289	215.317	229.244	130.978	179.75	148.444	159.45	150.894	148.778	Cluster_1
290110	PFKP	56421	208.05	260.472	193.194	85.4167	99.0778	96.1667	102.661	97.8889	158.439	145.65	111.883	132.989	91.65	88.9667	97.8167	106.244	96.2111	103.678	Cluster_1
4250750	PGAM2	56012	1898.19	2186.6	2629.28	233.739	170.1	213.133	96.3444	94.3611	112.856	1143.02	1200.71	1096.75	168.156	161.867	205.772	93.9389	90.1833	105.222	Cluster_1
1050187	PGF	18654	125.861	132.811	117.739	94.9611	88.6	88.8722	88.9111	86.4722	92.0778	95.9056	86.7167	94.7611	88.8	95.5667	87.0611	92.3	86.7167	90.6278	Cluster_1
2650215	PGRMC2	70804	452.339	348.128	369.489	245.761	199.583	246.15	255.85	257.211	273.067	307.283	284.889	252.267	252.733	172.917	256.489	174.5	187.117	218.944	Cluster_1
4590243	PHF20	228829	378.639	499.106	450.794	223.356	185.356	240.167	196.667	227.472	249.1	280.878	454.078	347.878	165.061	225.461	221.272	181.344	191.578	222.733	Cluster_1
4850142	PHF20	228829	369.139	457.261	451.483	212.956	163.733	195.417	183.35	194.122	216.928	277.739	457.583	312.256	163.578	207.728	182.972	184.389	176.944	200.806	Cluster_1
5960673	PHF20	228829	671.528	820.589	617.072	438.45	285.444	386.083	444.25	424.483	374.45	570.244	810.894	464.439	336.578	345.972	299.072	296.128	274.617	314.339	Cluster_1
110220	PHLPP	98432	285.778	223.417	270.806	203.672	174.222	180.356	145.761	136.233	154.694	276.111	214.456	277.739	174.956	142.411	184.506	137.911	148.039	143.2	Cluster_1
50703	PHTF1	18685	283.4	300.322	294.439	133.489	146.894	164.578	128.939	123.256	129.922	248.833	263.489	242.722	121.733	131.65	115.872	123.411	136.783	114.467	Cluster_1
4560086	PHTF1	na	477.122	558.617	601.072	199.383	220.761	259.556	201.678	184.506	206.828	440.772	500.961	502.278	177.611	177.556	188.694	202.739	184.061	166.628	Cluster_1
4670068	PIGB	55981	562.089	557.106	662.006	317.578	383.711	357.944	208.217	239.478	248.7	606.128	565.906	608.028	373.222	490.094	433.444	228.956	274.033	257.444	Cluster_1
3140678	PIP4K2A	18718	988.65	1106.19	1257.23	309.356	308.106	415.306	307.311	343.45	386.372	935.333	989.711	938.283	166.544	204.606	201.011	332.656	401.461	385.911	Cluster_1
4250608	PIP5K1A	18720	635.417	754.939	640.9	480.767	514.756	534.433	447.294	403.067	409.067	529.139	517.239	491.494	459.839	611.9	523.633	427.728	453.056	474.906	Cluster_1
630400	PKHD1L1	192190	163.494	183.472	206.922	101.289	87.8222	108.561	93.0167	96.4389	102.261	99.2611	90.0389	87.6222	92.9778	101.256	96.85	91.85	91.75	91.1222	Cluster_1
1070661	PKHD1L1	192190	171.311	160.878	192.667	87.7778	90.9333	98.9722	89.5389	82.3667	96.7833	90.3222	97.6167	89.6111	91.35	90.0778	90.9167	88.9556	84.8889	92.35	Cluster_1
5700577	PKHD1L1	192190	202.133	244.167	222.428	85.4	95.5333	92.25	88.4278	87.0611	87.5833	88.3444	90.5222	89.75	86.95	94.5222	85.1722	90.7278	86.8611	89.5167	Cluster_1
1300296	PKN3	263803	2240.32	2048.39	2214.72	197.822	255.244	235.544	232.15	257.15	236.517	670.15	602.522	368.533	258.606	153.972	196.089	278.272	278.35	277.15	Cluster_1
1510091	PLA2G12A	66350	648.928	581.533	476.194	549.356	489.65	477.283	228.883	179.611	212.694	589.617	429.406	431.833	360.239	352.078	376.472	259.844	194.572	190.539	Cluster_1
5720689	PLA2G12A	na	406.294	379.894	353.161	372.467	356.161	314.3	172.378	161.761	165.672	376.828	322.794	285.961	285.806	243.667	269.95	180.328	160.928	166.039	Cluster_1
3360364	PLA2G16	225845	931.778	831.2	984.644	349.111	219.039	275.133	239.717	261.978	263.156	904.678	838.889	777.278	397.817	281.422	293.783	434.2	360.85	410.95	Cluster_1
3830593	PLA2G3	237625	197.539	183.633	248.189	94.5444	108.161	101.039	101.972	98.9278	109.917	198.083	233.194	200.483	100.044	102.367	105.383	112.722	91.5333	98.2611	Cluster_1
940519	PLCE1	74055	552.428	392.689	406.294	185.478	144.261	183.822	156.806	136.011	148.944	419.461	314.256	303.639	258.067	200.128	211.95	206.633	168.822	164.011	Cluster_1
6280564	PLCH2	269615	396.428	622.533	600	146.628	163.989	193.561	87.9889	100.183	96.5056	300.272	388.878	275.717	104.15	100.933	119.317	98.2778	89.9833	86.4944	Cluster_1
1030270	PLD1	na	206.922	236.1	282.044	124.556	111.428	136.539	97.7167	113.622	110.489	221.044	313.744	219.722	95.9722	100.983	96.9611	118.506	121.3	120.261	Cluster_1
2260021	PLEKHA6	240753	236.967	408.122	406.994	88.1278	101.167	91.7056	90.9556	96.4556	106.106	239.611	391.361	235.694	87.5056	101.156	83.2111	107.783	128.228	118.883	Cluster_1
2490390	PLEKHA6	240753	237.133	483.661	285.089	91.3167	91.2167	93.6056	99.2611	92.6167	90.0389	198.456	200.744	196.667	82.2944	101.278	86.1222	85.4778	106.961	90.9167	Cluster_1
2120707	PLEKHF2	71801	4370.46	2696.91	2992.09	1508.69	1524.92	1381.86	1001.13	900.217	842.967	3871.55	2443.09	2323.71	1494.19	983.822	1299.35	1024.82	700.211	726.389	Cluster_1
3450364	PLEKHF2	71801	610.589	641.339	566.872	192.056	174.517	171.733	125.606	121.8	129.672	469.15	302.178	450.161	147.928	178.628	208.939	171.311	107.789	133.339	Cluster_1
4830463	PLEKHF2	71801	2782.39	1813.84	1864.14	1266.1	908.817	1145.46	772.044	568.356	639.594	2269.1	1712.72	1589.78	1046.06	712.128	871.417	701.278	509.95	545.7	Cluster_1
7040386	PNMA2	239157	544.911	580.933	625.739	96.5056	101.133	101.794	118.317	126.678	198.661	188.767	272.056	147.272	89.95	96.6556	85.0056	96.4222	92.8	93.65	Cluster_1
2710193	PNPLA3	116939	433.161	356.083	391.072	130.006	134.272	173.583	91.65	90.5278	103.272	411.55	335.128	350.633	150.017	102.761	140.394	86.0167	100.306	92.5167	Cluster_1
4070626	POLB	18970	324.106	427.528	324.939	160.878	160.656	183.061	155.85	150.844	171.844	272.939	257.4	239.894	174.25	200.872	163.35	154.389	140.289	140.006	Cluster_1
2710746	POLG	18975	220.406	255.289	261.056	124.322	170.811	144.839	185.678	174.272	168.694	114.356	114.733	112.094	141.222	162.35	178.278	212.767	231.033	202.017	Cluster_1
7330594	POLR2G	67710	1461.02	1088.97	1174.7	844	750.45	822.128	722.322	762.778	775.756	1057.52	784.983	992.778	729.161	586.128	679.794	774.844	710.906	840.467	Cluster_1
6660356	POLR2J	20022	795.744	648.722	660.283	527.378	505.05	462.311	441.711	491.406	479.344	625.117	512.111	614.089	420.161	431.5	532.767	459.839	457.367	436.128	Cluster_1
4640445	POP5	117109	879.222	698.25	764.006	560.5	296.472	384.211	479.344	395.272	496.272	931.778	604.211	642.483	419.311	394.972	340.094	337.833	483.078	387.511	Cluster_1
3710176	POU4F3	18998	135.172	152.567	158.056	87.5833	89.7833	89.5167	84.6389	90.7056	91.7222	118.667	171.328	139.522	89.2278	99.1333	86.1444	91.7889	89.1167	88.1833	Cluster_1
2000669	PPA1	67895	1027.63	998.489	1154.46	771.017	795.744	1082.22	466.978	644.106	777.278	766.783	696.761	745.056	363.85	448.583	565.822	335.206	441.611	640.233	Cluster_1
5890634	PPAT	231327	538.478	474.2	507.206	293.783	213.378	228.956	248.622	183.789	199.25	454.5	284.133	255.05	209.983	154.222	180.444	184.183	140.183	195.428	Cluster_1
6560681	PPAT	231327	252.133	262.389	335.756	167.278	153.578	182.461	124.989	140.267	157.817	182.933	139.467	195.728	101	112.489	173.522	119.4	130.533	157.183	Cluster_1
360270	PPM1B	19043	1719.55	1994.79	1898.19	1205.04	1361.73	1394.03	996.8	1037.76	1219.35	1310.48	1763.52	1590.8	1129	1143.58	1368.36	928.894	1068.12	985.367	Cluster_1
1980619	PPM1B	19043	1612.62	2091.84	2028.54	1214.15	1482.77	1370.82	974.978	1198.51	1185.06	1319.52	1715.16	1484.43	1109.03	1218.57	1231.89	839.428	1096.42	1086.99	Cluster_1
1410673	PPM1E	320472	253.939	236.617	204.272	115.45	134.489	107.55	117.1	133.328	165.883	209.478	213.322	196.383	102.733	95.2	111.839	131.622	116.967	153.8	Cluster_1
10184	PPME1	72590	536.561	375.956	399.822	253.789	246.272	305.933	187.839	216.061	221.872	419.794	323.978	340.783	180.244	221.3	248.117	223.178	203.322	208	Cluster_1
7050484	PPP1R14A	68458	286.872	524.383	432.75	89.0278	92.2944	88.1333	88.6167	89.0333	83.8778	136.956	122.75	113.572	100.9	85.7333	89.7056	93.7722	88.7444	86.6444	Cluster_1
4180307	PPP3CA	19055	453.722	424.483	394.972	204.017	192.967	185.989	327.917	346.333	321.372	315.994	218.594	355.272	249.25	332.083	241.972	277.167	335.128	281.761	Cluster_1
4210719	PPTC7	320717	1144.07	1504.78	1215.44	1182.48	945.433	885.939	757.611	524.667	600.206	1046.81	1073.73	1027.63	1237.49	1091.68	797.6	463.861	605.35	538.644	Cluster_1
1450338	PREPL	213760	271.867	298.722	282.861	144.883	138.744	141.839	136.056	110.011	129.65	238.178	283.4	242.25	120.75	144.906	145.178	114.239	127.611	119.694	Cluster_1
2480202	PRKAA2	108079	1205.88	1363.52	1145.46	284.378	258.217	223.117	179.383	175.8	179.867	389.35	224.967	315.233	262.389	119.406	174.394	127.994	172.683	156.911	Cluster_1
5960554	PRKAA2	na	1382.41	1268.73	1056.64	268.094	187.517	226.478	309.278	192.967	195.461	693.539	238.739	304.422	153.356	156.811	169.089	197.228	146.122	130.978	Cluster_1
2760241	PRKAB1	19079	234.883	233.061	258.361	149.872	133.217	146.278	141.2	167.056	156.061	189.122	179.561	162.261	126.461	138.433	124.356	148.883	167.633	162.939	Cluster_1
5910176	PRKCA	18750	323.594	440.833	359.522	253.861	327.433	310.5	160.978	145.156	168.606	219.361	177.589	165.744	116.761	173.778	140.867	240.583	166.972	191.378	Cluster_1
3710601	PRKCD	18753	354.911	289.117	349.15	183.144	168.206	171.856	148.733	160.356	172.128	171.961	146.644	160.433	135.194	138.744	135.4	119.106	122.394	138.361	Cluster_1
2100114	PRKX	19108	874.65	1288.52	1132.06	195.694	242.944	223.794	172.728	217.089	246.45	443.178	854.783	461.972	234.206	272.222	293.544	170.039	196.828	267.411	Cluster_1
7560022	PRKX	19108	1053.9	1405.42	1243.5	183.933	317.344	246.839	182.783	233.6	244.606	506.372	628.411	596.178	186.639	302.267	360.311	189.922	279.85	279.517	Cluster_1
7550243	PRMT6	99890	684.883	621.433	644.467	370.783	305.011	366.628	282.333	303.689	300.678	674.472	284	444.883	236.411	194.122	248.878	212.561	200.917	248.25	Cluster_1
5310324	PRPH2	19133	181.483	158.689	192.122	88.2778	82.5389	91.3778	82.4722	84.4056	86.5444	123	122.867	106.344	86.1778	85.3611	85.65	80.85	81.4611	82.5889	Cluster_1
2260010	PSAT1	107272	7016.94	3946.88	4442.54	1295.26	1573.63	1315.94	790.394	1034.72	945.433	3066.78	3120.49	3378.7	1452.85	1369.62	1562.96	1835.2	1515.84	1405.42	Cluster_1
6330017	PSMA4	26441	753.539	723.056	660.65	633.678	625.867	565.461	494.783	569.022	517.944	519.783	476.033	545.322	519.228	481.3	510.672	529.4	515.039	637.178	Cluster_1
6020482	PSMA7	26444	1312.41	1387.24	1406.36	1068.52	1150.09	1108.68	869.689	883.133	876.606	1179.37	1023.45	1140.34	1011.92	1094.31	1293.08	957.722	925.183	880.139	Cluster_1
2750670	PSMB4	19172	1960.9	1973.96	1945.64	1306.71	1610.15	1388.29	1289.87	1216.39	1191.97	1701.23	1668.03	1733.57	1440.88	1581.84	1311.81	1546.27	1594.91	1435.98	Cluster_1
6420072	PSMC1	na	1246.07	1128.16	1126.16	650.344	733.489	603.389	670.95	560.006	605.011	1002.12	940.733	898.972	803.95	607.917	721.983	669.756	726.156	691.706	Cluster_1
4200504	PSMC5	19184	1945.64	1904.89	2316.78	1578.66	1422.51	1368.36	1606.89	1597.54	1568.89	2031.07	2283.8	1719.55	1491.68	1473.54	1364	1086.46	1465.25	1514.81	Cluster_1
6280079	PSPH	100678	1500.31	912.083	1097.96	458.728	399.339	421.489	245.439	276.25	245.272	735.172	780.222	527.461	341.906	262.272	285.444	346.683	249.689	238.494	Cluster_1
7320202	PTGIR	19222	517.65	878.533	787.1	107.1	105.383	110.861	132.478	127.789	124.122	116.783	126.622	131.167	128.644	105.683	113.217	136.189	153.467	124.578	Cluster_1
5670347	PTHR1	19228	180.189	182.778	181.689	100.5	93.1722	100.272	98.7056	95.5389	108.961	148.517	225.044	158.428	94.3944	90.8444	85.4778	116.678	108.161	114.333	Cluster_1
3930156	PTPLA	30963	490.95	439.828	448.978	270.967	221.089	312.117	188.444	201.917	231.156	564.983	295.883	527.233	301.75	196.528	252.344	190.361	193.194	232.744	Cluster_1
4150669	PTPLAD1	57874	3476.91	3407.51	4457.54	927.539	1119.22	1357.31	794.194	1156.59	1180.28	3085.36	2895.63	3213.06	828.428	846.522	1197.23	1232.53	1359.83	1468.18	Cluster_1
1770280	PTPN3	na	158.511	221.322	164.833	94.7111	109.161	107.556	106.711	102.433	94.9944	193.528	176.917	180.667	111.461	97.2278	103.756	109.322	104.272	111.767	Cluster_1
4060240	PTPN6	15170	168.9	151.261	174.8	123.383	127.167	138.328	95.1611	102.05	96.2278	125.706	155.283	141.672	133.322	140.506	122.428	104.039	117.822	111.494	Cluster_1
940500	PTPRJ	19271	253.317	323.272	253.172	177.122	193.467	155.45	151.606	161.467	164.239	157.606	169.972	170.017	260.372	235.322	213.189	178.5	172.517	168.417	Cluster_1
5340064	PVALB	19293	3321.23	3093.17	3505.83	118.206	102.783	105.133	534.994	391.644	813.839	1869.18	2096.74	1558.16	102.489	81.2833	104.439	89.6611	81.2333	86.7167	Cluster_1
6760020	PVRL1	58235	178.656	240.839	196.422	107.15	111.144	107.128	106.256	92.0944	95.8444	135.494	175.3	148.339	96.9056	121.006	100.222	96.3278	91.9889	98.8889	Cluster_1
4780463	QDPR	110391	1164.16	841.989	1189.62	606.128	648.106	635.283	484.689	561.889	532.639	801.744	668.172	704.567	489.556	564.044	529.3	477.283	419.572	552.7	Cluster_1
6860241	R3HDM1	226412	314.372	410.35	356.339	166.806	234.106	160.672	203.261	172.256	208.233	245.678	287.422	282.828	215.317	237.444	213.717	141.611	167.039	135.456	Cluster_1
6770390	RAB11FIP1	75767	406.211	351.283	418.211	109.194	116.617	125.85	85.2833	82.6889	90.3278	193.5	193.194	221.422	228.161	156.456	168.978	100.328	93.5889	94.6944	Cluster_1
2690064	RAB11FIP3	215445	827.317	822.128	977.706	459.944	559.256	633.994	238.878	355.783	359.7	604.789	844.756	675.744	363.922	405.933	482.856	245.033	329.75	335.128	Cluster_1
6590343	RAB15	104886	3156.3	3328.57	3040.67	1490.94	1290.49	1561.52	363.294	325.444	403.9	2615.68	3036.21	2381.83	922.394	630.767	1105.28	315.417	174.911	218.367	Cluster_1
4760373	RAB28	100972	1379.17	1136.85	1206.32	599.683	641.156	843.189	482.267	751.139	697.883	1110.67	945.056	947.35	449.989	536.172	565.35	491.878	624.211	740.45	Cluster_1
240543	RAB33A	19337	244.839	248.772	256.994	117.35	119.922	109.111	113.089	112.8	129.472	177.994	200.367	150.389	102.528	104.194	97.4333	106.878	100.639	98.3944	Cluster_1
610154	RAB3A	19339	463.228	546.717	562.272	150.394	156.761	162.261	264.85	238.972	345.156	458.672	449.822	443.478	129.6	122.406	116.161	166.061	172.061	160.078	Cluster_1
3370079	RAB3A	na	884.1	1148.52	914.994	283.656	293.506	251.306	650.056	439.117	652.311	883.467	790.2	917.278	241.583	228.072	236.494	332.306	406.111	281.511	Cluster_1
3180576	RAB3B	69908	391.517	256.061	277.956	100.061	112.45	125.917	92.4778	88.8833	90.9722	276.45	336.161	164.833	92.35	87.2	102.772	100.289	90.3056	92.25	Cluster_1
7510551	RAB3B	na	430.722	263.056	348.889	116.094	112.144	115.489	87.5056	98.7056	91.9889	320.406	349.733	175.183	87.0278	88.45	94.9833	97.1	93.6167	90.0389	Cluster_1
1110035	RAB3IP	216363	1395.51	1586.74	1363.52	374.606	277.344	398.861	302.722	320.456	326.744	1988.62	1354.16	1332.46	311.144	249.05	239.478	361.656	317.85	294.739	Cluster_1
2810619	RAB3IP2-PENDING	na	156.65	193.639	167.656	99.8611	107.283	111.389	98.8111	94.35	103.167	118.439	112.139	118.439	100.661	113.167	108.961	101.783	98.8778	100.85	Cluster_1
520463	RABL4	67042	320.406	253.378	280.15	154.389	144.728	153.056	147.85	172.517	142.161	310.9	275.511	244.211	153.967	149.389	161.917	160.878	188.522	165.567	Cluster_1
6370037	RAD23A	19358	140.439	155.733	159.25	88.6	97.5833	106.028	93.1944	92.9	85.5944	116.461	115.806	133.572	113.922	104.406	97.25	95.1667	107.144	99.1833	Cluster_1
1510037	RAPGEF1	107746	641.156	564.683	659.111	328.172	305.422	301.211	314.256	294.517	316.872	441.533	437.333	389.35	306.878	330.006	299.622	410.861	280.817	312.489	Cluster_1
1440296	RAPGEFL1	268480	143.294	155.967	141.439	96.4111	97.8778	99.8611	97.9722	97.0278	101.672	158.578	158.478	119.844	101.044	119.106	99.75	102.744	95.8278	93.1333	Cluster_1
4590112	RASD2	75141	1471.08	2199.4	1996.31	92.4778	95.0444	93.5222	94.3556	92.7333	98.7778	835.111	1171.09	964.906	92.3556	106.606	97.4833	90.1111	98.8	91.3056	Cluster_1
5090703	RASSF10	78748	1032.59	748.483	780.794	579.828	529.3	439.439	139.567	119.844	108.017	850.372	688.6	707.628	802.667	450.794	434.294	233.583	94.4056	99.3667	Cluster_1
5360441	RAVER2	242570	195.694	160.083	203.589	128.633	120.272	117.339	94.2111	99.75	102.972	141.072	164.472	138.906	95.4056	117.233	101.972	97.0556	111.294	128.722	Cluster_1
10438	RB1	19645	721.983	855.978	736.767	286.539	377.567	392.839	303.222	289.589	308.067	856.422	672.328	687.167	262.85	284.933	349.394	282.333	375.011	293.389	Cluster_1
2480048	RB1	19645	292.939	318.039	336.844	139.344	178.839	185.783	130.078	156.878	144.222	265.161	236.044	341.711	138.617	134.994	166.783	126.767	150.722	155.933	Cluster_1
6760546	RBBP5	213464	173.15	174.3	204.556	113.733	128.556	111.444	119.933	120.622	125.144	116.678	152.894	126.956	101.611	111.311	115.461	100.911	130.983	120.128	Cluster_1
5720092	RBM9	93686	398.989	377.15	430.839	154.356	120.9	142.272	218.622	186.239	204.172	274.994	197.539	187.211	163.117	166.439	147.872	215.083	207.561	210.411	Cluster_1
240086	RCBTB2	105670	190.833	214.961	189.256	136.656	133.722	153.872	129.394	144.444	136.733	110.45	129.894	130.961	117.6	126.306	147.261	121.222	135.183	137.339	Cluster_1
7000376	RDH12	77974	285.089	229.95	290.978	91.95	91.7389	99.9889	93.6222	93.7889	92.4333	223.839	185.606	169.817	109.017	102.822	104.361	94.7222	91.1667	88.6722	Cluster_1
4760630	REEP1	52250	901.761	692.722	747.172	158.117	131.272	167.589	396.428	355.272	536.433	462.944	505.15	378.378	160.411	149.794	154.683	414.172	390.817	510.811	Cluster_1
730541	REEP5	13476	2045.51	2028.54	2252.43	924.256	934.189	1018.24	970.922	1125.71	1224.74	1528.65	1865.29	1397.78	756.956	1110.67	1040.47	845.389	951.606	922.394	Cluster_1
10364	REEP6	70335	371.489	348.367	421.339	216.317	174.8	169.267	171.322	185.606	194.978	213.889	230.761	175.394	207.561	171.456	172.433	160.111	176.328	163.239	Cluster_1
1850156	REM1	19700	228.683	194.194	252.1	95.9056	89.3278	99.3167	94.8667	93.7222	93.7722	188.444	257.6	147.183	80.0778	94.6222	92.6333	102.939	93.5	98.6389	Cluster_1
360528	REPS1	19707	442.306	388.878	385.783	285.089	229.283	233.6	264.678	231.494	246.522	274.683	311.406	211.7	238.122	229.989	214.489	253.983	194.539	237.067	Cluster_1
4010608	REPS1	19707	474.639	417.672	473.022	203.322	225.333	176.589	207.006	174.111	194.794	300.994	193.622	331.283	176.656	203	224.15	179.383	130.833	168.533	Cluster_1
70187	RGNEF	110596	521.889	439.439	391.806	196.228	159.767	169.583	175.706	118.211	141.322	335.667	274.333	225.5	158.611	157.3	163.917	159.411	142.678	129.372	Cluster_1
2340291	RHBDL7	na	274.994	219.722	229.244	142.711	136.956	148.828	114.25	117.061	117.45	239	242.222	187.344	143.322	132.417	150.989	128.272	120.389	117.844	Cluster_1
5810114	RIC3	320360	181.978	152.717	139.083	97.2556	92.1222	100.589	96.3056	92.7889	94.6444	160.5	142.256	126.039	109.767	91.0889	93.6222	95.9056	88.6944	99.2333	Cluster_1
6060189	RIC8B	237422	917.967	1107.1	1029.32	493.972	449.911	533.817	577.8	648.722	704.728	701.461	864.567	633.183	457.861	512.889	538.783	479.867	589.461	559.072	Cluster_1
6330201	RIC8B	237422	867.522	992.289	959.811	440.7	478.05	535.256	486.961	657.956	620.311	629.144	840.75	567.683	473.217	435.478	475.778	381.156	575.489	660.133	Cluster_1
1340086	RIMBP2	231760	281.85	489.311	430.05	97.8444	96.3667	89.3611	97.3556	98.0389	99.05	288.122	392.539	296.828	82.45	101.256	85.4167	90.1611	93.0611	86.0889	Cluster_1
1820168	RIMBP2	231760	143.022	191.878	193.883	88.05	93.4833	83.9944	90.4667	92.7278	90.35	160.911	160.078	119.733	89.2111	91.1667	88.2778	87.4833	88.1889	88.0889	Cluster_1
2360307	RIMBP2	231760	200.617	246.478	238.683	110.044	90.3111	102.033	102.311	100.828	101.167	232.289	180.1	185.744	93.1944	93.4167	99.75	99.0833	96.2778	93.7722	Cluster_1
6270019	RIMBP2	231760	445.667	687.633	540.939	88.1944	93.2944	96.5167	94.25	87.2167	99.9722	455.806	610.894	418.028	82.0222	90.1833	87.0278	82.6389	83.2667	83.4444	Cluster_1
2060475	RIMS2	116838	259.45	196.733	225.461	94.2556	92.75	93.4111	94.7222	85.0722	95.9333	106.422	118.706	108.539	91.9278	100	92.7889	89.7444	85.7111	90.0556	Cluster_1
4570672	RIMS3	na	792.333	591.594	557.261	154.711	106.844	101.289	352.628	221.961	445.583	482.494	191.711	225.817	130.272	103.85	92.35	128.672	116.994	102.05	Cluster_1
2750348	RIN1	225870	249.206	232.489	225.5	87.1333	91.9278	93.6167	90.1111	99.2333	97.6389	193.194	348.889	164.239	90.9722	88.8278	84.5222	103.294	92.5333	98.2389	Cluster_1
4760482	RNASEK	52898	232.85	324.594	335.25	142.128	172.356	189.944	129.194	140.706	154.283	217.75	294.256	249.439	170.583	210.683	185.083	174.833	159.833	189.272	Cluster_1
5360647	RNASEN	14000	1345.74	1032.89	1266.1	819.594	666.2	937.461	650.572	669.6	810.894	1006.74	835.722	862.667	683.278	587.183	594.178	545.844	505.928	666.889	Cluster_1
10379	RNF128	66889	313.022	271.706	266.961	131.117	130.378	137.511	87.1444	86.4444	84.9778	281.85	244.439	196.089	128.272	124.183	146.578	94.6389	102.211	88.5667	Cluster_1
4480110	RNF14	56736	1967.48	1661.12	1817.27	1456.6	1433.98	1615.72	1248.63	1553.46	1613.55	1740.23	1749.41	1591.67	1187.42	1046.46	1168.05	1333.18	1358.95	1116.47	Cluster_1
3460603	RNF150	330812	235.406	256.872	221.367	106.028	127.844	115.022	95.85	99.6	108.261	141.3	221.122	140.406	98.7778	97.3333	109.189	91.7833	91.2278	94.4333	Cluster_1
10544	RNF165	225743	234.456	256.311	267.256	158.55	152.311	185.506	167.178	170.539	179.044	263.989	249.472	205.283	113.439	113.972	141.761	135.567	168.061	126.033	Cluster_1
1440593	RNF182	328234	198.333	223.794	226.45	96.55	108.822	96.6556	108.161	92.4778	100.944	123.244	113.817	156.094	98.7056	104.606	95.0111	113.767	98.8611	99.0278	Cluster_1
3120170	RNF182	328234	240.356	426.95	389.556	87.3778	107.65	103.911	95.2611	90.5944	93.5278	152.883	104.456	219.45	91.9444	95.4889	85.6111	91.1444	92.8611	95.9333	Cluster_1
5260014	RNF24	51902	433.683	530.65	518.456	295.917	344.05	411.55	303.994	261.861	307.778	456.283	480.478	483.383	258.95	354.117	313.294	223.567	325.444	285.378	Cluster_1
1030440	RNF8	58230	334.7	364.583	278.633	196.233	208.944	181.794	157.45	153.228	157.867	310.256	234.406	244.683	160.656	163.817	156.283	179.717	148.944	145.656	Cluster_1
4880324	RNF8	58230	829.078	903.839	935.061	468.417	514.133	589.617	379.778	468.128	441.533	830.161	796.217	635.417	422.894	403.978	404.961	460.761	417.139	371.789	Cluster_1
1030598	ROBO2	268902	487.9	808.806	772.239	289.7	250.106	408.667	448.8	436.511	532.767	173.933	209.833	228.444	135.711	129.261	132.256	203.772	208.272	336.622	Cluster_1
2570309	ROBO2	na	545.011	480.156	453.417	257.15	130.578	230.283	385.861	296.978	358.506	193.439	131.933	121.611	105.511	93.7611	97.8778	145.044	125.878	171.722	Cluster_1
3060670	ROBO2	268902	311.178	307.972	410.194	163.467	161.372	222.517	213.456	227.45	276.939	127.206	119.678	120.639	96.7389	89.6778	109.439	111.206	128.394	188.094	Cluster_1
6350639	ROGDI	66049	515.789	573.322	674.85	172.417	210.35	189.678	122.889	121.939	132.639	323.978	547.961	351.978	128.772	161.139	189.539	134.344	119.611	113.989	Cluster_1
7210176	RPH3A	19894	275.661	288.556	262.322	88.6722	92.8333	90.35	106.467	94.5722	122.961	228.578	299.167	176.572	89.95	85.85	85.7611	86.1778	84.1167	85.7889	Cluster_1
6040064	RPRM	67874	6518.21	3056.27	4094.7	1076.15	1490.94	1013.09	513.083	648.378	630.306	3863.99	2721.81	2750.34	1566.95	1602.65	1319.52	1357.31	1637.12	1309.57	Cluster_1
6560139	RRN3	106298	674.85	608.739	653.533	505.411	472.083	458.783	470.183	513.233	466.744	621.922	492.344	513.389	441.894	414.267	430.211	436.128	455.017	490.511	Cluster_1
6060523	RTN2	20167	250.367	191.828	221.422	86.9222	92.9278	88.7167	100.639	92.4222	101.589	231.233	194.222	148.478	91.6111	98.5611	91.1	90.0278	92.7667	102.367	Cluster_1
130603	RUNX1T1	12395	242.25	229.744	256.139	99.65	90.2889	99.8444	109.156	108.239	110.733	158.539	133.067	153.689	93.9889	91.2556	94.5667	123.528	128.761	116.167	Cluster_1
2190168	RYR2	20191	383.667	392.283	354.117	104.406	89.3333	102.3	100.278	91.6111	104.1	262.361	208	181.428	100.306	93.3167	114.844	92.8944	90.9111	96.65	Cluster_1
2320347	RYR2	20191	191.578	141.344	150.017	79.2722	92.1389	95.0444	87.0278	88.7389	87.8222	137.317	104.978	102.35	92.5444	96.7222	85.25	84.6333	94.4611	92.3556	Cluster_1
6450301	S100A14	66166	141.472	165.456	156.428	124.661	125.672	122.711	111.611	109.844	103.611	158.744	148.989	149.183	129.267	134.922	126.067	113.65	109.15	101.328	Cluster_1
1070050	S100G	12309	182.533	158.506	178.267	88.8556	89.6778	85.4889	88.8556	86.8389	86.9667	95.6222	103.189	90.7778	89.1	91.1556	83.5944	89.4944	85.9444	86.0722	Cluster_1
620112	SALL3	20689	219.483	198.4	170.744	142.689	118.422	135.489	91.05	86.9611	92.9222	176.006	114.928	116.044	127.4	93.3889	85.3722	94.9944	85.35	94.05	Cluster_1
3120008	SALL3	20689	1323.17	882.833	1150.09	858.161	621.022	864.294	88.3167	83.4556	91.2222	851.428	514.667	680.589	198.461	154.889	256.183	90.6889	95.0111	107.239	Cluster_1
2810575	SAMD14	217125	1998.44	1492.36	1514.1	1009.62	575.367	611.594	1354.16	979.733	1204.38	888.622	825.522	602.694	925.183	614.428	552.194	932.217	638.444	629.85	Cluster_1
3310121	SAMD8	67630	866.422	780.222	843.189	595.033	456.95	535.389	590.461	565.683	587.822	857.1	616.644	647.15	444.15	390.267	527.461	625.6	625.311	611.45	Cluster_1
3840377	SARS	20226	393.456	370.844	423.206	242.944	211.639	270.317	231.428	253.683	260.55	280.511	343.078	268.739	208.739	286.356	266.717	215.989	251.278	215.789	Cluster_1
70386	SATB1	20230	2243.4	1725.03	2204.61	1082.49	1099.26	1192.35	805.428	724.35	868.928	1695.78	1767.99	1379.88	1299.35	1134.63	1382.41	645.989	466.978	554.694	Cluster_1
160240	SCAMP1	107767	3400.88	2851.63	2882.48	1898.19	2025.24	2031.07	1514.81	1882.61	1874.49	3278.92	2851.63	2871.44	1777.89	2323.71	2220.67	2019.01	1937.33	2077.49	Cluster_1
5340288	SCCPDH	109232	977.322	783.578	814.461	540.15	470.661	563.117	436.806	467.472	540.683	839.611	838.367	777.678	428.883	374.5	539.794	390.478	380.878	395.272	Cluster_1
2630079	SCG3	20255	763.122	643.294	629.378	86.9722	87.7167	95.7167	151.317	139.8	186.483	645.417	490.744	360.311	94.2111	89.2389	85.1111	116.172	102.35	115.956	Cluster_1
5310379	SCG5	20394	698.106	579.939	621.022	125.917	116.172	129.683	125.528	113.567	178.433	549.722	387.511	431.672	154.344	127.206	165.65	128.683	122.556	131.583	Cluster_1
4730066	SCHIP1	30953	2096.74	1245.63	1761.7	1344.89	1280.84	1138.39	551.028	619.344	618.367	1303.97	1078.2	984.106	872.556	650.928	686.044	613.444	492.033	366.706	Cluster_1
6350687	SCHIP1	30953	300.678	217.533	313.022	185.606	231.1	195.428	109.917	113.378	128.167	243.111	196.472	153.289	135.433	167.533	176.433	111.844	112.528	142.061	Cluster_1
2370537	SCL0001045.1_6	na	151.183	137.678	147.211	89.15	90.2	95.7889	101.822	105.883	100.278	171.722	130.228	136.411	92.7889	90.5389	92.3444	100.45	90.8056	93.8611	Cluster_1
2900519	SCL0001259.1_60	na	128.406	161.472	149.172	96.1389	98.4056	87.9111	95.7278	98.4389	90.2056	118.161	127.906	107.439	99.1944	100.517	98.6944	90.0056	97.8833	95.7611	Cluster_1
2450474	SCL0001978.1_6	na	3111.95	2690.15	2605.02	508.65	385.861	372.922	390.817	305.978	284.439	1608.18	1540.6	1099.79	616.644	566.167	364.806	551.028	465.522	503.633	Cluster_1
6280403	SCL0002540.1_6	na	223.472	317.128	252.05	109.461	113.95	116.528	147.061	120.172	151.628	188.55	212.85	148.094	134.389	103.883	125.067	104.389	96.1833	99.9889	Cluster_1
990528	SCL0003541.1_1	na	3673.87	3206.59	3093.17	778.217	741.439	582.389	350.689	230.583	247.422	2035.09	1842.39	1551.46	1758.74	1612.62	1638.11	514.356	491.072	582.967	Cluster_1
5290372	SCL0004082.1_371	na	454.789	318.1	397.422	208.344	192.361	257.6	118.039	143.994	150.35	262.928	142.689	192.439	147.678	127.5	149.961	120.556	142.739	154.95	Cluster_1
6420653	SCL000806.1_69	na	182.2	295.089	259.239	84.7056	83.7278	94.7444	86.2667	82.5056	84.3111	159.722	289.244	168.889	88.2333	92.9778	86.7	85.4222	87.1056	86.4056	Cluster_1
2350008	SCN11A	24046	1330.92	1311.19	1218.57	94.3389	94.2056	89.6611	87.9111	92.6167	96.5667	510.394	836.067	334.472	101.55	85.8222	87.9556	85.1389	84.6333	87.9722	Cluster_1
1940632	SCN3B	235281	343.611	379.606	403.744	85.9444	92.0667	85.8333	101.867	95.6722	118.078	342.294	370.372	302.906	90.2	85.1167	93.3	94.1611	84.3333	89.1389	Cluster_1
5810592	SCN3B	235281	308.55	293.883	327.233	90.1722	98.95	95.1111	104.578	87.2	112.083	286.978	138.4	318.844	84.2889	91.5111	87.3111	99.4722	87.9722	90.9667	Cluster_1
5900474	SCN3B	235281	424.322	491.072	397.111	88.5944	86.5444	95.4333	100.294	100.767	121.139	411.267	544.911	419.883	91.2167	85.7056	102.45	88.1222	87.5056	96.0167	Cluster_1
6480309	SCN3B	na	180.444	210.772	218.006	123.117	102.294	126.928	130.589	117.844	134.861	159.611	173.639	190.156	113.811	105.667	117.072	104.756	101.117	108.544	Cluster_1
2190278	SCOC	56367	288.6	303.167	276.794	213.094	215.878	200.006	231.739	223.911	208.133	276.867	281.083	254.272	189.428	227.528	216.339	214.706	250.778	234.744	Cluster_1
3710671	SCOC	56367	1650.46	1570.24	1692.13	1041.52	1142.04	1070.7	1330.16	1293.08	1351.21	1452.85	1666.11	1602.65	1148.52	1479.21	1053.53	1080.92	1146.26	1356.06	Cluster_1
540524	SCOTIN	66940	343.206	537.572	435.561	163.733	300.678	189.094	114.394	124	131.406	298.622	148.883	303.994	201.267	211.472	265.35	126.839	158.517	171.272	Cluster_1
6040468	SCYL2	213326	404.05	281.539	374.911	225.444	199.017	175.9	158.117	157.222	154.994	336.017	392.839	292.844	188.767	156.828	191.522	183.067	156.061	145.517	Cluster_1
2750347	SDCBP	53378	2102.92	1702.28	1979.77	1139.75	881.117	1104.26	966.328	882.522	934.189	1659.92	1671.9	1600.02	736.567	702.217	823.383	642.128	709.061	935.061	Cluster_1
5550736	SDSL	257635	163.361	160.794	152.111	125.139	139.022	131.506	94.4444	91.5667	88.9	143.533	135.322	124.139	121.822	146.328	130.872	109.05	100.472	105.478	Cluster_1
7320450	SEC11A	56529	1970.17	1780.22	2108.92	897.639	946.65	966.328	859.111	876.606	907.506	1487.56	1188.04	1269.14	1107.42	942.683	1164.16	947.689	930.917	1001.84	Cluster_1
4830703	SEC15L1	na	1069.39	728.317	782.428	455.228	393.867	480.35	268.867	241.733	243.494	997.056	660.65	704.728	472.644	339.244	392.406	314.794	272.539	266.078	Cluster_1
4260243	SEH1L	72124	461.411	491.878	475.672	335.367	365.206	346.783	278.906	302.267	282.333	378.639	495.4	328.894	285.994	365.778	328.172	271.811	251.983	285.011	Cluster_1
50068	SEMA5B	na	1797.1	2430.43	1988.62	497.689	354.511	346.044	418.083	329.95	314.794	521.761	927.794	406.461	184.078	125.5	191.133	236.967	185.044	227.472	Cluster_1
1470431	SEMA6B	20359	772.044	736.567	722.611	270.061	233.317	219.572	184.606	131.094	142.65	936.672	625.739	570.106	92.2444	94.05	97.4444	151.344	149.878	129.283	Cluster_1
2600561	SEMA6B	20359	656.122	670.772	593.656	253.522	217.789	219.178	155.272	122.75	152.344	842.556	666.567	486.344	98.9722	94.9167	98.1611	150.311	120.394	150.856	Cluster_1
5550195	SEPM	na	769.511	1089.83	1143.58	211.661	190.022	167.689	311.6	256.244	251	715.6	1099.26	829.933	338.744	255.122	287.139	298.622	300.222	319.883	Cluster_1
7400392	SEPW1	20364	960.661	1283.54	1171.09	504.089	645.106	565.35	405.822	346.267	347.933	1153.1	1216.88	1046.81	505.05	608.25	583.106	479.122	585.111	368.628	Cluster_1
2850523	SERF1	20365	1730.35	1544.41	2011.97	894.428	754.522	806.611	879.778	940.956	991.35	1681.94	1443.04	1265.49	634.217	658.572	748.05	570.856	790.2	745.667	Cluster_1
2060731	SERHL	68607	176.261	161.078	157.222	133.05	114.25	131.839	103.778	105.883	109.767	103.033	111.128	109.183	127.044	121.722	123.972	99.3167	116.094	102.8	Cluster_1
6520280	SERHL	68607	218.978	211.806	207.872	144.217	130.017	159.489	116.578	120.911	110.717	137.056	148.994	121.5	175.056	133.689	145.422	109.7	135.628	120.444	Cluster_1
5960477	SERPINB6A	20719	1405.42	1029.74	1272.92	666.889	603.55	567.778	490.744	415.111	495.944	900.539	616.472	661.717	579.117	462.567	591.956	496.483	373.633	452.556	Cluster_1
3400095	SERPINB8	20725	405.444	646.211	522.25	95.2167	95.7333	116.356	100.2	110.772	127.783	274.333	285.339	213.222	115.4	107.35	108.706	127.589	131.061	177.428	Cluster_1
1340040	SFRS3	20383	512.572	466.744	490.511	353.267	397.55	438.106	343.078	435.122	406.6	337.75	333.478	344.05	286.172	269.95	381.683	302.939	313.228	328.589	Cluster_1
2900592	SFXN1	14057	564.394	488.183	518.211	273.467	221.55	229.306	342.161	278.222	320.889	434.672	613.944	391.272	202.017	191.35	169.972	435.183	471.6	406.539	Cluster_1
4180577	SFXN1	14057	1892.02	2038.26	1870.83	1481.02	1093.84	1186.19	1706.35	1492.36	1508.69	1773.84	2108.92	1803	1165.67	932.217	865.017	1715.16	1850.53	1639.04	Cluster_1
3310474	SGIP1	73094	261.889	200.844	241.794	130.506	121.944	127.144	206.294	137.967	178.233	168.572	155.383	141.256	142.283	127.744	125.867	153.6	132.261	138.744	Cluster_1
4230605	SGPP2	433323	241.583	192.8	227.789	98.6389	98.0778	101.528	101.761	99.2611	108.85	191.317	173.861	123.872	84.4444	91.9278	95.9	84.8333	84.6389	85.5222	Cluster_1
870717	SGTB	218544	670.428	665.056	548.717	300.244	209.206	223.256	587.183	391.806	421.222	355.45	334.583	259.817	358.7	221.583	162.789	406.767	345.028	376.917	Cluster_1
2710296	SGTB	218544	172.433	197.533	163.3	107.439	106.261	117.694	126.978	132.6	146.372	120.389	122.939	108.356	99.2944	96.5056	98.4389	118.522	113.033	112.756	Cluster_1
6980025	SHROOM2	110380	1048.34	806.383	901.289	355.511	400.311	442.028	357.628	406.6	414.933	612.228	611.9	566.056	321.106	218.783	382.811	700.689	329.828	407.733	Cluster_1
1450364	SIX1	20471	2394.04	1968.64	2096.74	1606.89	1335.19	1552.51	935.761	870.617	1086.99	2057.38	1564.87	1937.33	1030.68	804.739	897.883	596.417	652.811	566.167	Cluster_1
5260390	SIX4	na	289.056	265.311	240.572	177.483	174.039	172.272	132.339	134.922	153.817	261.339	209.639	235.794	177.083	170.344	157.839	124.483	119.078	129.878	Cluster_1
6900541	SKP1A	21402	4535.3	3753.52	4150.72	2615.68	2096.74	2366.93	1145.81	1136.85	1171.09	3643.53	3049.8	2877.85	1681.94	1458.37	1760.32	1393.47	1111.46	1289.19	Cluster_1
5550537	SLAIN2	75991	625.117	689.522	694.15	445.667	431.561	440.7	454.789	589.178	597.489	529.4	569.206	390.478	392.689	382.989	323.106	394.283	435.183	505.928	Cluster_1
7380327	SLC12A5	57138	378.878	641.728	526.533	122.606	124.378	153.594	201.089	217.711	229.744	440.65	322.039	331.178	210.817	134.383	139.606	281.589	234.761	252.1	Cluster_1
3190246	SLC13A4	243755	563.117	539.022	585.844	105.883	109.583	98.6722	195.106	155.839	167.056	189.65	119.194	153.167	141.411	129.411	143.578	492.472	371.872	404.611	Cluster_1
1660039	SLC14A1	108052	223.144	219.833	224.35	89.4667	82.3667	87.3444	86.6722	83.15	86.3778	93.1611	98.4111	87.1722	169.95	164.928	183.933	83.2667	89.7167	87.8722	Cluster_1
2100441	SLC16A5	217316	278.633	352.917	356.161	124.717	127.589	132.85	111.761	108.011	106.917	270.25	337.611	246.6	118.267	123.15	109.622	100.667	101.461	106.761	Cluster_1
5960050	SLC25A11	67863	442.189	419.311	474.7	320.728	365.322	357.15	241.583	290.933	316.406	456.95	493.711	399.878	282.989	353.094	347.444	258.922	301.889	338.356	Cluster_1
5220053	SLC25A35	71998	143.322	147.544	159.922	97.7389	110.233	99.9444	88.1778	92.3	94.0722	119.5	88.2667	98.9222	114.989	114.15	108.539	98.3222	96.1556	103.756	Cluster_1
1070025	SLC26A5	80979	958.956	1176.76	893.778	90.2278	87.8333	85.9611	88.6556	90.1444	88.5944	90.8222	83.0333	102.433	88.3889	91.2667	85.3778	89.4833	87.3167	88.7111	Cluster_1
5860292	SLC26A5	80979	815.4	795.439	649.128	85.7111	84.7056	88.3	83.7722	76.8278	84.2889	91.9444	81.3611	101.85	87.2833	79.0778	84.5611	85.5111	87.6444	86.7167	Cluster_1
1990278	SLC2A13	239606	176.367	186.45	189.678	107.194	112.217	116.778	115.206	98.5056	110.222	136.75	122.394	133.45	146.861	137.75	125.956	104.167	108.022	112.744	Cluster_1
6510402	SLC35C1	228368	164.239	156.661	176.061	116.461	131.2	143.5	116.5	122.672	121.256	121.944	123.728	114.706	134.406	139.433	147.894	119.489	119.961	117.361	Cluster_1
7330243	SLC35C2	228875	352.628	353.628	404.05	162.833	185.389	195.689	156.883	186.617	181.428	242.983	389.628	246.8	226.372	287.7	202.333	177.917	237.261	208.589	Cluster_1
5130424	SLC35F3	210027	935.761	1350.24	1050.94	1003.97	713.911	799.461	314.339	222.928	325.85	276.489	417.139	296.544	179.772	121.639	234.167	170.539	139.856	161.583	Cluster_1
540022	SLC37A4	14385	253.05	320.961	315.9	138.583	133.872	162.539	137.294	163.789	183.056	162.578	120.583	158.578	155.011	153.967	165.194	137.694	129.467	138.861	Cluster_1
520221	SLC43A1	72401	181.039	243.111	227.311	100.989	107.017	101.811	105.861	106.494	103.628	134.861	167.961	158.833	92.6167	98.7222	102.5	115.461	107.856	100.311	Cluster_1
5390524	SLC43A1	72401	248.444	342.339	331.106	114.233	97.1667	107.211	152.956	133.944	115.617	178.711	262.506	178.628	93.0167	124.278	117.25	141.189	111.922	108.989	Cluster_1
730722	SLC7A14	241919	730.144	825.85	755.911	87.6333	97.6167	91.2111	111.517	102.139	112.661	263.683	175.8	236.856	92.1944	92.8833	92.0222	92.7667	92.2944	98.3	Cluster_1
3520398	SLC7A14	241919	348.367	527.711	489.556	106.917	98.8389	101.356	105.683	84.6389	110.778	176.494	124.644	166.189	97.8944	100.694	93.2111	96.5944	97.1611	99.3556	Cluster_1
7400224	SLC7A14	241919	804.211	781.439	963.111	88.6944	92.0111	93.45	124.389	99.7722	125.506	289.411	162.039	256.672	88.8722	88.6	94.9778	107.178	98.6278	94.2111	Cluster_1
5890465	SLC8A1	na	2482.93	1777.89	1916.89	215.989	183.4	222.35	254.711	244.972	346.611	2093.99	1782.22	1388.95	499.611	532.639	529.139	200.717	168.906	287.7	Cluster_1
150601	SLC9A2	na	191.417	202.606	197.789	154.083	126.544	164.272	91.35	104.611	92.6611	155.683	101.55	119.489	144.383	128.211	116.456	94.3722	93.3889	95.2389	Cluster_1
2900431	SLC9A2	na	248.878	391.45	411.906	114.794	116.006	152.222	95.0444	91.7222	103.728	105.939	96.7278	104.789	113.294	99.9222	116.2	93.0778	92.4778	94.4	Cluster_1
3990154	SLC9A2	226999	165.444	291.078	233.006	89.8056	104.1	95.5111	82.0722	83.2667	87.7944	91.5278	100.011	123.611	92.6444	93.2222	102.561	88.0111	86.3889	91.8056	Cluster_1
4730437	SLC9A9	na	265.556	334.428	291.356	117.906	98.6722	110.8	113.194	91.9389	90.1333	142.017	118.906	157.639	101.456	98.5111	105.044	95.0444	95.8944	98.9833	Cluster_1
70037	SLCO3A1	108116	499.311	811.756	464.306	214.683	187.706	173.228	152.878	164.661	161.194	544.078	397.422	368.111	270.806	257.022	260.05	202.794	178.078	161.383	Cluster_1
2370136	SLCO3A1	108116	704.728	940.022	810.594	372.756	406.767	272.539	208.283	277.3	290.711	718.967	940.956	694.15	625.739	498.144	516.844	296.472	243.939	257.767	Cluster_1
4220019	SLMAP	na	302.322	303.75	280.194	226.139	178.344	240.133	171.939	189.133	172.222	193.639	161.761	208.033	196.806	159.306	211.139	182.611	163.856	171.611	Cluster_1
6270544	SLMAP	83997	1586.74	1323.89	1459.98	1054.39	1080.36	1190.8	783.578	1056.64	893.494	1051.37	801.117	980.144	1035.57	972.139	956.483	865.017	791.811	881.511	Cluster_1
1400523	SMAP2	69780	1297.92	1216.39	1192.35	740.45	651.189	667.144	818.589	753.056	785.256	1261.81	1164.16	1095.24	584.5	623.1	525.633	1003.17	851.428	850.211	Cluster_1
2470224	SMAP2	69780	368.628	310.406	418.494	197.839	198.05	216.6	183.928	221.689	248.444	334.95	360.7	315.944	139.95	190.333	197.789	235.928	287.7	233.167	Cluster_1
1230379	SMARCAD1	13990	341	263.683	313.228	238.422	229.394	279.828	191.472	210.411	221.206	298.394	342.922	278.667	164.306	171.583	215.617	176.772	150.089	196.294	Cluster_1
620202	SMTN	29856	171.917	180.1	186.833	94.85	79.4722	90.2611	96.9889	101.806	97.4333	112.272	131.756	114.122	92.85	115.394	93.4444	138.878	109.75	107.194	Cluster_1
3370243	SMTN	29856	195.933	190.156	194.911	92.8389	99.3556	87.2	102.322	104.989	97.0667	115.728	135.244	103.5	99.75	125.128	105.817	132.144	118.378	107.639	Cluster_1
5360626	SMTN	29856	294.217	515.311	445.483	107.317	113.4	101.878	112.939	112.294	116.178	157.339	110.494	157	118.278	95.6611	102.183	191.711	167.706	152.139	Cluster_1
5220239	SNAP25	20614	205.678	244.906	238.011	92.7889	96.1667	91.1667	207.489	165.033	268.989	260.122	234.906	215.2	85.7333	86.5889	87.3	88.7667	91.4389	90.3667	Cluster_1
1570593	SNCG	20618	281.128	294.517	276.217	93.4833	93.3389	95.4722	157.711	120.044	167.022	171.606	155.322	129.683	92.3278	91.0278	87.5278	102.367	90.7778	89.8111	Cluster_1
4890341	SNF8	27681	335.933	286.611	311.367	290.094	244.583	264.494	208.717	219.394	220.639	255.506	250.839	223.567	269.856	296.611	270.611	248.139	240.806	251.95	Cluster_1
4760184	SNPH	241727	212.256	330.006	307.861	131.578	137.65	144.339	117.339	115.672	131.617	129.167	138.222	121.222	124.544	110.883	113.411	93.0889	109.017	123	Cluster_1
620209	SNURF	84704	798.706	894.122	679.4	421.022	477.283	242.678	451.972	199.183	317.694	669.033	473.317	682.172	458.156	673.428	368.939	245.906	213.333	162.806	Cluster_1
6520113	SNX14	244962	752.728	573.467	604.606	374.794	379.894	457.367	323.161	357.711	384.917	400.117	355.622	359.594	430.906	428.394	421.339	352.961	383.322	429.011	Cluster_1
7160348	SNX14	244962	233.228	241.478	236.533	163.433	170.733	151.228	157.506	152.45	143.411	170.744	188.856	199.311	195.583	206.039	183.656	166.411	187.806	190.35	Cluster_1
4250373	SORBS1	20411	594.806	791.272	799.733	161.583	195.228	184.039	320.889	508.194	386.556	336.056	252.572	353.933	213.544	212.744	276.606	467.261	633.994	571.656	Cluster_1
4810095	SPNA2	20740	290.3	367.578	305.172	160.133	206.411	181.039	179.083	168	188.956	268.333	212.183	254.944	192.494	202.628	216.717	184.094	205.844	193.344	Cluster_1
7000056	SPNA2	na	731.917	885.144	894.428	470.183	565.906	576.172	522.367	532.767	651.189	741.25	889.933	772.772	482.989	549.722	674.85	501.894	603.983	641.889	Cluster_1
2690288	SPNB1	na	822.933	1083.01	1074.16	145.072	125.217	145.672	214.144	146.417	154.556	230.833	208.461	160.078	110.339	109.306	109.183	137.806	140.839	127.922	Cluster_1
1010626	SPNB2	20742	756.956	675.956	769.511	136.106	134.111	129.039	320.133	250.194	259.889	665.661	541.733	572.644	145.189	130.006	127.661	266.55	261.439	216.061	Cluster_1
1440730	SPNB2	20742	171.606	191	183.161	109.617	117.611	99.2222	89.1889	88.2778	90.0944	138.461	125.511	138.717	101.533	104.728	111.306	89.3944	102.317	100.172	Cluster_1
5090446	SPNB2	20742	418.211	472.422	434.978	115.483	119.539	110.322	242.528	182.278	202.078	308.828	182.683	214.706	105.728	119.178	109.906	209.594	162.161	172.389	Cluster_1
450195	SRP14	20813	4457.54	3740.88	3284.91	1777.89	1725.03	2123.06	1258.54	1504.78	1915.31	3223.21	2699.72	2220.67	1506.74	1538.64	1923.12	1581.08	1725.03	1719.55	Cluster_1
7210048	SSTR2	na	246.378	415.306	296.183	89.2111	98.3444	80.2222	98.7222	90.1833	94.6556	114.811	220.589	132.3	86.2667	108.489	88.3	88.0667	100.767	92.3333	Cluster_1
6590497	SSU72	68991	936.244	839.956	913.561	491.639	475.094	499.611	437.433	391.95	471.6	774.017	613.139	683.106	576.067	444.756	520.9	480.35	430	520.372	Cluster_1
6660452	SSX2IP	99167	1038.18	1063.69	1114.07	553.306	516.511	665.661	219.017	209.144	227.083	1025.73	667.311	881.511	382.433	304.633	379.844	198.961	181.95	214.911	Cluster_1
1110301	ST3GAL5	20454	2141.14	2207.53	2348.93	685.822	803.639	599.35	339.85	352.144	311.783	1953.72	2073.3	1840.77	1450.07	1750.64	1583.51	498.6	542.206	355.861	Cluster_1
1850010	ST8SIA2	20450	480.478	687.167	605.178	164.961	151.311	149.511	133.217	146.556	164.822	330.911	252.633	291.172	169.311	170.828	189.122	104.456	114.972	127.517	Cluster_1
1050053	ST8SIA3	20451	964.906	1376.46	1153.93	88.8	102.944	107.361	126.006	103.311	143.294	552.117	168.506	376.344	102.15	88.6667	92.3333	89.8	86.5889	99.2167	Cluster_1
4860500	STAG2	20843	444.944	446.633	478.45	346.222	347.606	368.367	248.672	324.261	295.572	456.889	381.683	340.456	307.044	315.7	356.028	343.383	326.744	321.872	Cluster_1
7570209	STARD10	56018	448.872	411.55	425.672	132.444	117.678	136.85	95.4333	95.6278	95.2222	320.539	447.2	242.094	120.811	125.311	115.194	93.4444	93.8111	96.0444	Cluster_1
2900338	STC2	20856	575.628	523.633	452.556	214.389	148.928	161.661	169.111	221.161	215.95	359.522	402.544	220.344	309.017	330.911	230.428	158.522	160.072	137.528	Cluster_1
6510746	STK16	20872	254.867	270.283	289.411	160.556	150.456	197.389	147.683	138.411	154.8	223.933	244.761	202.017	246.089	281.3	258.989	115.311	116.678	117.789	Cluster_1
6550754	STK4	58231	491.406	552.961	522.933	286.139	269.767	323.689	247.811	241.811	243.072	505.55	429.5	463.094	304.172	354.617	376.828	248.383	263.011	270.061	Cluster_1
3130768	STMN3	20262	153.633	155.544	138.4	89.0722	88.4222	83.7056	118.122	96.9667	116.256	155.161	145.917	124.094	88.1722	90.0056	86.2667	92.5722	92.35	95.0389	Cluster_1
2650278	STRBP	20744	746.15	786.6	809.728	381.683	411.106	415.194	295.883	320.178	350.233	820.589	819.161	716.539	396.428	333.05	480.872	266.633	281.461	300.961	Cluster_1
830168	STRC	140476	619.678	577.4	475.006	82.1722	91.6056	91.4167	89.8778	86.8167	89.35	630.306	458.45	328.756	93.2389	89.95	87.6778	86.7722	86.4722	86.6722	Cluster_1
780524	STX1A	20907	228.839	192.222	165.594	113.267	123.844	106.917	147.1	147.328	145.594	94.35	108.489	95.5167	86.2833	91.3889	92.4833	165.889	133.944	113.689	Cluster_1
1260400	STXBP1	20910	617.222	811.206	923.528	168.706	177.2	166.861	351.233	421.844	600	524.922	725.694	495.683	172.061	230.067	236.1	261.628	338.872	384.494	Cluster_1
4850601	STXBP5	78808	474.778	367.639	392.406	234.106	216.622	195.228	235.511	239.961	206.117	348.889	299.778	330.806	237.922	187.139	214.328	240.311	224.694	197.339	Cluster_1
4480477	SUCLA2	20916	767.3	809.278	1003.97	339.917	255.761	316.8	252.778	292.844	340.922	797.483	1063.69	747.172	241.656	350.95	291.078	259.672	311.222	289.294	Cluster_1
2480091	SUCLG1	56451	1867.55	1561.52	1637.12	1287.39	1262.99	1193.63	1169.24	1191.97	1105.72	1631.73	1495.87	1481.94	1167.03	1146.66	1143.02	964.906	1121.59	1151.81	Cluster_1
7570706	SUCLG1	56451	2258.68	2504.15	2201.67	1707.84	1786.18	1642.78	1570.24	1392.44	1600.02	2413.08	2143.39	2127.44	1732.18	1541.71	1706.35	1527.92	1404.5	1681.94	Cluster_1
7050154	SULT4A1	29859	1272.92	1510.88	1407.81	161.033	136.644	131.183	452.556	280.056	659.3	870.617	1317.43	820.589	91.6167	92.8389	85.3611	94.0278	103.094	87.6333	Cluster_1
5550450	SUPT5H	20924	460.039	446.417	436.911	312.567	359.317	314.256	290.933	360.006	290.094	430.211	382.917	369.622	304.344	288.856	280.339	323.272	313.817	267.972	Cluster_1
5270520	SVOP	68666	478.967	437.778	498.506	97.9722	83.9278	88.1056	244.261	199.828	384.061	343.611	245.228	200.744	90.5389	82.7278	88.2278	99.7722	88.4667	94.6556	Cluster_1
5670634	SYNPO	na	1434.49	2014.42	2157.62	621.244	672.144	773.756	1122.06	1681.94	1597.54	1336.88	1773.84	1352.29	441.35	532	491.2	736.083	894.628	809.894	Cluster_1
990392	SYP	20977	1010.69	1168.05	1116.97	111.117	117.594	113.411	315.2	288.394	578.428	674.683	557.883	413.017	102.144	115.739	110.994	130.45	154.344	113.333	Cluster_1
5490296	SYT1	na	712.956	744.117	748.239	430.594	249.633	506.5	380.178	486.483	498.994	334.428	222.689	287.967	104.139	117.383	117.694	238.311	151.8	240.922	Cluster_1
3440367	SYT13	80976	182.022	134.461	173.35	92.6444	96.4056	90.4222	93.4833	97.5333	99.8611	172.356	187.928	123.589	88.1889	91.4611	87.4389	97.5444	97.0333	97.6389	Cluster_1
2060497	SYT14	329324	162.756	189.983	196.611	94.85	95.4722	99.4833	89.5667	87.5278	92.3778	160.567	126.922	172.806	84.3333	89.2222	87.7	90.6778	91.9278	85.8278	Cluster_1
4780619	SYT6	54524	129.583	150.106	169.456	118.389	145.711	139.433	95.3556	94.2611	96.3444	103.289	91.85	94.9611	87.1333	100.883	95.6722	95.6222	110.139	98.8667	Cluster_1
3990661	SYT7	54525	203.228	182.006	176.183	91.7389	95.8667	86.7167	92.6056	88.1833	102.061	150.583	146.717	134.689	94.3722	88.2556	91.6333	93.0889	88.3389	91.4778	Cluster_1
2480246	TAC4	93670	199.35	184.533	212.622	83.8722	87.0056	91.8278	90.5833	89.3944	82.6889	85.6667	84.9611	94.05	90.3333	91.7	79.2722	91.65	92.6167	85.2222	Cluster_1
4590382	TACSTD2	56753	688.15	539.139	769.356	246.922	148.444	381.522	94.2111	98.3278	85.35	244.839	127.428	194.728	103.95	114.856	145.994	100.978	95.5111	96.3667	Cluster_1
2360520	TBC1D1	57915	209.889	218.217	223.911	129.028	108.156	121.356	150.583	144.361	143.578	175.15	172.178	119.289	123.278	138.289	120.767	126.756	114.656	134.428	Cluster_1
1990070	TBC1D9	71310	361.278	418.561	416.617	182.067	213.717	254.628	128.761	124.028	129.506	242.456	155.011	194.2	197.7	257.694	229.811	102.467	120.933	113.522	Cluster_1
2690243	TBC1D9	71310	608.878	1003.49	836.067	304.678	440.972	479.95	200.511	159.267	213.65	400.311	272.017	432.422	399.944	526.089	423.928	146.467	128.061	140.378	Cluster_1
6520196	TBC1D9	71310	209.05	206.128	200.944	120.017	138.206	137.15	115.094	112.3	107.139	126.667	126.383	120.689	122.889	156.061	131.894	107.733	101.956	103.067	Cluster_1
4560047	TBCA	21371	2178.13	2193.35	2445.34	1704.83	1794.52	1404.5	1407.02	1476.71	1356.87	1864.14	1561.52	1564.87	1469.32	1448.31	1530.94	1589.78	1541.71	1400.88	Cluster_1
460093	TBPL1	237336	282.3	245.639	218.867	166.339	150.617	140.394	183.633	114.989	120.75	270.283	287.761	193.528	158.261	153.661	135.578	130.639	122.778	137.033	Cluster_1
7610767	TCEAL5	331532	1383.89	1335.69	1407.02	801.117	675.744	811.206	616.144	432.244	568.356	1474.61	1182.48	1259.23	911.556	1029.32	893.178	637.611	460.511	469.733	Cluster_1
5220037	TCF20	21411	627.572	604.9	584.222	430	433.856	439.533	349.7	322.55	397.267	416.617	335.667	410.483	428.394	313.678	350.817	479.05	398.861	364.806	Cluster_1
3130167	TDRD12	71981	144.383	138.361	148.111	130.156	102.106	97.8667	91.4389	88.6667	91.35	108.583	93.3389	92.6167	115.606	108.4	124.028	90.8222	92.6333	94.5	Cluster_1
6370286	TDRD3	219249	182.706	197.261	179.717	171.55	159.928	168.833	152.978	147.822	163.172	194.878	185.428	173.75	145.433	133.111	127.461	147.633	140.522	138.011	Cluster_1
5550711	TESC	na	1272.21	922.394	1099.79	122.772	99.15	100.583	124.978	96.7833	109.517	255.85	193.422	154.367	168.961	126.089	128.5	111.311	96.2611	100.078	Cluster_1
1450110	TESK2	230661	580.233	432.422	465.144	352.261	223.867	299.167	303.072	278.422	246.956	444.561	510.567	383.322	286.078	249.911	254.983	350.633	276.028	263.639	Cluster_1
1690370	TGS1	116940	282.15	321.106	310.472	227.789	234.906	219.906	272.111	200.106	182.461	290.222	282.567	307.972	229.683	193.361	184.633	212.606	217.639	181.372	Cluster_1
1690242	THSD7B	210417	742.2	633.039	673.661	93.4889	100.867	93.5222	97.4556	89.2111	96.4556	562.706	921.633	478.05	94.5833	100.394	97.9722	92.1611	94.6111	94.8833	Cluster_1
2970605	THSD7B	210417	277.15	432.322	383.083	86.1722	94.3	84.5833	94.5667	85.2667	87.6444	328.894	335.556	288.122	96.1111	88.3444	89.2611	93.4833	91.9444	87.7389	Cluster_1
7050521	THSD7B	210417	1577.93	1373.08	1510.88	115.789	102.411	110.5	121.511	104.494	147.722	1371.42	1754.68	1016.17	104.994	119.478	128.672	96.9889	106.817	98.05	Cluster_1
610075	TIMM9	30056	133.061	144.289	140.267	113.228	113.544	99.2944	99.2222	108	102.456	118.483	107.394	114.722	98.3	107.161	111.95	99.4944	99.4556	98.8111	Cluster_1
2320296	TIMM9	30056	2415.39	2456.53	2212.16	1465.95	1495.19	1317.43	1611.18	1472.23	1484.43	1854.18	2091.84	1492.36	1329.2	1345.74	1292.1	1410.26	1507.65	1477.77	Cluster_1
3460632	TJAP1	74094	136.817	132.017	137.128	96.5944	86.8944	96.4611	96.0833	91.6333	89.3611	123.906	123.4	125.067	94.25	86.0056	88.5111	96.8333	92.2556	94.2722	Cluster_1
7650484	TMCC2	68875	569.611	496.272	611.45	134.939	120.756	138.256	129.789	122.939	125.161	492.472	587.822	349.011	105.483	99.9556	103.728	113.961	126.489	114.006	Cluster_1
1230296	TMEM107	66910	740.45	584.094	586.422	181.833	114.528	136.75	109.389	123.672	123.294	862.372	646.983	380.056	255.728	138.061	153.6	144.783	109.083	120.378	Cluster_1
3890397	TMEM107	66910	1041.92	789.661	771.256	223.144	144.783	190.561	122.461	158.739	167.572	1035.19	740.839	509.95	279.828	180.606	158.583	131.583	140.85	155.956	Cluster_1
6550768	TMEM107	66910	264.139	340.167	374.5	111.072	100.578	131.317	100.583	116.617	118.239	235.406	306.078	289.633	99.1333	123.094	116.128	99.7833	122.228	111.094	Cluster_1
6280653	TMEM120B	330189	181.078	254.422	227.578	100.422	107.361	103.856	104.106	106.467	114.394	199.75	172.956	179.206	86.8722	107.361	102.822	106.633	101.1	109.689	Cluster_1
2750673	TMEM183A	57439	877.811	853.206	848.406	339.244	239.322	286.978	358.122	295.939	340	1126.16	793.089	795.439	231.006	255.244	219.833	257.022	263.1	226.9	Cluster_1
7400475	TMEM183A	57439	1207.46	1055.19	1124.51	421.844	285.089	340.528	432.472	384.839	399.167	1404.5	929.15	1023.45	282.633	316.061	283.678	354.011	279.35	285.961	Cluster_1
430504	TMEM184A	231832	372.994	591.339	594.178	155.839	148.039	159.633	85.4	79.6778	91.3167	331.667	462.567	392.406	176.006	167.95	188.806	88.2778	86.9333	82.6889	Cluster_1
1980014	TMEM199	195040	411.106	367.344	320.039	269.272	269.95	307.467	223.178	228.033	232.433	384.417	362.311	287.189	250.656	185.2	220.728	217.2	176.628	202.75	Cluster_1
2190066	TMEM38B	52076	668.872	453.417	461.306	295.883	286.811	279.094	232.722	213.022	229.778	417.389	416.689	324.222	357.983	304.344	333.411	260.028	232.117	232.089	Cluster_1
4540626	TMEM38B	52076	1649.06	1375.62	1397.78	686.422	631.361	621.806	483.178	481.022	496.044	1080.36	1029.32	789.661	798.706	877.811	789.467	586.733	482.494	497.322	Cluster_1
6940224	TMEM41A	66664	691.294	528.778	620.311	209.017	163.117	189.539	183.439	177.244	189.117	608.25	529.861	436.128	141.917	133.567	159.922	201.172	149.511	161.239	Cluster_1
4570669	TMEM48	72787	241.794	233.117	228.428	120.933	120.972	117.083	171.789	151.7	172.672	146.65	202.133	148.306	106.189	144.256	121.067	133.367	130.244	123.728	Cluster_1
380753	TMEM63B	224807	190.483	199.311	205.389	112.961	124.733	124.811	102.483	105.261	113.922	169.089	204.922	172.978	105.317	110.15	131.3	105.061	152.617	107.861	Cluster_1
6590646	TMEM63B	224807	299.478	320.089	373.928	166.233	171.094	161.128	145.944	150.222	144.372	281.994	271.917	318.572	129.428	198.661	170.956	146.944	162.533	127.472	Cluster_1
160519	TMEM65	74868	706.183	762.956	653.189	537.422	554.528	563.811	333.544	404.683	417.322	373.378	298.911	425.306	368.306	361.106	422.378	363.339	363.806	349.289	Cluster_1
3450491	TMEM85	68032	1289.19	1466.61	1495.19	1132.76	968.406	915.583	1027.09	829.078	896.272	1400.88	1362.8	1168.05	1080.92	859.689	1036.08	804.967	908.817	827.872	Cluster_1
5260754	TMEM85	68032	1282.97	1144.57	1103.24	969.606	789.661	878.083	827.317	782.189	760.344	1083.34	1343.33	983.028	970.017	828.194	735.811	801.744	696.172	724.35	Cluster_1
5560543	TMEM91	320208	692.511	866.761	809.278	82.45	85.0056	87.5444	94.8278	88.3389	92.8333	258.039	282.789	250.194	80.9222	104.261	86.4056	93.1278	91.65	91.4833	Cluster_1
650475	TMF1	232286	1280.41	1197.23	1279.88	416.267	350.689	426.95	334.183	327.378	322.583	1129.49	832.022	942.683	416.267	361.872	427.194	377.744	398.228	347.694	Cluster_1
5390632	TMIE	20776	1930.02	2141.14	2075.72	326.489	522.933	373.378	231.05	234.372	206.35	1495.19	1775.7	1390.38	229.011	303.689	291.494	216.622	259.817	224.922	Cluster_1
5050328	TMPRSS3	140765	1690.09	1210.9	1910.52	460.039	425.467	406.111	118.039	98.3389	123.839	1289.19	1120.02	1110.14	133.828	112.128	182.35	94.7111	93.2389	88.2333	Cluster_1
3450647	TMPRSS7	208171	472.422	386.022	380.6	93.4444	94.05	90.0556	88.9389	88.05	88.0333	498.506	352.961	420.089	94.2444	89.1167	87.4444	88.6667	89.6333	90.35	Cluster_1
270324	TNC	21923	3300.31	3423.53	3643.53	506.856	432.75	540.539	1366.09	1548.31	1716.69	2658.68	3358.73	2718.23	501.233	294.956	459.222	409.444	246.8	528.294	Cluster_1
3140228	TNC	21923	329.439	617.583	520.556	95.6	106.683	98.7778	205.95	195.033	160.411	322.494	561.356	327.728	97.2833	94.4833	97.3444	98.7778	99.3444	103.517	Cluster_1
4050598	TNC	21923	218.25	332.656	265.194	96.0056	90.6056	102.05	141.4	126.494	117.594	192.6	242.272	172.328	93.8444	110.233	88.15	93.2389	90.3333	101.944	Cluster_1
5420333	TNC	na	3643.53	3720.46	3532.25	544.506	402.167	591.161	1387.24	1470.37	1642.78	2882.48	3143.62	2423.21	449.533	270.139	424.322	342.6	259.694	449.278	Cluster_1
5420605	TNC	21923	485.311	721.039	698.106	100.289	96.5167	101.417	178.861	204.628	186.261	360.417	420.233	434.672	121.178	94.2333	105.522	103.328	94.5167	105.122	Cluster_1
6330332	TNC	21923	466.044	537.889	624.35	101.628	104.378	97.6444	182.189	180.561	190.883	313.539	574.656	407.678	115.328	109.417	100.2	101.483	101.944	112.217	Cluster_1
6560204	TNFRSF21	94185	396.361	657.117	444.15	199.617	205.033	226.161	241.811	265.433	254.439	364.744	297.044	350.9	416.928	330.506	350.861	259.061	232.9	250.517	Cluster_1
3420110	TNNC2	21925	196.717	243.806	192.494	90.5833	91.05	88.0611	88.3167	88.7444	89.0889	92.8	97.6333	83.8778	87.8556	90.5611	85.9444	90.25	91	92.3889	Cluster_1
2810296	TNRC4	78784	368.15	390.994	281.8	88.5556	93.9333	92.2	217.828	155.317	227.472	178.628	174.006	153.056	101.85	92.3278	91.9722	85.6278	84	89.2222	Cluster_1
1940315	TOM1L2	216810	440.833	703.689	617.817	229.711	324.339	211.339	206.539	204.422	202.644	424.078	559.444	650.056	285.122	402.017	379.956	202.961	354.767	245.439	Cluster_1
6220433	TOM1L2	216810	150.894	189.35	171.183	100.122	107.683	92.8	100.578	94.9611	97.4944	167.439	152.061	141.117	116.467	129.2	127.461	97.2944	113.733	111.189	Cluster_1
1450112	TOMM70A	28185	588.561	480.872	520.772	393.244	395.272	447.561	367.961	398.006	432.106	482.989	327.728	396.622	354.617	302.656	328.394	312.167	299.956	330.744	Cluster_1
2340253	TOMT	791260	289.35	450.106	465.522	91.4389	87.5167	98.8611	92.5222	89.4944	86.4722	369.622	517.344	397.422	98.1278	81.7278	88.9	82.5389	92.4556	84.2111	Cluster_1
3390037	TOMT	791260	434.394	1046.06	821.567	215.667	267.283	216.144	334.583	292.222	243.972	642.789	696.533	839.428	331.106	309.467	257.917	314.467	345.65	280.633	Cluster_1
5690424	TOX	252838	488.494	399.522	456.6	329.95	287.472	310.828	125.528	136.333	119.194	398.739	479.344	344.739	234.017	319.178	310.1	107.706	98.6944	102.617	Cluster_1
4060484	TPM1	22003	2130.12	2316.78	2197.61	547.667	792.667	810.594	649.272	698.25	710.906	1865.29	2038.26	1645.82	1489.37	1514.1	1648.05	1231.89	1114.93	1366.09	Cluster_1
4220056	TPM1	22003	1303.97	1388.95	1077.06	371.872	455.994	492.472	426.594	430	448.8	923.894	1158.2	830.511	888.178	904.372	872.122	765.894	603.106	922.05	Cluster_1
3420377	TPPP	72948	987.306	631.011	876.367	252.544	247.85	395.272	217.339	217.467	362.744	813.061	793.483	718.533	177.75	218.594	278.222	113.6	113.061	139.283	Cluster_1
3460612	TRAPPC2	na	202.611	168.267	181.428	108.044	105.572	107.05	99.4333	101.917	109.917	150.194	206.944	137.344	102.256	113.194	103.883	104.8	107.111	101.256	Cluster_1
4220242	TRAPPC2	66226	144.467	121.767	129.517	99.1611	95.5111	106.606	93.8	96.5722	93.6167	132.306	119.317	117.417	91.9833	88.55	104.55	93.2389	95.6222	95.85	Cluster_1
670014	TRAPPC2L	59005	973.244	1001.54	1032.59	604.211	797.144	587.028	584.65	563.461	589.922	941.556	694.822	1002.12	711.383	667.739	795.9	663.772	760.583	702.861	Cluster_1
1690068	TRAPPC5	66682	312.7	279.35	252.933	191.744	162.394	175.15	149.961	189.256	166.511	325.85	255.672	269.6	187.339	174.439	174.489	170.328	164.428	155.033	Cluster_1
4760128	TRAPPC5	66682	188.239	180.794	191.589	137.528	128.606	163.128	134.589	126.956	144.15	177.689	167.95	175.628	129.378	145.683	124.506	119.822	144.472	140.928	Cluster_1
6660132	TRH	22044	181.494	195.428	237.483	92.0944	89.9222	94.5056	96.2333	93.5444	91.3778	99.8611	87.1056	100.706	88.0111	86.0889	93.7556	91.4611	94.1778	80.9222	Cluster_1
4540538	TRIAP1	69076	286.778	295.517	267.506	210.511	195.894	198.461	194.022	211.95	218.811	245.306	212.628	211.583	214.428	182.517	165.05	196.933	185.083	205.844	Cluster_1
4180068	TRIM23	81003	792.667	741.439	683.956	446.278	443.478	411.75	508.094	448.261	328.222	571.311	599.006	596.617	406.85	472.817	502.939	425.183	454.689	432.244	Cluster_1
6520639	TRIM23	81003	1196.49	1421.13	1216.88	756.167	857.661	687.8	830.161	689.261	653.7	903.839	1174.36	1060.81	691.094	930.917	807.256	625.311	852.344	790.017	Cluster_1
7650259	TRIM23	81003	481.456	627.433	487.9	267.044	296.7	280.633	260.122	258.011	229.167	346.783	299.917	326.606	266.717	387.233	272.111	323.5	292.067	261.656	Cluster_1
130491	TRIM36	28105	336.622	351.378	352.439	98.3778	98.4778	106.183	93.2944	86.4667	100.467	387.383	272.194	399.522	90.9444	84.3611	97.7333	110.75	92.5889	93.6778	Cluster_1
3130241	TRIM36	28105	1652.82	1784.69	1922.09	205	168.372	200.994	154.833	144.533	211.339	2059.24	1825.94	2048.39	120.656	92.4278	157.35	119.628	121.194	139.161	Cluster_1
5900451	TRIM36	28105	226.033	303.639	258.261	96.3722	101.456	88.5222	88.8722	92.5444	87.8	243.072	217.067	239.567	82.6889	90.4611	95.8444	89.3611	83.7278	91.2278	Cluster_1
6590735	TRIM37	68729	686.75	580.611	550.6	213.478	175.417	196.767	211.139	165.456	230.556	559.256	501.078	339.178	182.517	191.561	140.2	152.044	158.95	155.2	Cluster_1
1850440	TRIM45	229644	324.989	301.417	419.128	92.45	94.6389	101.133	92.2444	93.0778	95.2556	229.567	249.75	175.944	91.6611	96.5056	94.9222	93.9	90.5389	91.4611	Cluster_1
6400326	TRIM45	229644	166.561	172.489	193.05	106.344	101.461	107.389	94.25	105.017	106.033	118.289	104.039	131.322	103.728	112.144	99.8278	104.967	98.9889	110.156	Cluster_1
6580241	TRIOBP	na	407.233	609.067	582.672	228.883	210.522	239.239	186.35	152.006	208.944	459.328	691.922	469.15	168.706	188.411	191.878	126.078	170.839	169.817	Cluster_1
7210196	TRIOBP	110253	352.261	431.922	464.761	206.133	200.106	184.55	180.406	164.917	175.772	411.106	489.311	350.533	156.706	159.75	168.467	127.183	139.9	155.911	Cluster_1
6450722	TRMT6	66926	402.167	432.244	392.922	428.672	345.789	316.15	263.1	230.833	206.889	372.278	328.461	272.056	276.111	273.067	237.883	203.439	197.872	238.15	Cluster_1
5270731	TRP53BP1	27223	173.483	187.25	186.328	118.544	129.144	132.389	112.35	123.828	137.294	179.561	141.761	162.017	114.578	124.139	143.322	115.95	116.172	131.494	Cluster_1
150458	TRP53RK	76367	383.244	313.228	325.733	159.411	149.811	143.839	137.194	127.922	135.839	249.378	285.161	224.694	139.806	139.844	141.244	108.061	149.139	109.583	Cluster_1
1660541	TRUB1	72133	932.217	798.706	760.172	386.922	397.111	310.05	506.372	464.672	384.344	882.833	608.028	551.117	454.372	340.428	302.322	377.256	302.178	337.722	Cluster_1
2630743	TRUB1	72133	920.656	748.05	737.728	341.583	373.744	255.906	485.028	414.694	328.939	793.089	668.278	530.783	341.261	279.578	272.333	342.222	289.689	312.328	Cluster_1
2760711	TSC2	22084	916.672	1080.36	940.733	816.422	658.45	722.322	835.111	708.044	691.706	773.311	878.083	654.233	585.111	651.189	524.283	649.128	636.833	618.189	Cluster_1
160386	TSN	22099	232.372	254.483	231.567	191.667	193.894	172.339	181.289	178.522	168.672	228.922	199.4	227.311	158.933	187.183	168.639	171.961	180.467	196.122	Cluster_1
2190102	TSPAN33	232670	500.961	703.467	545.844	394.356	351.789	324.75	110.289	108.961	109.583	379.844	386.083	372.217	298.956	259.844	202.033	140.667	149.433	136.744	Cluster_1
3310398	TTC24	214191	188.378	163.6	220.45	100.856	91.6611	96.9889	81.8667	94.1444	99.3278	176.278	163.806	144.261	99.2167	93.0778	95.7833	98.8722	95.2556	98.4278	Cluster_1
2320086	TTC33	67515	1120.02	1073.25	1019.56	785.506	700.689	694.606	828.822	966.672	774.844	1183.14	1120.66	945.961	797.483	761.072	618.061	929.917	945.433	774.717	Cluster_1
2450577	TTC39B	69863	248.622	317.578	332.861	105.589	96.9389	98.7778	90.8944	98.6389	100.289	195.083	240.839	220.867	148.478	123.189	125.722	121.55	101.656	101.756	Cluster_1
6480192	TTC39B	69863	169.389	218.133	225.817	89.9722	89.6611	96.7389	92.8611	96.2278	105.839	117.844	185.2	155.733	91.05	92.6667	117.75	107.056	98.3389	99.6667	Cluster_1
3610170	TTLL1	319953	218.006	196.806	185.744	153.65	143.311	154.283	116.994	136.656	140.506	195.25	217.044	183.522	130.872	178.522	124.483	126.011	131.933	119.006	Cluster_1
1030133	TUBB2B	73710	7731.26	6028.25	6392.55	5167.57	4736.73	4638.23	4837.12	4080.14	5433.51	4457.54	4764.42	4927.93	3181.74	2741.03	3350.74	2988.02	2569.07	2734.05	Cluster_1
2030653	TUBB2B	73710	341.394	493.972	470.272	164.328	176.933	170.572	108.061	110.139	134.133	130.683	156.178	154.778	114.944	104.867	121.722	113.867	112.35	104.539	Cluster_1
4640333	TUSC4	56032	456.711	414.089	412.161	248.611	217.172	226.917	177.433	204.017	218.078	414.45	449.278	283.772	200.067	217.244	227.261	118.433	178.389	180.3	Cluster_1
5910195	TXNDC15	69672	299.072	256.744	351.233	179.367	197.461	192.967	142.906	167.572	183.372	190.683	180.156	183.572	173.761	131.244	190.706	184.694	200.044	184.7	Cluster_1
6590086	TXNL2	30926	275.617	265.983	266.672	166.789	121.611	142.8	171.961	157.494	154.472	157.2	115.661	149.722	128.35	124.028	119.878	144.056	118.311	141.528	Cluster_1
1580338	TXNRD1	50493	2949.22	2413.08	2426.11	1647.5	1272.92	1223.96	1471.08	1184.47	1312.41	3358.73	2306.59	1965.13	1673.26	1511.5	1476.71	1348.83	1127.28	1332.46	Cluster_1
6250022	UBA1	22201	912.917	860.6	813.611	447.833	532.206	503.511	445.994	461.511	564.044	726.828	988.178	626.094	381.683	548.417	558.289	472.189	529.139	540.539	Cluster_1
380564	UBAC1	98766	1522.29	1383.04	1439.1	454.172	483.944	516.139	515.789	592.839	541.267	940.022	1125.19	849.861	503.633	439.983	407.956	427.133	630.156	553.833	Cluster_1
630524	UBAC1	98766	242.578	210.889	231.694	105.8	114.233	117.006	117.794	106.067	134.967	160.839	160.644	131.761	111.156	104.439	114.906	111.622	117.45	119.389	Cluster_1
2850079	UBAC1	98766	1105.28	716.683	875.839	217.2	273.822	248.044	255.878	349.394	294.217	574.178	599.222	420.011	217.639	250.289	202.478	256.183	305.456	265.678	Cluster_1
540382	UBASH3B	72828	1435.14	1644.94	2150.99	1560.12	1472.23	1893.83	594.028	491.072	564.822	1413.99	2209.73	1537.97	763.122	740.839	855.1	413.722	577.2	566.444	Cluster_1
770653	UBE2D3	66105	1257.83	1236.63	1059.67	970.017	1044.98	916.306	726.544	783.806	678.011	1018.69	1118.21	985.606	975.311	981.778	811.206	732.8	801.922	719.439	Cluster_1
4860608	UBE2E1	22194	196.667	178.306	191.428	123.306	125.361	117.706	119.106	115.028	106.133	205.172	147.806	224.572	120.583	115.294	106.728	114.172	139.017	104.706	Cluster_1
2570747	UBE2K	53323	1598.64	1507.65	1209.22	962.667	1067.19	906.678	909.533	815.167	791.506	1215.44	975.311	1038.52	984.644	1014.42	995.778	1053.9	844	972.139	Cluster_1
6860753	UBL3	24109	1144.57	886.756	1131.47	649.45	593.161	734.222	697.883	708.839	672.572	837.211	742.9	889.622	728.85	708.306	748.894	778.217	659.983	757.411	Cluster_1
7320592	UBQLN1	56085	281.511	275.228	343.25	172.178	151.533	149.756	152.772	128.622	139.889	174.561	160.689	168.833	228.511	201.589	184.872	142.972	165.972	141.161	Cluster_1
3780112	UBTD2	327900	1626.13	1151.19	1482.77	978.183	906.933	954.578	882.833	740.839	931.344	1106.19	878.811	979.733	604.211	710.461	711.383	608.739	593.456	662.983	Cluster_1
7200431	UGP2	216558	1779.2	1836.97	1712.72	680.822	678.478	705.461	611.306	500.961	571.311	1157.72	1661.74	1175.07	461.6	568.678	595.572	561.022	545.011	655.856	Cluster_1
2570228	UGT8A	22239	737.6	846.117	897.244	214.267	211.367	229.378	96.8389	100.472	102.928	551.261	551.117	544.394	220.639	178.961	293.828	160.756	102.344	147.65	Cluster_1
1230215	UHRF1BP1	224648	300.367	288.328	263.961	222.75	174.822	165.128	184.039	206.428	192.144	218.739	191.261	168.117	176.339	164.483	172.128	179.311	180.661	185.583	Cluster_1
2970706	UHRF1BP1	224648	143.639	160.911	154.589	104.578	111.233	103.583	104.55	94.6889	110.867	123.828	118.733	135.3	106.244	112.261	120.083	113.172	108.772	107.367	Cluster_1
6620431	UHRF1BP1	224648	309.278	284.583	276.111	197.483	151.7	166.633	197.272	192.506	202.25	210.539	199.283	173.894	163.417	136.061	161.772	144.533	168.4	142.367	Cluster_1
5670129	UNC45A	101869	206.211	172.589	214.594	137.239	126.006	147.261	123.767	127.05	126.128	175.628	192.156	140.161	115.928	120.644	133.556	125.528	123.844	121.744	Cluster_1
5910519	UNC45A	101869	455.994	387.6	471.85	265.783	281.422	315.817	258.139	261.594	290.189	346.533	538.017	334.122	249.6	219.722	300.906	156.594	177.378	208.4	Cluster_1
6650372	UPF2	326622	1627.29	1611.18	1845.12	989.294	850.211	1030.2	767.772	964.456	949.506	1459.02	1210.27	1321.76	720.539	754.939	794.194	960.661	704.728	632.183	Cluster_1
770086	UQCR	66594	1232.94	1257.23	1398.64	767.3	754.706	731.717	485.533	474.122	644.817	1004.69	754.706	920.272	780.539	541.267	826.367	690.15	518.211	669.189	Cluster_1
5960376	USH2A	22283	355.011	536.294	477.5	165.072	167.078	194.139	196.683	181.072	195.744	411.967	367.85	379.189	189.617	209.889	226.939	213.778	178.433	218.65	Cluster_1
460280	USH3A	na	482.383	431.322	393.456	101.067	92.0222	102.5	110.672	108.4	116.022	421.394	390.817	265.161	96.3167	107.994	99.1111	93.45	102.411	97.5833	Cluster_1
4200082	USP19	na	385.156	401.094	394.106	255.728	321.167	325.444	274.717	302.906	262.1	400.033	420.089	342.667	254.583	283.3	297.767	238.806	273.628	319.506	Cluster_1
6040603	USP20	74270	1564.87	1610.15	1381.02	476.678	456.806	411.906	370.717	293.506	252.778	677.489	1095.24	580.489	505.411	501.772	459.839	309.85	282.439	211.244	Cluster_1
4890379	USP31	76179	352.078	385.156	402.544	214.756	274.372	304.833	267.761	294.217	331.028	376.767	400.178	352.778	155.978	211.872	227.139	223.489	202.133	224.117	Cluster_1
6480240	USP33	170822	2098.69	2518.54	2311.83	1446.97	1494.19	1767.99	1701.23	1965.13	1706.35	1749.41	1859.02	1812.02	1532.2	1471.08	1352.8	1279.01	1552.51	1427.89	Cluster_1
7200544	USP33	170822	2271.17	2361.39	2165.26	1437.57	1684.08	1399.12	1773.84	1874.49	1767.99	1971.94	2051.06	1860.23	1801.68	1670.25	1498.44	1455.96	1406.36	1588.12	Cluster_1
5080438	USP38	74841	435.994	290.978	327.767	226.672	178.861	195.911	195.911	200.017	202.611	250.867	234.939	180.006	160.05	181.172	168.889	184.406	162.506	182.511	Cluster_1
5870064	USP38	74841	231.167	198.05	208.9	142.367	122.189	119.822	113.05	115.939	126.828	176.722	186.939	168.733	134.561	132.633	123.233	127.528	127.022	137.194	Cluster_1
4670431	USP46	69727	209.733	192.833	299.956	116.772	112.85	101.056	102.867	105.533	94.2722	143.106	113.783	167.117	95.0667	93.3556	105.667	112.083	119.939	117.328	Cluster_1
510274	UST	338362	154.867	158.156	150.967	100.728	103.15	93.0667	109.089	95.5833	95.7889	134.922	131.744	104.489	93.7111	90.3667	98.6722	102.367	94.3389	99.2056	Cluster_1
6130634	UTP14A	na	271.433	213.778	274.472	131.472	153.65	144.372	130.583	162.9	150.856	257.8	236.006	197.678	124.167	125.833	138.839	122.128	146.689	155.783	Cluster_1
60647	VBP1	22327	1287.39	1096.01	1021.41	967.617	854.783	930.917	929.639	919.617	919.15	1189.08	1114.48	989.294	795.078	816.422	824.072	796.922	887.422	822.567	Cluster_1
3450670	VEPH1	72789	236.4	187.167	172.739	132.172	138.783	139.75	87.2056	87.1667	83.8167	152.489	140.722	96.45	145.533	123.194	132.75	99.0333	92.1611	89.8556	Cluster_1
2490014	VPS28	66914	769.356	596.417	709.383	489.05	420.161	452.4	398.156	384.494	429.622	700.5	548.544	558.189	493.583	383.322	417.322	424.483	419.628	363.428	Cluster_1
1580368	VPS45	22365	241.356	241.85	292.978	123.339	160.45	168.694	121.1	136.6	151.311	239.511	233.867	210.872	121.356	115.978	154.039	126.733	144.783	128.344	Cluster_1
2260543	VPS53	68299	1008.32	1240.01	1179.8	813.611	886.756	865.378	652.6	794.194	719.65	986.978	1338.01	1000.18	793.483	786.333	802.844	691.706	764.172	661.506	Cluster_1
3890040	VPS53	68299	633.85	562.85	652.6	452.339	324.028	435.028	345.561	330.911	341.05	634.85	503.017	507.206	472.422	380.878	345.383	366.572	286.539	309.278	Cluster_1
940167	WAPAL	218914	280.972	319.45	273.422	143.183	171.706	156.856	144.639	137.572	123.706	140.983	206.294	159.094	191.206	213.189	146.383	155.383	138.711	146.244	Cluster_1
6380475	WAPAL	218914	259.089	219.328	277.894	164.283	162.039	176.639	155.772	155.656	156.706	154.094	143.022	174.511	135.928	146.35	181.172	149.1	153.872	166.772	Cluster_1
650167	WARS	22375	152.278	172.117	162.917	108.494	120.517	110.556	105.017	99.6667	95.7278	127.167	132.6	135.267	103.472	104.339	121.322	127.278	123.194	115.167	Cluster_1
1470176	WARS	22375	311.711	346.906	305.406	168.011	192.056	160.083	148.506	146.278	153.467	244.372	328.833	227.378	162.361	211.056	203.378	208.217	175.394	179.867	Cluster_1
1410279	WASF1	83767	4338.01	2715.06	3594.31	1489.37	1246.07	1628.96	1356.87	1541.71	1656.37	3241.09	2593.53	2597.26	906.933	719.206	1308.26	1109.65	1091.68	1268.73	Cluster_1
6840706	WBP1	22377	635.283	792.333	604.789	287.139	278.717	346.083	162.294	177.75	185.428	611.9	732.644	520.139	242.144	282.633	245.7	170.183	161.5	171.667	Cluster_1
1500300	WBP2	22378	1201.22	1243.5	1211.4	859.428	915.272	1019.83	485.311	543.178	632.35	1005.82	1066.82	1194.37	749.694	717.444	793.939	631.361	657.583	710.461	Cluster_1
20646	WDFY1	na	565.906	730.394	648.272	456.6	552.55	427.911	340.367	336.844	349.733	598.083	596.894	804.967	495.55	475.494	505.928	368.367	447.05	425.306	Cluster_1
3420450	WDR24	268933	330.2	362.311	388.322	141.167	126.417	122.522	119.667	109.494	118.372	197.272	178.961	146.317	116.211	118.483	110.467	132.267	113.956	106.939	Cluster_1
5080072	WDR35	74682	161.472	134.5	153.822	100.106	109.461	113.328	91.2667	111.261	111.806	154.589	135.711	143.117	96.7667	98.5278	95.8278	107.683	108.161	96.2778	Cluster_1
6510546	WDR6	83669	527.233	475.094	504.839	325.928	246.6	301.6	204.556	237.839	282.383	382.683	398.611	308.106	240.961	219.572	354.294	255.05	185.322	249.439	Cluster_1
4180243	WDR60	217935	163.417	189.289	177.422	121.006	137.778	134.683	110.294	126.728	133.05	162.139	158.506	191.211	98.6389	109.85	113.4	114.483	107.439	116.311	Cluster_1
830091	WDR7	104082	346.728	304.172	319.45	179.806	165.006	197.311	163.4	166.406	180.117	271.122	203.672	227.506	155.517	158.8	152.372	175.922	157.133	157.639	Cluster_1
6290253	WDR8	na	531.483	345.1	523.083	174.417	183.867	180.228	119.428	148.111	168.206	206.133	251.472	175.528	118.861	162.939	139.283	130.694	167.978	153.661	Cluster_1
2940661	WHRN	73750	204.711	177.15	206.211	100.533	98.0722	99.3444	91.7056	95.1111	99.0778	171.733	142.956	163.594	107.283	96.1667	108.261	96.6667	95.3278	89.2389	Cluster_1
7150059	WHRN	73750	128.439	157.028	148.411	88.7889	79.9222	95.5556	96.1667	90.1111	93.65	121.8	118.339	112.567	87.4222	102.528	95.7056	79.2722	96.7111	86.15	Cluster_1
2470754	WIPF3	330319	219.194	206.039	240.056	212.528	149.961	193.522	91.3167	97.5167	93.3667	175.222	133.244	195.956	145.5	136.817	181.383	93.3444	92.0167	95.5111	Cluster_1
130338	WWC1	211652	1581.08	1250.06	1305.11	617.583	455.472	622.206	120.517	131.072	141.328	1073.73	1437.57	872.978	586.733	543.356	495.683	110.889	100.394	111.233	Cluster_1
6580008	WWC1	211652	435.478	236.072	310.206	161.022	112.644	169.389	86.4056	86.5444	93.6389	287.017	353.583	194.828	191.022	131.272	143.156	98.3444	89.25	88.3889	Cluster_1
2470601	WWC2	52357	530.2	449.278	388.706	174.356	152.044	166.467	198.683	173.833	203.806	314.55	326.289	200.067	268.906	302.45	232.639	198.344	186.25	179.406	Cluster_1
2650239	WWC2	52357	1545.3	1622.93	1686.79	608.878	683.278	580.094	618.578	594.028	698.978	852.678	973.244	782.189	808.05	772.578	813.839	652.811	459.839	578.6	Cluster_1
5860546	XPO5	na	173.894	209.5	202.389	122.244	108.656	140.2	113.833	116.467	130.733	149.022	197.95	151.944	103.728	125.45	132.106	100.978	120.567	123.361	Cluster_1
1940082	XPOT	na	487.228	372.511	425.939	293.661	285.839	278.594	225.772	235.611	277.344	412.872	414.583	369.567	352.917	358.506	328.706	226.528	277.106	264.167	Cluster_1
3870280	YEATS4	64050	2882.48	2406.57	2718.23	1446.26	1577.93	1635.29	1213.19	1462.25	1440.88	2070.76	1807.91	2093.99	1203.42	1564.06	1444.52	1046.81	1268.73	1094.31	Cluster_1
4670435	YEATS4	64050	828.822	706.956	689.8	394.972	357.711	398.689	281.217	349.989	300.05	654.939	614.428	527.378	415.822	396.078	331.028	286.95	283.439	260.894	Cluster_1
5890274	YWHAQ	22630	983.028	940.956	877.522	585.539	598.672	642.656	511.05	605.35	659.756	846.117	644.106	664.717	459.328	547.539	643.294	485.028	568.9	547.467	Cluster_1
3180170	ZBTB7A	16969	482.494	641.889	600.944	379.778	306.933	355.144	378.306	310.672	390.728	531.483	602.133	509.828	427.528	504.178	429.889	324.106	367.85	330.15	Cluster_1
6220487	ZC3H14	75553	527.711	351.561	411.967	334.7	284.228	311.072	259.739	250.461	277.183	441.711	404.961	380.878	304.378	270.967	265.85	273.628	224.35	254.111	Cluster_1
3890750	ZCCHC18	66995	808.05	738.122	837.211	582.672	376.972	516.394	359.072	399.094	452.7	964.906	677.728	773.472	399.878	355.783	614.428	227.717	157.656	205.217	Cluster_1
2190543	ZDHHC12	na	808.289	1221.39	1048.92	556.267	573.144	499.461	250.656	243.472	234.706	514.033	514.522	592.839	502	350.05	375.956	310.861	441.894	244.439	Cluster_1
4180348	ZDHHC12	66220	331.811	544.394	440.7	375.172	356.639	348.422	185.133	176.756	176.722	295.033	323.306	335.406	313.272	237.883	277.983	230.9	248.011	178.617	Cluster_1
7200296	ZDHHC13	243983	270.911	229.683	222.806	142.228	135.528	157.289	121.228	122.694	127.317	200.572	310.783	209.622	124.306	138.978	127.361	109.417	109.622	113.572	Cluster_1
770471	ZDHHC16	74168	387.694	242.611	320.828	183.989	148.083	169.078	168.506	161.733	176.461	353.933	351.233	261.539	140.439	164.644	157.639	174.356	141.044	175.967	Cluster_1
3360025	ZDHHC16	74168	259.817	264.317	298.256	141.044	145.494	150.5	110.711	131.111	135.772	229.228	240.55	179.367	114.561	144.35	134.461	128.294	141.917	121.972	Cluster_1
4390138	ZDHHC23	332175	114.583	122.711	112.622	94.35	87.1667	88.5944	88.7389	88.1889	86.1278	119.422	106.028	112.406	93.7722	94.7611	95.0389	92.25	96.4444	96.9889	Cluster_1
1690500	ZFP238	30928	5758.78	3075.61	3485.62	1895.46	1267.24	1434.49	975.311	990.061	997.844	3232.43	2385.66	1862.36	1331.49	1089.83	1196.49	1036.46	823.194	801.744	Cluster_1
4590180	ZFP238	30928	209.428	223.567	224.667	114.706	134.428	115.539	113.467	103.478	109.5	178.933	161.883	160.65	106.256	107.439	111.989	105.794	100.833	110.783	Cluster_1
4780609	ZFP238	30928	1864.14	1650.46	1366.62	481.578	445.083	405.167	266.411	283.772	295.883	1122.06	1161.9	774.017	465.956	424.411	428.139	296.667	367.278	304.633	Cluster_1
1770349	ZFP276	na	287.333	293.25	264.422	103.422	100.328	95.3722	95.2556	99.4333	101.356	221.889	259.061	190.039	114.206	97.4611	94.7333	98.4778	103.994	96.8778	Cluster_1
4120392	ZFP276	57247	972.911	692.511	805.178	379.956	302.856	289.411	394.617	341.294	290.039	652.156	970.922	512.483	342.556	352.144	268.606	390.728	319.822	269.156	Cluster_1
6270372	ZFP365	216049	431.094	458.056	384.15	132.083	123.528	127.533	173.794	160.533	165.556	412.567	253.939	261.944	170.161	140.089	169.111	172.85	158.733	155.478	Cluster_1
2140241	ZFP503	218820	848.767	520.556	489.878	151.056	105.55	124.272	187.011	131.878	136.289	120.294	95.8944	116.678	359.389	242.983	219.328	219.361	146.322	123.5	Cluster_1
5260661	ZFP667	384763	550.6	737.917	728.317	232.117	253.522	301.783	173.922	202.528	192.472	567.128	654.939	646.578	165.228	182.189	232.289	143.239	180.128	167.044	Cluster_1
5390170	ZFP667	384763	237.361	392.167	298.956	126.378	143.183	167.667	113.483	110.783	127.878	286.356	307.706	277.461	119.278	148.478	142.189	126.978	123.133	123.328	Cluster_1
3360348	ZFP694	210162	481.117	494.089	417.483	300.578	363.094	297.956	242.983	249.811	216.6	375.55	170.956	221.839	253.444	228.656	202.161	264.317	199.75	179.822	Cluster_1
2320187	ZFP748	212276	259.2	237.606	252.822	192	203.806	183.894	141.494	159.8	143.578	181.289	201.011	174.461	147.917	146.433	145.322	132.633	156.183	138.9	Cluster_1
5360682	ZFP78	330463	227.028	222.733	245.589	118.211	120.15	112.767	112.944	126.128	105.056	161.472	257.172	171.456	141.428	156.422	104.556	96.0833	126.75	113.156	Cluster_1
7550092	ZFP78	330463	241.733	294.078	235.9	128.889	127.1	117.256	131.117	146.589	127.428	181.344	292.611	189.678	178.506	168.322	126.472	110.006	142.333	125.406	Cluster_1
2570187	ZFP87	170763	738.928	554.089	640.406	579.278	504.6	662.261	474.639	444.756	374.372	601.539	601.8	553.067	423.622	339	432.606	340.589	388.067	276.4	Cluster_1
4250619	ZGPAT	229007	157.972	174.144	164.25	116.517	127.744	135.944	113.922	127.906	113.522	160.689	169.833	143.022	117.633	119.561	105.767	113.089	113.983	121.056	Cluster_1
270068	ZMAT4	320158	251.906	212.606	277.783	121.511	121.55	114.483	92.2056	90.2	87.5444	188.622	231.133	193	94.0611	109.439	111.394	88.4667	91.3667	86.8556	Cluster_1
730338	ZMPSTE24	230709	460.444	415.194	444.25	286.811	280.683	355.783	257.839	262.55	262.644	295.883	292.322	278.472	249.633	260.944	276.489	305.933	313.989	307.094	Cluster_1
1850349	ZMPSTE24	230709	543.744	639.467	553.067	256.517	411.372	305.978	228.811	249.744	257.9	259.672	427.911	315.367	233.006	348.367	371.872	313.989	335.756	357.211	Cluster_1
2850136	ZMPSTE24	230709	205.772	190.039	193.778	154.172	147.722	143.089	114.411	125.956	111.472	138.583	145.117	115.983	126.306	147.967	132.744	148.417	131.461	156.15	Cluster_1
5670037	ZNHIT2	29805	953.756	942.267	859.111	592.45	534.767	511.583	387.694	428.761	432.75	888.178	1057.03	934.189	545.322	471.739	472.644	478.05	531.083	425.756	Cluster_1
130427	ZSWIM1	71971	295.4	367.45	291.494	260.028	201.644	304.422	159.194	177.15	150.256	243.644	283.656	323.456	207.617	204.044	194.328	142.061	168.794	146.539	Cluster_1
1050332	ZXDC	80292	681.106	674.3	676.606	414.694	377.611	422	420.35	485.028	395.383	515.189	499.217	484.689	483.661	369.428	406.661	531.733	500.961	456.711	Cluster_1
1940692	ZXDC	80292	566.056	532	505.05	299.244	341.583	346.222	417.139	374.2	334.75	453.883	424.878	396.7	412.644	292.939	336.672	411.55	362.811	347.233	Cluster_1
1240379	1100001I19RIK	na	203.511	170.883	179.311	190.117	156.178	191.3	443.056	487.9	512.483	192.044	152.478	174.433	183.783	155.472	173.611	438.45	359.7	429.889	Cluster_2
6250025	1110006O17RIK	68545	94.5667	84.9	86.9222	87.1667	88.9667	92.35	148.944	127.783	145.906	84.0722	88.3167	88.7667	98.2722	90.4667	84.5833	186.911	166.111	205.678	Cluster_2
2070707	1110012F10RIK	na	162.211	203.972	188.911	271.594	299.222	290.083	243.594	267.428	310.55	187.778	185.233	235.261	209.806	200.7	241.356	294.917	381.228	389.894	Cluster_2
1660376	1110032E23RIK	68659	92.5944	88.2556	87.3556	95.0833	89.9833	96.6556	101.628	114.85	104	88.0278	92.1222	88.7389	94.7056	88.2222	89.1389	151.461	162.9	151.572	Cluster_2
4250343	1110059E24RIK	66206	136.517	144.35	146.117	158.739	160.944	183.161	186.022	197.139	195.533	208.306	225.117	205.794	163.844	184.533	180.528	194.328	202.078	188.717	Cluster_2
150193	1110062M06RIK	na	107.522	103.394	106.756	108.817	98.9833	114.144	144.806	131.489	145.478	111.35	95.3833	102.622	102.694	99.6278	106.55	144.222	153.478	167.439	Cluster_2
3450292	1200003E11RIK	na	101.356	104.211	98.8944	118.311	107.939	122.65	127.022	130.583	137.467	102.433	100.5	111.178	115.522	106.578	121.239	141.483	161.567	156.65	Cluster_2
2340592	1200015N20RIK	na	113.522	93.1944	105.283	100	99.75	101.694	275.972	328.639	319.106	218.233	248.7	210.739	105.989	100.4	108.239	256.061	367.8	314.022	Cluster_2
290246	1700029K01RIK	na	127.967	117.578	107.478	165.939	129.806	150.894	212.744	208.544	184.533	162.211	150.783	115.05	138.378	187.028	172.217	193.922	217.089	211.367	Cluster_2
4610653	1700081H05RIK	na	111.206	93.2278	86.5444	94.1889	97.5444	93.8389	112.722	136.533	127.611	93.0778	92.35	88.7444	103.106	100.872	92.4278	195.533	294.917	237.839	Cluster_2
2000037	1810009N02RIK	69099	210.739	213.244	216.6	329.683	355.144	351.283	470.367	511.933	557.411	228.378	276.606	279.578	384.211	296.517	341.128	452.4	509.122	449.383	Cluster_2
520035	2010005H15RIK	76770	83.15	92.6167	88.5556	82.8222	79.2722	87.2556	142.128	108.822	113.644	89.25	89.0722	81.9111	82.1389	85.7611	88.2556	140.45	122.633	127.611	Cluster_2
150196	2010305C02RIK	na	115.55	103.911	111.05	190.467	187.417	157.3	385.228	279.494	306.156	150.656	121.256	127.183	261.944	212.917	201.956	319.928	290.3	239.994	Cluster_2
2680402	2210408F11RIK	na	319.756	254.711	287.528	409.383	358.778	431.033	747.622	666.567	759.989	340.783	245.906	240.922	308.739	247.75	267.733	696.172	633.5	588.267	Cluster_2
2570739	2300006M17RIK	na	165.189	137.394	174.589	172.956	151.461	172.572	265.95	233.139	233.028	173.45	249.172	169.006	184.333	147.928	210.272	334.894	372.994	284.544	Cluster_2
1400398	2310014H01RIK	76448	94.6833	100.267	106.1	110.672	94.85	105.622	278.633	332.111	409.217	88.3833	103.806	91.5333	113.772	99.6667	124.917	253.878	423.461	393.328	Cluster_2
780731	2310043D08RIK	na	100.867	91.5833	82.7667	96.0667	89.5667	99.4611	145.411	141.861	126.789	99.6	88.1111	80.85	110.222	124.789	101.894	144.672	127.756	124.439	Cluster_2
1110309	2310047A01RIK	71918	82.8222	81.6389	87.3444	89.2222	89.6778	88.9111	157.878	159.478	171.611	87.6333	80.0778	93.4444	97.4389	87.2833	89.35	286.422	331.583	271.917	Cluster_2
5860131	2310047A01RIK	71918	95.9444	98.5056	91.7222	139.528	135.344	120.528	1250.47	1243.5	1150.81	136.4	103.922	123.117	139.772	170.378	179.394	1364	1428.67	1581.84	Cluster_2
3120424	2610024B07RIK	na	114.778	122.822	123.289	137.989	139.294	170.394	158.461	195.533	197.433	118.378	118.378	123.294	171.628	150.783	178.328	221.961	205.089	234.406	Cluster_2
5560494	2610027C15RIK	230752	85.5889	81.2833	91.0556	93.8556	89.1389	90.9722	349.111	337.883	332.156	82.5056	85.9611	89.0778	96.2778	89.6944	105.183	389.15	423.383	427.989	Cluster_2
4290246	2610040L17RIK	na	92.8944	110.139	97.5056	103.328	127.85	99.7722	192.444	232.467	174.589	94.2222	127.278	106.111	91.8611	101.339	108.517	181.667	197.611	160.944	Cluster_2
5960066	2700060E02RIK	68045	121.95	99.15	104	192.156	150.561	149.222	1157.31	1044.57	1192.35	131.622	114.767	112.539	195.567	182.117	182.894	1749.41	1583.51	1971.94	Cluster_2
7150736	2700082O15RIK	na	144.35	133.906	163.006	104.617	98.8778	103.294	158.967	143.8	162.661	233.078	164.728	180.661	144.111	122.583	147.089	239.144	221.367	332.733	Cluster_2
2030048	2810043G13RIK	na	113.422	111.844	117.578	104.567	99.3111	100.017	281.661	142.539	207.561	108.567	105.617	107.028	127.289	111.261	114.706	364.583	259.317	331.328	Cluster_2
7200719	2810046M22RIK	na	133.361	123.2	114.5	159.95	159.972	158.139	476.678	433.922	466.044	111.117	101.25	114.189	232.85	238.606	179.806	572.456	788.133	967.161	Cluster_2
7610215	2810410A03RIK	na	407.922	470.272	373.683	589.117	396.839	404.183	700.95	524.506	564.983	327.3	374.867	355.861	611.189	582.389	476.467	876.883	884.356	735.811	Cluster_2
5270072	2900016B01RIK	67262	93.0944	85.5222	90.0556	88.3444	95.4111	86.8278	137.344	118.794	136.989	86.2833	99.75	93.4111	128.611	146.844	117.478	239.528	205.5	200.283	Cluster_2
4290347	3110045G13RIK	na	107.489	101.9	105.906	119.278	111.778	115.222	186.822	161.944	175.489	100.422	98.4778	114.278	105.533	102.922	104.661	245.944	180.328	197.044	Cluster_2
10592	3632451O06RIK	67419	128.078	107.122	117.028	144.339	126.75	135.172	241.194	298.506	385.911	111.639	88.5444	126.444	207.844	175.222	202.628	425.733	442.622	530.783	Cluster_2
3190296	3732404C04RIK	na	110.472	96.9889	107.783	96.45	95.9444	90.15	156.717	196.839	164.344	94.3	92.5889	97.8611	114.872	97.2389	85.0389	181.961	290.35	202.767	Cluster_2
1780279	4632417K18RIK	107373	91.2667	97.2944	82.45	87.9111	91.4556	83.4222	133.767	155.733	159.044	82.9722	82.5389	89.2222	95.5389	96.9611	101.422	146.317	166.872	171.283	Cluster_2
1430661	4632422H02RIK	na	102.128	126.033	108.683	137.617	160.589	124.35	122.383	101.822	110.494	100.367	105.144	96.1944	140.656	122.306	117.633	201.989	233.061	189.633	Cluster_2
6510674	4831403C07RIK	na	104.967	147.422	121.933	166.783	194.794	175.772	372.606	508.389	366.961	169.133	114.85	189.494	238.25	218.311	203.017	405.522	423.117	384.917	Cluster_2
160730	4833405F18RIK	na	87.2	88.4278	88.55	118.739	130.394	125.417	649.65	420.639	370.783	83.2111	86.8556	95.6667	255.322	126.961	130.478	874.394	1073.73	985.922	Cluster_2
4590386	4921504I02RIK	na	111.383	105.767	99.4722	119.106	110.406	121.789	228.878	193.661	178.617	110.478	132.267	119.333	127.211	105.8	107.644	167.5	162.939	188.522	Cluster_2
4150470	4921528G01RIK	na	169.483	219.606	196.806	199.872	288.394	257.372	360.9	345.272	365.422	174.189	164.106	200.717	166.406	153.072	229.283	366.872	487.072	430	Cluster_2
160201	4930533K18RIK	na	104.233	97.8111	94.2833	148.622	113.983	127.967	254.75	209.767	237.361	132.6	114.872	98.3222	113.85	105.261	120.983	360.783	227.156	352.328	Cluster_2
6960414	4930594M22RIK	654799	103.956	92.0389	98.4111	105.906	121.5	100.767	272.417	344.739	299.306	114.594	137.472	97.8167	100.339	103.661	105.989	395.983	474.7	351.978	Cluster_2
4610494	4933428G20RIK	58996	118.594	113.533	111.844	192.35	180.267	207.044	277.522	233.317	254.778	141.694	168.028	115.661	198.922	206.456	199.367	339.778	257.9	256.856	Cluster_2
360053	5033414K04RIK	98496	121.144	110.478	120.2	155.356	167.439	186.339	1236.63	1288.52	1467.29	285.778	356.944	178.433	255.644	132.539	187.211	1370.82	1326.43	1317.43	Cluster_2
5700296	5730596K20RIK	109168	161.583	156.233	172.061	262.717	294.294	313.439	311.722	424.583	408.972	231.944	181.2	171.283	300.222	305.333	330.506	440.833	397.55	448.472	Cluster_2
4150403	5830411I20	na	112.344	125.833	132.583	135.7	141.3	164.506	239.394	257.372	291.172	105.106	94.8056	136.6	172.794	217.811	251.667	450.339	416.189	406.367	Cluster_2
2510537	5830454D03RIK	na	173.728	162.728	211.383	202.333	217.089	270.5	291.739	428.283	387.772	163.872	171.117	185.606	208.761	208.106	268.444	280.194	368.022	431.922	Cluster_2
2760215	5930412G12RIK	na	90.3222	95.1667	91.8944	86.9111	83.6889	97.5111	219.967	321.372	278.078	89.5389	87.9111	88.4333	85.1111	90.1111	94.05	332.4	411.211	340.844	Cluster_2
6100161	6330549D23RIK	229613	189.45	182.267	211.711	123.506	130.928	119.967	665.161	653.189	610.589	147.489	133.767	148.494	146.2	135.939	148.25	862.667	896.75	802.161	Cluster_2
5130427	6430511F03	na	237.606	373.994	254.867	228.161	307.283	242.817	342.222	367.578	375.55	301.972	290.883	340.528	157.7	353.389	236.45	585.111	656.761	551.861	Cluster_2
780066	6430550H21RIK	na	132.444	117.483	143.461	102.961	96.3444	104.211	158.894	144.639	167.689	99.5	134.361	120.089	100.406	96.8278	106.561	235.483	233.739	221.25	Cluster_2
4920491	6720458D17RIK	na	266.078	212.439	331.439	779.189	1077.06	997.844	456.6	665.161	629.144	234.372	261.006	342.106	728.317	652.6	864.294	1203.42	1205.39	1610.15	Cluster_2
4540674	6720469N11RIK	na	92.5389	98.3	91.3278	247.139	204.972	220.617	353.161	364.206	339.778	90.7278	94.3	97.2556	258.406	211.711	243.45	438.583	302.45	320.178	Cluster_2
1470332	9030425E11RIK	71566	106.922	117.694	102.433	98.2167	105.328	89.65	442.722	408.05	431.033	103.567	126.756	102.661	115.394	109.25	112.35	394.861	277.522	302.656	Cluster_2
1030114	9130415E20RIK	na	250.289	243.4	307.483	406.767	476.678	437.189	841.989	927.272	787.711	294.333	133.839	301.539	408.206	352.856	390.106	679.794	740.206	677.128	Cluster_2
5490541	9430020K01RIK	240185	100.328	102.794	103.667	125.983	108.889	118.617	728.15	692.511	644.106	110.572	120.389	101.472	125.678	117.072	129.806	806.783	641.889	684.511	Cluster_2
6180739	9430052C07RIK	na	92.7611	93.7889	104.672	165.594	139.217	188.6	506.594	431.5	450.694	89.8222	93.0889	93.5833	132.95	110.556	116.55	613.283	780.794	537.167	Cluster_2
6060681	9430065L19RIK	na	1487.56	1532.2	1490.94	1070.29	1086.46	1037.76	1360.84	1371.42	1446.26	1178.88	935.061	1205.04	1275.99	1357.31	1414.93	1347.23	1509.59	1394.03	Cluster_2
50242	9430080K19RIK	na	623.372	490.406	636.478	910.228	909.533	1051.37	1146.66	1434.49	1430.29	1133.19	797.894	916.967	853.811	970.5	1242.06	1287.96	1161.9	1261.81	Cluster_2
6280689	9530081N05RIK	na	86.6833	97.2389	95.5667	125.956	174.994	156.55	176.878	225.044	197.1	87.1667	92.6333	90.65	157.506	143.639	167.644	292.772	278.544	309.467	Cluster_2
4640753	A130022J15RIK	101351	101.744	105.361	101.461	98.5056	116.467	107.1	120.261	115.917	119.822	91.2667	102.822	97.6111	90.5278	99.3	101.328	170.283	182.394	173.894	Cluster_2
2630040	A130026C10RIK	na	97.2944	92.25	89.6833	89.5167	92.0833	96.2111	142.956	154.283	158.267	103.728	110.2	96.6944	102.839	99.5167	113.811	124.372	140.722	141.65	Cluster_2
5360279	A430107O13RIK	214642	95.4333	98.3167	97.5333	92.8667	91.0833	98.5722	233.789	339.706	320.539	90.4556	100.183	85.7056	88.7444	103.194	104.117	332.828	628.022	634.394	Cluster_2
4560471	A530088I07RIK	na	79.6778	98.3	92.6333	90.6889	100.389	89.2778	136.9	215.556	166.828	100.7	117.756	98.7	92.1444	112.3	91.45	164.022	215.178	181.511	Cluster_2
830372	A730081F20RIK	na	91.1	100.256	94.2889	105.011	104.194	102	146.967	153.533	137.228	93.1389	104.1	92.2056	104.344	95.9167	100.872	146.428	164.689	131.617	Cluster_2
5900731	A830059I20RIK	na	93.8556	86.7167	87.1167	185.906	125.117	128.439	120.767	131.017	132.822	89.3611	101.211	91.1222	113.911	103.044	126.589	209.239	239.144	218.478	Cluster_2
5310626	A830089H10RIK	na	99.2944	95.7778	105.106	114.222	106.461	125.667	187.717	152.117	181.289	107.85	109.25	110.083	143.506	184.722	157.6	200.511	268.272	272.417	Cluster_2
4570201	AA407270	102371	101.083	108.644	100	121.561	110.894	115.789	227.261	221.711	242.417	107.844	95.4167	90.0778	175.95	139.667	123.211	221.611	191.667	174.939	Cluster_2
5270661	AA407270	102371	99.6944	101.667	98.0944	107.628	115.672	103.133	185.044	161.256	170.628	100.433	100.328	90.7278	154.706	109.867	137.989	172.222	195.506	151.633	Cluster_2
2710324	AARD	239435	98.9556	82.3278	100.3	86.0389	94.1333	87.3722	360.783	409.333	508.389	95.8278	93.4667	88.2333	101.344	105.594	104.772	406.661	412.789	458.922	Cluster_2
6940196	AATK	11302	2561.53	1382.41	1539.42	3490.82	2931.03	2949.22	5282.02	6194.81	5222.87	3133.18	2240.32	2433.35	3170.11	3156.3	2690.15	6334.45	4590.76	4232.29	Cluster_2
3940349	ABCA1	11303	155.072	135.267	124.028	362.811	331.494	268.739	536.744	589.617	467.861	179.383	124.167	205.217	407.45	246.028	243.972	662.261	749.861	690.15	Cluster_2
6180397	ABCA6	76184	88.6611	87.7	83.9278	84.8056	94.7222	88.1278	107.15	116.783	113.694	88.1833	96.2056	89.9944	93.2278	91.35	86.3167	116.383	119.606	109.883	Cluster_2
1450753	ABCA9	217262	91.4389	91.7389	89.4556	87.5444	89.2889	85.2667	353.333	327.917	353.522	90.5278	85.75	85.25	97.1667	88.8111	93.0667	690.922	562.089	604.211	Cluster_2
3190670	ABCA9	217262	87.5056	86.3889	102.444	96.2778	88.3389	85.2222	153.8	176.878	155.7	87.1056	94.9944	91.9278	96.9889	92.7889	90.4778	184.972	175.489	223.894	Cluster_2
6040332	ABCA9	217262	92.8278	98.5056	101.144	97.2056	109	103.272	155.611	178.267	158.811	102.05	94.9333	96.5389	101.094	98.7	95.05	208.761	207.006	261.517	Cluster_2
2710672	ABCC9	20928	87.4833	87.8556	86.7167	88.0056	90.0778	91.1667	101	101.65	103.567	93.7833	85.1722	89.1111	89.8889	95.3611	88.4833	165.033	133.544	129.806	Cluster_2
3060373	ABCC9	20928	90.1444	88.6944	90.0111	91.3389	83.7056	94.25	112.833	108.3	111.35	87.8556	98.4389	123.744	84.5222	83.9278	91.5111	196.406	182.817	179.433	Cluster_2
4150376	ABCC9	20928	88.5667	90.6944	83.3833	94.1111	88.4278	89.1889	134.85	132.083	144.694	96.5889	89.3833	82.45	85.3167	86.8556	87.0167	232.639	209.239	212.056	Cluster_2
2360102	ABCG2	26357	108.4	103.178	97.5556	107.294	114.794	107.15	348.128	336.422	392.539	87.0167	88.0111	104.278	111.383	107.561	141	411.211	457.494	520.233	Cluster_2
2230014	ABLIM1	226251	147.061	117.822	152.883	176.611	227.294	209.917	301.889	316.206	274.767	167.656	138.894	197.061	194.778	187.95	219.994	349.611	532	379.367	Cluster_2
5900653	ADAM17	11491	591.594	845.039	581.239	964.456	934.572	1145.81	1495.87	1783.42	1462.25	829.933	1144.07	797.894	1320.34	886.589	812.911	1792.8	1549.17	1397.78	Cluster_2
3940286	ADAM23	23792	113	93.0167	106.028	308.828	249.75	398.228	417.322	624.35	482.161	117.083	128.606	147.189	307.778	146.206	258.606	496.044	502.278	443.933	Cluster_2
1450368	ADAMTS1	11504	102.044	109.456	97.0722	178.933	186.483	150.844	398.439	224.839	294.917	121.356	159.117	204.017	371.039	278.739	365.722	758.256	584.978	728.317	Cluster_2
5260725	ADAMTS1	11504	179.328	133.25	161.522	404.894	433.683	366.572	1028.39	773.756	812.911	197.389	156.983	405.75	814.461	1080.36	912.917	1614.83	1560.12	1626.13	Cluster_2
7320167	ADAMTS1	na	94.6611	91.1667	97.2111	91.9722	96.7389	92.6167	121.594	110.689	109.75	98.7056	90.0111	128.017	106.122	99.2278	117.517	189.061	224.089	186.022	Cluster_2
1450021	ADAMTS10	224697	89.6	91.2667	96.1833	120.622	121.356	107.444	156.028	189.678	172.061	96.6222	90.4778	89.2111	112.083	103.683	104.628	285.961	252.606	233.117	Cluster_2
4250154	ADAMTS12	na	109.022	97.3167	100.228	127.839	142.711	133.283	1158.2	1236.63	1344.89	120.939	112.144	127.383	237.178	214.283	252.733	1596.25	1825.94	1718.68	Cluster_2
7570176	ADAMTS12	239337	91.2556	98.3389	90.4944	89.3667	97.0278	97.2556	293.172	286.539	310.5	98.5611	97.4778	87.3556	104.706	93.1111	100.856	540.683	538.783	522.117	Cluster_2
160471	ADAP1	231821	264.85	198.122	259.994	437.778	466.3	429.144	1185.06	1007.97	825.044	322.683	283.678	503.844	514.756	569.206	564.111	1488.48	1120.02	880.811	Cluster_2
5390255	ADAP2	216991	93.8389	90.5833	85.4944	95.1111	86.8167	91.9833	112.85	95.7611	96.6667	91.2778	92.0167	85.5444	88.2944	105.633	95.1444	144.8	162.972	136.772	Cluster_2
1780450	ADCY4	104110	99.2222	92.35	94.1944	88.6389	92.4778	95.3833	503.739	602.694	625.739	93.0278	104.661	96.3333	94.6111	88.0333	92.05	427.25	481.222	500.178	Cluster_2
1780673	ADCY4	104110	86.1222	87.3778	92.8944	79.9222	85.65	89.9111	243.178	293.783	291.078	90.7056	90.8	86.0389	89.4722	89.2111	85.0278	219.694	310.1	291.494	Cluster_2
3450040	ADD3	27360	94.2556	100.028	100.589	314.372	352.917	285.278	518.1	451.278	425.306	104.1	107.35	115.339	213.378	208.606	225.311	482.494	404.261	402.95	Cluster_2
1570328	ADIPOR2	na	479.556	449.183	510.194	375.344	405.167	441.072	549.228	549.722	560.339	254.189	253.072	343.317	453.056	491.639	465.611	885.561	870.133	876.367	Cluster_2
6380095	ADK	11534	261.033	173.933	225.394	284.933	301.539	335.089	341.261	389.556	416.189	256.1	245.272	248.222	242.272	256.994	328.506	424.322	465.056	465.056	Cluster_2
830736	ADRA2A	11551	96.0778	103.611	109	112.194	108.939	107.55	137.561	135.661	142.256	117.361	99.7889	100.433	134.906	109.456	106.572	738.672	486.344	644.106	Cluster_2
5900189	AFAP1L1	106877	95.4667	83.35	89.3889	102.15	94.2556	104.467	139.083	144.328	164.411	86.1944	86.6833	85.9444	99.5778	95.5333	91.65	165.7	137.239	136.683	Cluster_2
870333	AHNAK	66395	374.911	308.739	266.289	1200.14	1407.81	1714.08	3093.17	3542.05	3605.88	1112.97	729.983	1151.81	1483.77	1760.32	2120.73	3437.21	2547.39	3753.52	Cluster_2
1980592	AHNAK	na	108.744	83.2111	98.45	141.489	197.006	192.417	501.611	557.411	533.989	151.928	179.3	154.439	235.861	270.017	271.75	381.583	423.306	607.206	Cluster_2
2370520	AHNAK	66395	301.283	258.311	220.028	983.483	1241.47	1440.88	2512.07	2847.22	2593.53	992.289	602.322	922.667	1172.71	1388.29	1446.97	2522.42	2218.54	2550.37	Cluster_2
3710551	AI317223	na	94.4444	98.9667	106.261	117.967	118.594	96.0222	435.478	467.772	597.378	95.2611	93.9	92.8944	106.922	93.3278	107.767	432.75	496.272	488.367	Cluster_2
4150487	AI317223	na	98.1611	86.1278	105.328	98.6389	112.111	107.8	478.183	528.294	590.106	96.4833	90.6944	87.2167	106.678	97.75	99.0444	464.944	625.117	525.911	Cluster_2
4230768	AI593442	330941	95.8667	93.0667	95.6278	88.3389	89.3778	84.1167	251.528	410.783	358.422	400.261	149.961	493.333	102.967	94.7611	91.0556	290.933	501.078	527.583	Cluster_2
620255	AKAP2	11641	420.722	344.817	400.817	198.333	178.161	175.056	953.756	896.506	849.439	463.861	428.5	374.711	259.289	232.183	303.256	958.956	1039.93	796.217	Cluster_2
1440553	AKAP2	11641	124.644	136.172	116.128	86.8889	96.7667	96.6556	141.311	132.944	133.506	111.033	100.794	111.544	88.9833	105.406	100.122	125.039	147.85	137.344	Cluster_2
1820402	AKAP2	11641	135.978	110.006	141.439	91.7222	109.994	108.356	176.15	211.733	212.994	119.628	119.906	129.411	104.578	124.222	115.911	204.367	223.767	169.583	Cluster_2
1340398	AKR1B3	11677	208.939	243.906	209.078	268.383	289.056	277.861	318.306	337.683	371.489	310.828	309.811	279.35	304.422	297.9	251.239	315.994	365.422	323.539	Cluster_2
7320685	AKR1B8	14187	103.25	100.361	94.2722	108.128	103.506	114.472	116.139	156.739	134.328	91.1333	86.8278	91.6889	88.15	96.7833	93.5	147.489	144.728	136.017	Cluster_2
1690632	AKR1C14	105387	96.1667	102.483	101.3	104.017	84.9444	87.8722	127.611	123.756	115.461	99.1167	98.5222	90.2056	101.25	95.3556	97.1778	144.872	156.467	152.578	Cluster_2
6860167	AKR1C14	105387	85.4778	91.0278	94.5	90.0611	89.6611	90.8	118.139	118.189	116.833	85.1444	82.1722	87.8889	91.05	86.4944	90.4222	145.111	144.994	153.7	Cluster_2
510291	ALCAM	11658	154.683	117.367	153.167	318.261	392.539	230.956	447.561	395.383	351.378	164.344	166.361	205.317	353.039	382.306	369.489	662.111	493.489	661.844	Cluster_2
5050382	ALDH3A1	11670	114.15	124.211	118.028	89.7667	93.1333	89.4222	191.561	160.3	153.972	108.161	113.061	112.528	93.0889	95.4	94.7056	243.206	225.206	176.461	Cluster_2
3850692	AMICA1	270152	97.3056	106.306	107.9	97.8667	102.617	93.0889	125.039	110.044	112.606	93.7889	101.811	98.8889	112.628	119.144	108.267	171.628	174.272	143.406	Cluster_2
2470753	AMIGO2	105827	115	101.589	111.128	187.678	184.233	171.85	198.233	215.233	220.317	104.156	135.872	94.0389	195.967	140.15	178.006	305.978	244.906	343.789	Cluster_2
4070328	AMIGO2	105827	113.528	103.861	104.656	158.172	142.2	150.389	182.567	170.183	168.728	90.45	117.189	100.061	172	146.567	157.683	232.172	247.75	276.678	Cluster_2
3120278	ANGPT2	11601	96.5944	109.767	103.967	102.194	108.856	106.683	231.006	260.894	210.394	93.3944	101.472	98.3611	110.233	114.356	104.333	268.544	246.628	337.233	Cluster_2
5820685	ANGPT2	11601	86.7944	87.9111	82.1389	86.2222	93.3944	92.4333	108.939	105.678	105.144	89.1444	92.9556	89.2778	85.7611	94.3611	89.4944	133.4	127.2	144.567	Cluster_2
2630553	ANGPTL1	72713	106.944	119.206	103.961	139.3	123.361	129.228	233.739	220.344	270.967	121.711	101.794	110.883	136.911	111.844	119.478	287.472	326.194	250.839	Cluster_2
3890678	ANK2	109676	95.0333	98.4444	96.7389	122.006	110.783	124.961	291.867	303.939	354.011	103.383	95.7778	91.7222	122.756	194.594	222.55	360.006	474.017	457.961	Cluster_2
4390241	ANK2	109676	131.617	120.3	121.078	181.4	149.328	154.95	587.822	500.75	524.922	105.956	167.056	140.722	414.172	393.911	375.55	1030.68	834.55	771.256	Cluster_2
3390450	ANKRD10	102334	462.2	467.661	414.172	513.389	530.528	539.239	734.95	950.561	934.572	539.922	522.033	643.294	544.744	606.722	672.144	982.167	1281.58	928.494	Cluster_2
1010341	ANKRD25	235041	132.85	152.111	129.433	331.028	334.25	300.578	584.861	636.478	534.661	110.339	142.089	166.772	346.533	608.028	315.2	805.178	732.95	661.161	Cluster_2
6510397	ANKRD47	80880	104.506	105.289	114.483	122.517	121.194	119.539	200.161	199.583	173.494	123.517	95.4667	121.411	114.989	125.833	119.861	238.711	227.117	224.633	Cluster_2
4150372	ANKS1B	77531	163.361	144.567	115.711	95.9333	93.8611	106.606	131.911	127.744	180.378	216.317	232.761	359.183	131.756	114.844	212.967	426.211	399.783	367.133	Cluster_2
2260692	ANTXR1	69538	100.972	107.439	95.3611	435.806	306.256	394.106	533.4	610.278	725.578	116.811	118.367	160.528	296.667	246.233	254.628	914.589	766.367	1158.2	Cluster_2
3190411	ANTXR1	69538	121.8	125.189	111.133	399.233	263.256	342.339	493.833	570.989	593.161	132.633	123.878	153.6	259.061	257.756	267.206	719.65	688.6	911.867	Cluster_2
6510463	ANTXR2	71914	108.3	94.25	103.072	135.411	145.944	158.883	186.178	217.328	246.922	102.294	105.644	103.778	130.789	146.717	164.944	265.817	348.006	313.228	Cluster_2
7380450	ANTXR2	71914	100.356	101.356	102.194	105.078	109.028	93.8556	114.528	120.117	125.833	96.7833	99.4278	89.3	116.15	94.1444	103.939	131.017	152.344	151.861	Cluster_2
670240	ANXA1	16952	87.9111	101.972	91.8611	104.728	94.6222	98.6389	328.589	421.272	343.744	87.3778	100.778	94.3278	175.578	182.461	184.694	321.944	266.867	367.45	Cluster_2
1580519	ANXA3	11745	88.8	97.85	92.0778	98.1111	114.25	103.333	150.272	138.344	160.556	100.778	94.3944	113.122	115.894	104.611	119.372	223.539	183.083	220.111	Cluster_2
5090184	ANXA3	11745	91.2	87.6444	92.9222	94.9	95.5167	86.7444	159.25	135.928	175.311	96.4444	93.8	96.7167	129.65	103.194	120.378	233.228	176.261	238.461	Cluster_2
3140400	AOC3	11754	122.472	103.844	122.756	322.639	342.922	289.056	713.406	382.628	537.572	115.25	82.5889	155.656	199.311	92.35	146.933	1059.08	792.333	772.772	Cluster_2
3060754	APBB2	11787	125.978	133.417	171.844	137.511	141.65	150.733	169.128	159.95	163.894	129.144	131.322	130.161	148.806	148.094	160.35	208.9	248.861	213.167	Cluster_2
780360	APH1A	226548	148.111	154.283	161.622	167.322	166.217	168.506	200.328	193.606	214.428	145.278	147.933	134.789	174.739	154.094	150.689	446.539	292.939	317.694	Cluster_2
7510653	APLNR	23796	83.7056	87.85	83.35	90.5667	94	85.5611	398.611	295.739	306.317	94.1556	100.106	95.05	92.5167	86.6444	86.7167	589.178	561.494	558.289	Cluster_2
7210687	APOE	11816	99.0167	103.694	103.922	185.067	190.406	141.05	259.45	239.511	247.139	109	105.589	111.756	284.622	233.194	217.172	472.083	391.517	555.8	Cluster_2
1090669	APRIN	100710	112.072	146.439	131.956	120.2	153.439	187.283	205.722	323.689	304.633	107.9	129.356	129.078	99.8611	146.911	171.989	204.367	293.306	303.994	Cluster_2
1230612	AQP1	11826	316.667	184.25	135.839	536.172	352.628	375.172	4804.18	3514.89	4250.96	560.006	403.978	246.378	2057.38	1297.11	1385.57	5529.94	3573.86	4575.25	Cluster_2
1580167	AQP1	11826	95.8278	97.85	92.1778	100.467	98.1611	95.9944	251.633	229.989	306.789	91.7389	90.3278	90.1167	108.739	113.417	119.906	333.344	241.317	380.694	Cluster_2
4210139	AQP1	11826	104.617	97.1667	99.8833	97.25	92.9222	102.139	352.078	321.783	412.728	109.667	106.633	100.806	124.617	132.267	124.494	397.667	359.522	502.939	Cluster_2
3610386	ARFIP1	99889	759.194	821.861	831.461	921.278	985.922	1024.21	918.417	1164.96	1031.3	886.589	758.256	838.367	811.206	944.661	961.394	1072.55	1159.29	1188.04	Cluster_2
5890768	ARHGAP25	232201	88.5944	98.8889	87.1056	89.35	90.3722	95.4167	139.083	109.094	126.033	92.0833	92.7889	90.8222	114.156	94.6944	94.6222	168.761	141.117	160	Cluster_2
6100468	ARHGAP28	268970	87.0889	95.7889	97.1833	110.417	138.378	109.167	409.333	360.239	381.228	86.8056	104.911	97.6389	168.172	142.511	161.156	403.356	513.917	388.067	Cluster_2
5340551	ARHGAP29	214137	134.589	125.344	124.661	1137.45	1296.37	1057.52	1865.29	1998.44	1823.24	171.628	150.006	135.567	1193.02	890.85	864.567	1958.32	2003.29	2089.78	Cluster_2
1090180	ARHGDIB	11857	89.4	91.2278	79.2722	92.7222	96.7667	95.7833	101.428	106.528	97.2278	86.7333	84.4444	91.75	97.9722	87.2722	98.2778	153.322	156.328	158.217	Cluster_2
1230452	ARHGDIB	11857	103.317	99.3444	112.8	109.35	100.122	98.9833	114.25	110.578	115.444	92.1389	105.333	105.628	118.778	100.278	104.833	150.022	156.656	149.55	Cluster_2
2030672	ARHGEF15	442801	110.556	114.794	101.844	106.583	97.3056	99.6	190.244	158.028	188.789	106.867	109.017	107.906	106.544	101.761	95.9722	195.25	241.05	209.806	Cluster_2
4480468	ARHGEF3	71704	387.011	329.6	313.817	137.633	114.844	132.378	259.889	346.783	313.678	121.039	136.428	103.894	193.272	186.911	167.389	451.839	551.861	496.178	Cluster_2
870092	ARHGEF6	73341	102.667	115.261	124.972	118.978	113.322	119.667	152.278	146.617	138.428	112.711	114.706	103.944	120.117	125.528	117.794	190.311	274.683	265.85	Cluster_2
5260035	ARHGEF6	73341	130.683	136.578	128.861	145.572	123.294	144.467	185.906	179.867	158.972	107.572	100.044	101.717	122.128	103.861	101.961	277.606	278.822	257.522	Cluster_2
1990376	ARID5B	71371	114.483	116.444	129.606	194.378	292.7	202.75	344.633	334.372	348.494	121.256	222.806	143.756	143.317	186.894	191.667	395.272	445.994	333.411	Cluster_2
1990670	ARID5B	na	97.2556	94.7222	109.017	126.3	117.028	128.011	183.822	157.3	175.261	97.4944	97.3778	111.806	130.722	121.261	130.822	210.8	166.561	164.917	Cluster_2
1470309	ARPC1B	11867	129.772	134.872	130.383	476.928	302.756	414.267	1474.61	1343.33	1333.18	157.633	130.228	215.294	544.611	323.689	455.994	1229.11	1299.35	1144.92	Cluster_2
3120576	ARPC1B	11867	105.833	129.894	101.878	234.706	173.778	207.256	770.189	677.728	666.75	121.261	108.683	131.961	306.456	214.756	249.006	888.178	682.783	665.056	Cluster_2
5870730	ARPC1B	11867	89.3167	94.05	86.5611	109.05	114.883	104.061	222.583	222.328	214.961	88.6	92.6167	94.3611	114.25	100.806	112.528	317.85	244.972	265.433	Cluster_2
1470356	ARS2	83701	306.517	292.744	275.617	288.494	353.522	341.961	358.856	396.539	403.744	259.994	335.7	277.606	328.461	367.278	339.244	452.217	421.272	405.05	Cluster_2
130735	ARSB	11881	96.5722	88.4222	92.0167	114.561	94.8222	107.872	168.467	200.067	198.433	95.3833	103.689	93.7944	128.95	100.061	106.55	181.022	168.506	198.6	Cluster_2
1470386	ASAH3L	230379	238.783	304.983	276.567	530.2	541.733	419.461	660.133	339.033	296.611	214.939	176.656	170.572	371.122	531.006	308.956	1458.37	1197.23	670.772	Cluster_2
540129	ASB4	65255	101.65	90.75	105.417	92.1611	95.6444	90.0056	140.506	134.683	175.444	122.939	114.706	113.933	91.7333	91	89.0278	270.25	245.033	408.05	Cluster_2
7510050	ASGR1	11889	111.417	94.0833	103.094	106.606	103.628	100.15	121.322	106.761	105.389	100.272	98.8278	104.567	149.172	120.533	134.211	369.25	280.467	316.061	Cluster_2
4780193	ASPM	12316	116.567	88.0111	95.5167	95.7889	98.1944	113.922	245.906	334.25	249.75	128.756	99.2333	118.789	144.694	155.389	117.989	270.1	246.956	192.156	Cluster_2
3180537	ASPN	66695	92.5167	100.011	90.6889	112.144	118.078	114.628	107.328	92.6389	102.483	90.2611	97.7333	91.7056	89.1389	87	85.5222	145.933	134.639	187.622	Cluster_2
870364	ATAD2	70472	131.817	105.556	96.2778	282.522	222.206	232.028	667.311	598.861	579.278	204.239	125.85	180.3	399.094	274.439	386.922	698.25	473.517	597.872	Cluster_2
4200692	ATAD2	70472	89.2222	98.1944	101.894	113.422	127.167	110.161	181.511	163.872	163.444	106.056	95.3333	104.106	122.239	132.017	139.256	183.056	142.172	165.711	Cluster_2
5310746	ATG7	74244	104.278	112.856	96.9611	129.722	141.189	119.606	247.511	250.9	224.633	102.344	85.85	100.394	113.989	120.639	104.356	351.978	276.678	228.306	Cluster_2
20768	ATL3	109168	135.694	129.633	111.778	158.856	156.928	152.033	196.033	185.289	183.889	173.378	131.267	150.578	159.528	141.261	172.911	242.55	200.944	201.622	Cluster_2
3840632	ATP1A2	98660	93.7	86.0889	94.0389	90.8722	87.1611	87.6222	179.206	222.839	223.256	83.9278	94.2722	84.7556	87.1167	81.3611	87.4611	330.15	381.328	391.578	Cluster_2
4480603	ATP1B3	11933	1051.37	821.283	929.917	1725.03	1632.93	1479.21	2906.33	2456.53	2721.81	1830.16	1235.31	1605.4	2218.54	2247.09	1876.48	4023.52	2729.75	2785.85	Cluster_2
3840528	AU021092	239691	118.239	99.2611	113.272	167.261	131.622	151.844	256.45	169.8	192.056	104.194	103.228	96.4556	113.789	112.278	109.878	180.189	262.928	255.211	Cluster_2
6290390	AURKB	20877	89.3278	96.2222	84.4056	97.7611	95.7833	102.161	123.783	121.844	120.933	95.4333	96.0944	93.3333	105.839	110.672	102.906	127.161	116.811	112.928	Cluster_2
1440630	AXIN2	12006	132.083	134.261	151.344	310.1	252.844	392.922	573.994	661.717	604.3	172.806	169.678	223.228	350.439	325.672	302.267	782.428	802.844	575.489	Cluster_2
7100577	AXL	26362	121.839	115.45	122.472	336.444	210.394	238.806	654.078	694.383	673.428	119.161	129.65	135.067	241.433	270.25	199.017	668.6	407.678	599.544	Cluster_2
3930195	AYTL2	210992	378.128	281.511	329.561	426.211	393.456	432.75	544.144	698.106	720.217	374.233	370.017	266.478	197.4	214.911	190.956	596.011	661.506	668.172	Cluster_2
6580279	B130017I01RIK	na	97.3167	110.222	108.494	162.539	158.356	145.728	207.028	227.383	258.261	94.7333	108.017	97.0722	136.456	144.85	166.411	213.678	227.506	304.778	Cluster_2
2450451	B130044C16RIK	na	108.6	103.617	111.25	153.817	203.133	211.661	376.267	419.883	410.483	154.044	125.672	164.578	191.539	244.439	294.694	376.344	396.778	564.683	Cluster_2
7000136	B230369L08RIK	na	1155.54	1509.59	1330.92	979.272	903.839	770.744	1862.36	1787.79	1663.84	1142.04	766.983	1291.27	1640.84	1668.03	1600.02	2271.17	1790.37	1567.76	Cluster_2
5310521	B3GNT3	72297	96.55	90.8333	93.5	85.4944	94.7056	97.2278	132.533	106.6	116.089	92.9778	92.9222	86.7722	157.894	90.8278	91.9889	278.667	204.422	191.522	Cluster_2
940035	B3GNT9	97440	101.328	100.394	100.061	126.033	113.733	120.567	162.856	175.761	184.45	97.4667	97.8444	108.978	96.3333	109.917	112.839	192.044	179.383	192.361	Cluster_2
1980475	B3GNT9	97440	97.7722	85.7056	98.7778	99.7333	95.2056	101.611	157.822	126.694	151.139	93.9	99.7	91.0944	97.1778	95.8444	98.4056	150.678	130.694	159.95	Cluster_2
3710608	B3GNT9	97440	156.078	164.789	192.283	212.994	239.2	223.622	343.989	327.956	322.639	187.05	147.689	193.194	232.433	245.189	197.9	387.839	311.922	329.489	Cluster_2
4670367	B3GNT9	97440	130.411	117.283	135.444	134.444	145.706	174.483	199.128	207.411	209.378	136.439	157.339	125.078	168.672	168.567	142.322	243.4	201.622	217.789	Cluster_2
7000605	B3GNT9	97440	128.633	127	142.444	141.111	161.178	158.406	273.744	239.2	255.161	147.072	145.217	140.85	165.267	177.106	155.317	294.85	205.878	259.739	Cluster_2
3390221	BACE2	56175	113.95	110.639	112.439	128.272	118.222	119.911	147.211	199.75	191.706	119.667	107.128	121.967	110.156	113.661	122.556	167.706	154.783	185.95	Cluster_2
6520450	BACE2	56175	89.4944	92.0222	94.7611	93.4667	98.3278	86.4889	111.883	122.522	118.533	102.356	87.6333	91.2278	90.7556	89.0444	87.3222	124.989	128.311	119.783	Cluster_2
2690368	BC004728	207818	94.6167	96.0167	93.7833	119.078	116.939	137.322	113.339	108.022	123.194	90.65	85.0056	91.55	91.9389	94.3278	95.2056	183.967	165.639	187.978	Cluster_2
3610025	BC004728	na	89.8056	94.1778	86.0167	103.522	99.2333	114.761	103.106	100.278	103.744	92.1722	94.7722	93.3889	92.4278	92.7889	90.5833	151.894	127.789	149.233	Cluster_2
650451	BC006662	na	947.689	929.15	903.839	823.833	684.989	608.25	1232.94	992.778	1075.31	802.161	599.544	786.161	820.917	674.472	828.428	1305.11	1305.79	1337.6	Cluster_2
6590035	BC023882	231123	245.461	237.378	163.989	318.444	243.261	245.839	739.994	568.139	555.444	204.394	185.506	165.772	377.2	265.783	320.889	850.694	701.278	632.75	Cluster_2
7210577	BC024659	108934	144	116.5	108.356	135.528	131.983	119.378	233.278	170.5	178.106	121.322	146.028	129.272	132.394	121.361	143.294	201.394	186.594	198.139	Cluster_2
3440296	BC026782	545366	87.6889	89.8056	86.15	87.9167	83.5556	80.0778	104.967	97.1778	96.7389	84.6	90.1778	84.5111	99.4333	89.5667	88.2889	228.883	173.833	252.606	Cluster_2
3370221	BC028528	229600	128.95	150.35	144.706	244.467	157.556	195.639	1228.24	1273.59	1261.81	98.6278	101.672	101.167	128.306	121.194	161.322	1334.57	1517.77	1388.29	Cluster_2
5130220	BC028528	229600	114.483	107.5	116.178	169.794	119.628	137.433	744.333	664.372	570.533	91.55	101.194	99.9889	103.206	102.4	124.628	711.156	848.767	772.239	Cluster_2
7040014	BC028528	229600	94.9944	94.9944	93.3	89.0111	89.7556	92.35	137.15	142.906	122.661	91.6333	93.1278	91.6778	97.9556	98.3167	86.35	149.756	151.461	149.067	Cluster_2
650484	BC057170	236573	85.6111	91.0389	89.8278	91.2	94.3389	83.9278	131.506	122.222	121.583	94	99.1611	94.7611	100.289	88.8	99.65	143.311	117.172	135.4	Cluster_2
6840437	BC064033	na	84.6	83.9722	80.7556	87.9722	89.2556	87.9556	100.239	103.5	107.361	88.7222	94.1833	84.9611	84.8667	81.6389	91	217.506	187.794	172.922	Cluster_2
7380626	BC064033	208164	84.8056	92.9	87.3111	89.9222	83.9556	91.5	104.617	119.478	104.661	83.1889	85.45	88.2222	85.2667	89.3333	85.5111	238.178	232.05	195.283	Cluster_2
7150100	BC100530	100034684	101.55	89.8278	90.3667	93.5667	92.3	101.572	134.228	142.239	123.256	90.0944	94.4611	83.9278	91.6167	88.4333	86.6444	182.911	133.294	191.878	Cluster_2
6560347	BCAS1	76960	89.0889	86.5389	89.6111	152.111	147.222	157.467	717.444	1175.41	995.778	91.5556	107.572	149.639	226.833	235.794	239.611	874.117	726.544	804.739	Cluster_2
3120195	BCL6B	12029	91.2667	98.2778	91.3056	87.3778	92.6167	91.2222	263.811	237.378	368.789	92.3444	103.728	96.0833	93.3056	104.95	98.1833	232.85	392.767	497.589	Cluster_2
1070521	BCLAF1	na	156.567	240.311	231.944	218.622	320.511	257.072	488.367	432.75	443.617	248.894	323.594	281.589	329.6	370.294	345.628	346.783	378.878	505.833	Cluster_2
2100402	BGN	12111	130.344	105.722	134.556	329.878	220.2	224.572	3761.49	3728.06	3863.99	336.106	298.722	393.328	906.361	695.061	662.706	2819.27	4123.19	3894.14	Cluster_2
1230341	BHLHB2	20893	117.006	100.961	115.089	163.95	93.65	127.122	1155.54	579.428	683.522	416.111	246.7	268.017	418.211	157.417	280.378	1205.04	728.317	1034.26	Cluster_2
150240	BICC1	83675	103.033	93.2944	99.4056	154.617	151.011	148.628	239.75	234.628	282.789	132.339	107.472	114.217	110.556	94.2889	126.789	352.078	303.8	397.506	Cluster_2
460593	BICC1	83675	82.0722	98.6278	82.9167	109.211	118.022	106.444	141.878	149.889	162.456	104.128	88.8111	95.5167	92.9667	89.0722	88.1778	220.317	178.267	204.478	Cluster_2
290242	BIN1	30948	105.061	95.4	97.95	116.228	140.772	124.094	159.528	150.006	158.933	150.906	130.028	134.183	121.222	142.283	133.628	158.511	156.983	170.394	Cluster_2
1240446	BIRC5	11799	102.583	98.9222	102.1	106.094	100.639	95.6833	222.039	241.356	187.339	113.922	89.35	93.8167	149.183	117.306	117.8	247.972	214.311	185.861	Cluster_2
6940519	BMP5	12160	101.85	105.667	111.439	109.078	104.261	109.872	124.583	146.178	169.211	95.45	96.3944	96.4167	102.8	108.317	95.4889	152.883	171.611	205.483	Cluster_2
7200053	BNC2	242509	94.1278	95.6778	92.9778	145.911	136.061	123.689	344.739	243.828	272.972	96.9889	194.633	107.25	251.633	216.339	289.35	791.272	646.983	1194.97	Cluster_2
7150392	BTBD3	na	439.983	271.467	342.956	509.828	669.756	481.939	548.283	539.639	518.95	288.928	211.611	292.322	337.967	437.656	452.883	677.489	792.05	600.817	Cluster_2
1190390	C030032C09RIK	na	126.444	115.489	105.978	95.7556	86.7333	97.85	126.617	143.978	131.744	172.339	154.244	231.817	117.95	99.0833	136.644	254.111	268.544	303.167	Cluster_2
5570053	C130074G19RIK	226777	100.217	99.2944	98.9444	94.6556	98.7556	97.4611	172.706	144.933	169.611	103.611	108.561	97.1611	89.5389	102.133	97.3778	338.872	262.756	267.428	Cluster_2
10059	C230040D17RIK	na	95.1833	89.6	88.5222	89.7167	102.183	100.533	160.911	175.9	156.956	89.8556	112.083	86.8056	130.811	105.239	108.806	222.55	187.456	156.294	Cluster_2
450162	C230071P17RIK	na	118.978	135.172	123	97.8333	106.578	102.283	171.989	162.917	130.333	185.8	151.361	126.539	165.672	136.078	123.478	210.122	224.806	199.956	Cluster_2
7160039	C230095J06RIK	na	585.539	522.033	515.039	472.867	381.156	384.15	708.044	596.178	580.806	490.094	362.539	432.933	498.867	458.378	448.261	832.239	690.15	723.811	Cluster_2
4040154	C230098O21RIK	na	97.1	96.8833	93.9333	107.556	103.006	90.8333	189.45	206.211	245.678	93.7944	97.5167	94.2611	93.7722	92.4778	98.4611	185.083	184.678	205.722	Cluster_2
4050162	C430049B03RIK	na	87.8556	83.4444	85.05	83.6333	88.4278	91.7389	124.028	133.489	133.839	84.5333	87.9111	88.3222	87.6556	88.0944	85.4556	130.767	129.672	137.561	Cluster_2
5050369	C920027I18RIK	na	84.1611	88.7389	90.3278	98.8778	82.6167	98	151.222	127.428	126.667	94.1389	94.3167	88.9	114.794	104.789	101.461	198.506	238.806	234.106	Cluster_2
2650008	CACNA1E	na	114.017	115.911	99.5889	105.589	122.472	114.333	119.833	129.772	122.2	98.8889	102.011	104.083	97.6389	99.5278	100.028	171.583	166.511	144.517	Cluster_2
3190692	CACNA1G	12291	92.1611	84.3611	82.0722	88.9778	83.4222	91.0722	161.917	200.978	209.994	84.7833	92.15	85.1389	89.7833	92.4333	98.8944	149.922	155.022	180.644	Cluster_2
650138	CALCRL	54598	133.167	118.978	157.15	84.5111	88.5944	88.8722	210.35	232.15	263.039	107.9	101.894	113.717	86.9667	88.0111	84.6833	288.6	322.439	336.106	Cluster_2
1340672	CALD1	na	108.833	104.622	101.289	182.472	110.733	148.511	974.228	471.2	412.211	137.578	146.283	118.544	346.461	210.033	272.267	950.561	587.028	566.056	Cluster_2
4210431	CALD1	109624	91.5944	92.3889	98.2167	110.072	102.139	106.411	180.072	165.906	149.183	90.9611	102.539	102.694	130.489	106.733	153.067	221.3	238	273.211	Cluster_2
5130494	CALD1	109624	91.2111	97.6278	88.2278	102.933	109.222	112.928	427.133	377.2	383.711	88.9889	104.261	104.728	175.95	157.067	240.239	635.283	591.339	650.778	Cluster_2
1820133	CAMK2G	12325	136.972	119.939	122.078	141.889	131.111	147.189	166.944	187.317	185.744	138.944	140.117	147.744	134.589	169.8	161.056	200.183	179.117	198.183	Cluster_2
4390020	CAPN2	12334	205.611	154.867	172.389	418.561	309.894	323.917	472.422	473.517	544.394	357.811	262.272	272.9	398.739	338.55	274.156	618.578	482.989	492.722	Cluster_2
7040477	CAPN2	12334	287.667	195.228	209.678	566.589	470.272	502.811	687.633	662.983	763.378	472.572	339	354.617	535.661	542.95	475.2	925.183	672.572	734.95	Cluster_2
2680575	CAR14	na	88.7111	88.1278	91.8833	88.0611	88.55	91.3389	89.4389	100.7	100.778	92.5778	87.8222	83.8	84.3611	90.1111	89.2556	154.967	128.061	124.156	Cluster_2
5870220	CAR14	23831	114.811	119.789	105.8	125.5	114.367	115.967	188.244	156.317	184.617	107.683	106.461	121.917	126.261	102.939	116.228	539.139	323.978	282.083	Cluster_2
1450242	CAR3	12350	83.8778	86.3667	87.2167	83.5556	82.0222	91.8167	96.6389	93.4833	107.406	90.9444	94.6167	80.4333	95.3611	105.161	86.7944	422.2	259.739	358.7	Cluster_2
4780142	CARD6	na	107.744	111.189	95.4111	102.4	111.011	109.161	197.789	231.167	186.444	95.3389	115.717	90.2389	99.5722	116.044	99.7722	321.244	250.194	202.078	Cluster_2
4610072	CAV1	12389	83.2111	88.0056	85.6056	89.5722	96.1389	85.5333	383.533	434.617	434.083	83.0833	93.6444	84.8667	122.367	98.1333	130.283	652.6	526.533	522.25	Cluster_2
3830041	CBFA2T3H	12398	111.928	95.0556	98.8	106.206	116.467	104.783	122.65	121.689	118.617	105.328	101.167	106.222	122.861	114.356	109.872	138.589	140.161	147.883	Cluster_2
6960441	CBR3	109857	93.9	100.361	90.7111	101.456	107.211	98.7222	235.433	190.228	188.083	106.228	100.883	101.972	103.033	107.256	106.394	273.339	200.083	194.194	Cluster_2
5560112	CCDC46	76380	223.444	155.583	204.478	369.139	330.367	308.067	512.111	606.722	533.183	269.178	384.006	291.644	294.739	388.55	397.55	481.939	549.228	525.633	Cluster_2
3400440	CCDC88A	108686	135.439	128.272	111.261	128.278	126.122	123.194	215.106	216.794	231.867	164.744	116.783	125.711	122.228	108.039	119.144	164.272	233.556	253.261	Cluster_2
1260324	CCND2	na	86.8944	84.2667	90.7333	121.55	125.85	159.55	632.35	723.239	828.194	110.8	110.611	142.094	316.367	419.572	608.544	733.489	1157.31	1080.92	Cluster_2
1580088	CCND2	12444	82.6889	95.2722	89.8778	125.05	134.367	165.267	786.333	985.922	924.256	113.333	122.678	159.117	386.761	515.606	684.989	1060.81	1304.67	1431.03	Cluster_2
7050561	CCNL2	56036	441.272	442.622	431.389	408.667	496.272	388.706	625.117	823.683	563.278	387.511	370.717	398.439	383.461	413.678	389.7	560.5	684.883	665.161	Cluster_2
6550523	CCNYL1	227210	283.956	277.606	318.572	292.067	238.25	361.461	421.7	457.367	467.772	256.533	247.75	326.367	237.606	207.672	285.306	449.989	434.978	534.122	Cluster_2
4890451	CD200	na	118.65	111.972	102.45	194.572	224.144	272.417	299.394	458.056	354.683	103.6	124.556	170.394	198.683	311.861	186.133	347.444	511.8	415.489	Cluster_2
4210427	CD248	70445	229.061	491.2	334.75	108.828	113.483	104.117	725.578	652.156	731.917	127.128	179.094	109.344	97.6556	115.556	119.161	712.7	659.3	829.372	Cluster_2
5420243	CD34	12490	105.017	109.372	113.911	97.4667	90.7556	109.078	192.144	193.083	196.856	117.778	121.344	103.611	102.011	124.011	99.1611	184.578	283.111	273.789	Cluster_2
4760241	CD40	21939	96.1944	109.939	104.244	102	108.961	93.9333	209.656	201.589	207.672	105.667	96.9278	100.472	108.978	93.2278	103.889	281.167	239.75	240.911	Cluster_2
4900309	CD40	21939	97.3778	107.839	93.1056	116.461	100.039	109.561	132.433	139.117	139.217	90.9722	105.456	96.8333	104.867	101.344	107.433	164.328	145.206	126.956	Cluster_2
4060767	CD47	16423	185.689	145.456	160.878	205.322	220.267	187.011	324.072	354.617	372.217	150.622	209.894	177.089	224.461	240.894	206.428	338.356	261.117	320.961	Cluster_2
5890255	CD93	17064	93.2944	93.4833	96.6556	96.2778	90.65	99.9556	202.078	181.878	219.522	87.7056	94.5722	90.5222	94.1333	87.5833	93.3667	293.661	396.839	455.578	Cluster_2
6060050	CD93	17064	93.1056	98.7056	100.483	100.7	95.7778	94.3167	430.594	307.906	431.672	97.1167	106.172	91.7333	102.878	102.139	93.3056	572.956	749.694	893.778	Cluster_2
2810632	CD97	26364	88.4778	104.65	94.7944	88.5667	90.4611	96.7833	127.183	123.689	123.656	91.8167	100.272	81.3611	109.15	97.85	94.5833	139.394	160.556	135.678	Cluster_2
4760500	CDAN1	68968	127.339	171.583	123.672	157.211	146.328	149.817	213.806	253.144	212.311	168.267	171.667	166.222	154.339	155.944	141.05	237.133	269.111	227.311	Cluster_2
4390228	CDC20	107995	84.1167	99.4944	85.3333	114.528	108.083	97.2278	119.306	129.144	125.661	101.778	89.2611	90.8222	109.333	108.25	108.856	154.539	130.606	134.1	Cluster_2
6450634	CDCA8	52276	141.483	159.094	143.444	136.439	140.728	131.628	447.983	499.217	435.711	139.661	151.189	137.95	239.944	222.011	183.472	479.778	374.2	286.872	Cluster_2
2970551	CDH11	12552	135.883	100.433	121.3	457.128	428.672	459.944	292.639	282.633	283.806	418.561	364.583	307.378	376.472	338.189	318.844	577.528	412.872	680.006	Cluster_2
7380112	CDH19	227485	83.6889	80.85	86.1278	88.6778	98.4722	86.8611	202.1	233.983	163.467	96.5111	87.4389	120.3	83.8167	89.1444	100.667	334.311	368.15	231.278	Cluster_2
1030273	CDH5	na	96.8944	94.1278	90.7278	100.933	94.5167	107.9	189.794	153.533	188.167	96.3056	99.6722	96.5056	100.406	106.917	96.6556	260.789	208.717	279.35	Cluster_2
1940121	CDK6	12571	88.2333	91.7556	93.1889	103.5	96.0222	90.5778	95.1167	95.5833	106.106	91.0722	86.6278	92.35	102.55	90.25	100.583	129.633	122.15	126.883	Cluster_2
7200519	CENPA	12615	105.5	99.05	107.217	177.828	140.528	156.261	411.828	426.394	341.711	96.0167	125.528	124.528	219.861	167.328	175.872	444.017	355.622	243.772	Cluster_2
6100494	CENPL	70454	188.244	198.506	208.089	341.394	272.5	336.222	669.6	501.378	436.289	161.372	126.289	202.628	386.556	380.056	309.278	533.817	594.611	472.256	Cluster_2
6020255	CENTD3	106952	144.667	134.778	126.161	187.806	163.972	150.017	1149.61	1058.65	1128.16	124.944	97.8944	106.978	137.889	107.85	120.711	1144.92	1539.42	1384.82	Cluster_2
3710050	CEP55	74107	91.4556	86.6833	86.8556	107.556	94.6556	90.45	147.478	163.494	143.089	79.6778	76.8278	88.7444	104.494	104.978	110.083	159.033	141.439	124.089	Cluster_2
3130576	CFH	12628	93.9889	92.3556	86.8389	88.4667	90.0833	92.9778	100.539	93.8389	100.794	94.2056	82.2944	87.8333	91.95	89.5389	90.2889	251.472	185.4	279.578	Cluster_2
6330564	CFH	12628	111.406	111.311	105.5	109.461	104.389	109.172	169.456	141.256	138.689	108.511	108.967	104.95	124.578	139.344	122.478	530.528	493.711	608.739	Cluster_2
1770717	CFP	18636	109.656	117.95	138.667	228.6	175.311	214.644	342.794	317.533	326.994	133.206	201.378	136.156	230.133	167.861	186.911	398.156	270.139	286.422	Cluster_2
1510349	CH25H	12642	137.217	139.522	115.556	84.7556	91.3111	85.1889	102.939	95.9444	93.7611	95.6944	85.4889	92.4278	87.9167	91.5667	92.5167	189.372	139.628	137.633	Cluster_2
6900048	CHD9	109151	226.694	253.261	256.044	231.528	280.011	259.2	280.011	338.356	311.861	219.722	179.75	231.767	206.083	193.528	223.489	319.017	294.172	323.272	Cluster_2
3400056	CHRDL1	83453	115.283	104.411	112.439	150.5	130.689	146.5	126.889	121.561	129.444	113.839	90.3667	96.6278	105.267	113.189	107.139	174.956	178.544	196.383	Cluster_2
430152	CHST1	76969	183.056	216.683	254.239	105.794	116.633	142	1198.98	1598.64	1451.92	86.0611	90.4667	117.239	81.8667	111.622	134	930.656	1661.12	1506.74	Cluster_2
110301	CHST14	72136	109.644	105.444	105.644	177.956	186.872	187.417	271.578	285.728	300.578	106.839	155.906	96.9889	188.844	122.606	154.589	307.467	349.733	324.544	Cluster_2
2370167	CHSY1	269941	223.933	246.7	198.95	293.039	394.356	346.461	267.622	325.622	333.756	231.167	240.583	250.289	201.322	194.711	209.639	360.367	372.606	381.972	Cluster_2
2630066	CKAP2	na	98.1556	99.6	104.928	95.2056	88.5444	92.7889	137.744	122.239	119.211	94.2	95.6611	90.6944	93.75	95.5889	91.4389	120.478	125.972	114.611	Cluster_2
6220309	CKS2	66197	132.228	122.194	136.644	160.383	128.344	169.794	304.283	333.144	300.367	163.6	102.683	119.228	175.672	214.328	165.95	340	269.856	269.356	Cluster_2
430386	CLDN5	12741	102.517	104.017	96.8667	104.211	116.178	105.906	1063.69	595.85	808.55	93.9944	94.3611	91.9389	116.289	87.2556	126.667	1711.07	1368.36	1449.2	Cluster_2
990494	CLEC1A	243653	98.3056	101.067	111.778	96.85	116.528	109.811	159.067	135.422	145.044	106.028	104.744	101.417	99.4	100.833	103.828	146.433	143.483	167.467	Cluster_2
1410221	CLEC3A	403395	105.078	94.1389	100.578	96.6556	88.1944	97.4944	211.989	155.283	158.856	91.65	94.7333	84.1778	102.05	95.8389	87.0611	320.3	219.933	193.4	Cluster_2
2940725	CLEC3A	403395	95.5833	85.0278	90.6778	84.6333	89.8778	88.1889	149.394	129.561	119.6	96.8389	97.9722	86.4056	87.5167	92.9	89.9333	212.211	160.317	147.683	Cluster_2
2190220	CLK1	na	617.072	640.75	707.322	999.861	980.144	1127.86	1199.63	1562.34	1364.68	778.65	571.656	1003.17	1159.29	1083.34	1185.76	1591.67	1492.36	1501.46	Cluster_2
5310086	CLK1	12747	445.194	384.344	392.689	728.85	606.583	662.494	942.978	999.861	857.661	589.117	430.361	608.878	880.411	661.506	702.478	988.178	918.417	1075.31	Cluster_2
3890445	CLN5	na	177.244	155.911	192.078	243.994	216.717	232.467	304.256	246.778	285.806	201.139	212.133	234.033	218.05	220.317	248.328	267.689	344.817	333.344	Cluster_2
650070	CNRIP1	380686	102.939	96.2778	95.0278	109.767	111.072	93.4889	1342.2	1443.71	1450.94	113.122	140.906	118.833	117.75	93.0278	116.922	990.494	1046.81	1149	Cluster_2
3940445	CNTLN	338349	137.911	153.467	187.706	188.572	208.561	217.261	292.011	304.944	287.911	220.761	241.194	226.067	229.283	207.106	184.772	242.817	277.378	313.85	Cluster_2
50767	CNTN6	53870	101.556	102.194	101.833	92.9	105.744	110.006	156.211	153.633	179.228	95.5278	103.972	115.594	157.572	141.878	150.539	809.278	728.85	794.75	Cluster_2
130193	CNTNAP4	170571	91.5	87.75	95.4333	102.822	83.9722	104.35	214.022	266.633	284.711	94.4056	90.0278	95.2167	91.7222	97.1944	100.228	203.294	200.678	272.778	Cluster_2
1030767	CNTNAP4	na	91.9833	95.9722	93.9778	99.0778	96.9111	88.2556	195.861	242.272	245.839	89.7833	95.0667	98.4444	88.0333	102.561	100.872	228.161	191.75	247.478	Cluster_2
2070288	COCH	12810	99.4056	111.694	94.9333	119.911	101.778	95.3944	1622.93	1278.42	1363.52	120.8	207.117	130.878	322.639	269.072	342.294	2091.84	2626.29	2397.44	Cluster_2
6200431	COCH	12810	101.256	91.1333	85.8222	103.228	97.6833	93.1111	1241.14	1021.57	1125.19	104.211	95.3611	102.3	136.783	121.894	158.194	3407.51	3368.46	2448.08	Cluster_2
3870360	COL12A1	12816	91.6611	91.9444	84.3611	101.861	98.7222	109.156	153.433	166.944	179.772	91.35	95.1111	90.8944	106.006	105.061	101.717	158.717	136.328	213.778	Cluster_2
3850438	COL15A1	12819	85.9333	86.1222	84.7611	97.0333	97.5111	96.8667	252.667	237.883	328.756	90.55	92.7333	91.1833	87.7611	93.0889	96.7833	355.45	428.5	423.383	Cluster_2
2690619	COL1A2	12843	107.217	99.4	101.356	512.111	419.072	414.583	2430.43	2537.43	2497.47	290.039	257.494	282.383	542.744	379.606	489.556	2361.39	3666.52	4069.26	Cluster_2
60240	COL23A1	na	84.6333	92.6167	90.1167	90.7278	89.7611	91.9278	169.194	148.789	148.083	93.3556	94.6111	91.8222	89.7333	87.7667	85.0889	153.228	152.222	149.306	Cluster_2
5890072	COL23A1	237759	86.4722	86.7167	86.4722	94	86.5444	94.1556	149.939	143.428	134.439	86.9667	82.8833	92.9833	83.6333	94.6889	88.2333	196.528	154.172	155.772	Cluster_2
2260192	COL24A1	71355	87.8333	89	95.2444	85.5944	90.1833	85.65	122.45	135.689	129.828	98.9667	94.9833	86.8278	92.0833	84.9611	94.8222	119.161	118.906	133.967	Cluster_2
6770427	COL24A1	71355	96.4778	86.5444	84.9444	90.3278	96.9889	95.9722	245.589	199.283	198.961	98.7056	102.856	90.8278	96.0778	94	112.3	197.744	173.494	174.461	Cluster_2
2230544	COL3A1	12825	98.9389	91.0667	87.8722	165.556	109.667	113.539	2683.75	3114.94	3413.01	149.594	150.506	170.122	519.517	459.439	573.739	3817.31	3191.02	3358.73	Cluster_2
5340692	COL3A1	12825	99.3556	87.6667	90.3333	97.0778	95.9722	89.3	377.489	233.683	231.944	95.35	97.0556	91.5	107.211	93.0889	113.433	649.45	407.511	464.761	Cluster_2
4060102	COL4A1	12826	142.65	139.2	141.822	667.311	898.972	775.139	1405.42	1270.87	1272.21	192.178	170.583	302.344	805.817	1013.71	1071.64	1771.44	2028.54	1641.76	Cluster_2
2260551	COL4A2	12827	189.706	208.4	180.794	325.167	269.072	290.094	550.889	580.094	543.178	160.394	175.489	137.883	282.733	448.706	356.639	886.367	908.106	777.017	Cluster_2
4150386	COL5A1	12831	214.128	149.094	151.706	842.967	535.256	600.528	1830.16	1299.35	1359.83	196.072	473.022	181.483	1410.26	1025.41	694.822	1983.09	1269.14	1282.19	Cluster_2
2360612	COL5A2	na	88.8722	86.6444	90.8889	87.5778	93.5833	90.1444	208.15	257.767	278.739	88.4	91.8056	88.3167	92.7278	101.672	87.8556	193.939	252.772	276.533	Cluster_2
5360538	COL5A2	na	87.8556	89.95	85.3611	82.4056	87.8889	84.7556	158.756	177.222	151.939	86.7167	82.3667	84.5333	82.9722	86.1278	87.1056	125.606	149.706	133.694	Cluster_2
6420020	COL5A2	12832	96.7833	91.65	87.5778	129.522	101.85	108.628	1414.93	1592.97	1803	100.322	103.039	107.872	159.117	124.522	143.006	1292.1	1340.77	1267.92	Cluster_2
6760121	COL5A2	12832	84.2889	90.7278	89.6333	99.9444	92.7167	93.5444	473.922	659.3	626.4	85.6111	87.1167	89.5167	108.594	94.8222	95.9333	513.528	478.05	593.656	Cluster_2
7160356	COL5A2	na	83.0333	85.6667	84.4444	83.5167	88.3944	86.4444	195.744	225.183	283.872	87.5556	89.6611	88.6944	85.6889	91.65	85.75	204.194	210.522	232.639	Cluster_2
3170280	COL6A1	12833	100.811	86.9111	87.5056	88.2444	87.1444	86.0167	179.311	151.111	180.244	106.133	102.889	99.9444	91.0889	87.85	94.1833	297.55	232.556	287.667	Cluster_2
7210041	COL6A1	12833	84.9444	90.7278	86.5889	83.05	81.5556	87.3222	146.028	134.017	164.128	101.389	109.05	98.7333	97.2389	80.0778	102.083	259.739	236.333	279.828	Cluster_2
1440189	COL6A2	12834	87.2167	85.9444	93.6889	87.2056	92.2444	88.2667	122.522	114.989	124.061	101.744	97.3611	91.1667	110.417	93.1889	93.1889	240.817	181.978	179.156	Cluster_2
1980343	COL6A3	12835	91.1667	102.878	97	112.128	117.444	97.7167	222.144	154.172	199.311	89.8778	99.3167	91.35	99.7222	99.4889	92.9222	250.778	202.883	198.617	Cluster_2
5810598	COL6A3	12835	100.144	85.9778	84.2667	188.428	185.8	167.15	540.856	650.928	569.322	90.6722	100.422	102.178	109.778	110.889	107.3	640.9	561.356	520.056	Cluster_2
7210392	COL6A3	12835	88.4333	91.6889	90.9611	102.806	117.806	102.939	193.167	148.433	170.678	92.9333	94.7056	102.856	87.5556	97.0167	94.7111	234.672	208.783	179.117	Cluster_2
5490477	COL8A1	12837	90.0778	91	94.7333	197.706	212.894	243.906	1284.81	1501.46	1514.81	123.128	108.844	156.283	859.428	654.7	888.983	993.989	1140.72	2112.88	Cluster_2
6180553	COL8A2	329941	94.4	84.1778	93.3833	95.2556	84.0556	90.9722	223.794	220.678	254.8	90.4833	94.3278	84.8	95.6278	104.556	100.189	233.756	178.739	282.522	Cluster_2
6290221	COL8A2	na	94.7556	97.0389	94.8833	104.822	98.3222	111.572	434.083	464.439	516.394	96.9889	92.9778	90.7333	123.478	133.911	110.494	545.55	405.822	571.917	Cluster_2
7650138	COL9A3	12841	189.311	132.8	146.372	754.522	596.617	928.894	777.017	1028.02	1057.03	168.456	135.644	177.594	588.928	681.6	763.778	1462.91	1388.95	1274.25	Cluster_2
4890707	COLEC12	140792	93.5722	88.5222	89	94.2	96.2889	85.7056	230.672	216.267	221.272	99.8222	89.8778	88.3889	105.444	94.9722	92.45	524.006	294.333	368.533	Cluster_2
630195	COPZ2	56358	96.0722	94.7056	95.5889	132.944	109.511	126.428	168.067	155.544	185.289	105.622	90.3111	98.25	126.3	113.528	129.867	253.378	164.544	199.194	Cluster_2
1070575	COPZ2	56358	114.467	101.067	108.128	224.583	169.328	244.333	364.583	307.194	366.506	127.578	119.672	106.083	217.611	171.917	231.983	579.939	445.9	408.756	Cluster_2
1440600	COPZ2	56358	111.033	91.2667	101.694	192.494	145.156	200.978	324.028	275.972	317.189	116.467	114.872	103.472	225.133	167.833	228.339	476.828	398.989	370.078	Cluster_2
4920056	COPZ2	56358	96.2111	95.9	103.661	124.428	113.267	143.894	190.061	163.361	154.172	134.589	111.444	104	127.844	135.789	154.433	246.778	212.028	175.95	Cluster_2
4290661	CORO1A	12721	98.1833	93.2222	107.906	102.244	104.106	102.25	122.85	112.278	124.467	98.0722	97.7611	87.85	101.167	99.9278	95.2556	156.694	143.383	145.422	Cluster_2
990438	COTL1	72042	215.544	158.95	226.261	339.133	263.989	221.906	689.8	664.717	743.522	188.239	119.894	187.294	326.25	374.2	427.25	670.772	770.744	788.9	Cluster_2
3520592	CP	na	101.794	94	110.233	108.372	103.383	100.578	327.606	353.8	389.456	102.261	118.617	97.8778	175.222	164.283	176.35	347.511	337.967	460.622	Cluster_2
6200037	CP	12870	93.3	91.5167	82.5889	87.6778	89.4	89.8111	382.511	445.278	468.622	91.7778	83.9556	87.8	127.756	126.256	180.561	561.617	488.278	636.478	Cluster_2
6200112	CP	na	85.7222	88.5667	94.1444	91.6778	95.4167	89.8778	499.311	525.633	672.878	89.8278	99.8667	90.9278	202.289	216.889	232.311	791.506	480.767	923.056	Cluster_2
6250494	CP	12870	98.2778	102.683	104.55	107.683	96.55	119.017	650.778	635.067	689.522	111.694	102.367	103.544	275.1	355.567	378.639	803.95	738.672	990.494	Cluster_2
2370707	CPEB2	231207	114.194	101.844	138.028	189.872	212.806	204.506	145.322	184.833	212.744	115.783	116.972	172.289	181.928	230.022	210.917	346.222	332.517	327.433	Cluster_2
3420600	CPM	70574	102.261	87.8722	88.8056	115.622	99.0444	105.444	217.228	199.911	179.261	91.2556	89.4833	89.2556	132.767	125.006	115.417	367.4	218.55	207.283	Cluster_2
5360181	CPM	70574	95.4167	87.4389	90.6944	130.128	125.889	119.344	353.456	269.989	246.167	94.8667	96.5056	85.6889	162.294	151.189	174.272	373.178	320.228	274.717	Cluster_2
510730	CPNE8	66871	90.2889	85.4	89.4389	122.189	107.733	118.411	133.556	126.361	136.033	95.8944	82.45	105.222	102.817	87.6667	105.333	207.489	174.222	172.589	Cluster_2
6100092	CPNE8	66871	92.1889	93.7722	95.3056	133.778	119.644	124.417	122.078	115.811	117.922	92.1944	82.6389	95.85	91.2222	107.361	111.889	203.972	205.533	148.144	Cluster_2
1470553	CPXM1	56264	96.1611	89.4833	87.4611	143.822	119.161	126.828	201.989	207.728	248.117	94.1833	87.5056	97.8556	129.633	107.8	113.483	250.556	186.911	246.956	Cluster_2
4220292	CREB3L1	26427	104.8	97.7389	97.1389	88.2667	85.3778	89.8	107.361	111.783	129.283	94.85	97.6389	98.6889	91.5	95.7556	95.4667	134.706	165.65	152.622	Cluster_2
4560202	CRISPLD1	83691	124.589	123.811	130.272	99.8722	112.606	110.706	123.844	128.194	144.806	85.5944	83.3833	83.5	90.8889	90.3111	98.0722	194.1	137.339	168.572	Cluster_2
620593	CRTAP	56693	93.4444	108.117	95.0222	104.861	135.678	120.833	144.178	162.578	184.256	99.1111	96.8389	103.356	112.594	115.083	116.917	168.572	164.822	229.811	Cluster_2
7050056	CRTAP	56693	111.006	112.367	106.194	183.067	188.661	172.139	392.689	371.706	372.017	101.928	90.65	105.933	155.472	181.794	164.411	406.111	369.328	444.944	Cluster_2
3710411	CSDC2	105859	97.3611	100.833	101.55	102.289	91.8667	99.6444	157.933	150.689	141.367	108.833	102.428	104.794	131.867	125.389	105.633	152.95	141.878	161.339	Cluster_2
3440021	CSF1	12977	86.1944	96.0389	86.2667	103.006	107.872	102.133	219.894	157.311	165.789	91.0833	91.2222	90.0611	97.6389	96.9833	100.05	243.111	199.772	245.75	Cluster_2
7150278	CSRP2	13008	149.233	168.183	147.856	553.522	504.333	606.283	1217.41	1034.26	1293.08	180.561	192.194	198.083	380.256	383.889	318	1293.08	1325.69	1223.96	Cluster_2
6980273	CTDSPL	69274	115.772	118.439	126.05	149.183	140.072	158.639	126.85	145.906	147.1	96.7833	130.361	102.844	126.694	149.372	140.306	178.617	174.372	188.956	Cluster_2
6650324	CTLA2A	13024	96.6389	100.75	100.144	96.7	91.5556	92.0778	423.622	298.356	381.856	95.6778	133.978	91.05	103.028	95.9056	93.9	567.683	889.311	701.461	Cluster_2
2940138	CTLA2B	13025	87.3	85.9444	93.5833	92.8278	86.4833	83.8722	158.439	141.172	161.622	87.0889	96.5944	93.1611	93.9333	89.5222	87.4222	254.828	287.372	319.017	Cluster_2
610414	CTSA	19025	123.206	115.25	105.978	118.761	104.456	118.928	245.75	211.511	241.972	118.372	157.306	104.578	137.95	202.872	98.3778	374.5	398.517	418.883	Cluster_2
3840110	CTSH	na	90.7556	101.739	89.0889	185.233	145.011	191.206	257.039	291.944	315.367	110.944	94.2611	109.644	401.322	367.133	410.861	773.472	595.85	848.167	Cluster_2
3870047	CTSH	13036	99.2833	90.6944	83.1889	169.05	143.444	171.856	202.739	216.144	225.6	98.3944	92.8944	103.106	301.889	333.094	362.683	612.344	512.889	688.6	Cluster_2
6110204	CTSK	13038	84.7833	84.7611	91.4833	86.1278	81.2833	90.6889	243.772	208.606	263.639	88.3667	89.8889	87.2556	95.5111	91.35	97.7056	315.511	272.022	298.056	Cluster_2
2570068	CTSO	229445	99.6667	108.6	115.8	242.983	249.989	296.022	219.522	283.028	250.417	126.094	123.189	123.078	185.089	166.633	157.133	403.178	298.117	378.95	Cluster_2
4200646	CTSS	13040	90.1611	86.95	93.0778	113.689	95.6111	91.9444	183.144	221.906	204.267	94.0333	95.2167	89.1389	139.661	89.3944	94.85	215.117	234.406	326.289	Cluster_2
6840438	CUTC	66388	334.311	246.9	288.733	357.044	341.961	344.217	465.956	515.189	443.85	317.294	318.133	316.667	420.722	281.511	315.367	520.556	429.406	460.167	Cluster_2
3610082	CXCL1	14825	115.022	98.9556	96.5944	143.494	130.294	104.372	1219.35	1240.01	1003.49	299.917	111.678	148.15	638.544	270.478	202.489	1430.29	1799.94	1864.14	Cluster_2
1030025	CXCL12	20315	100.961	94.9	100.172	125.217	143.272	119.406	229.744	165.772	142.567	119.528	87.2722	102.733	139.428	127.311	136.161	402.706	382.917	358.961	Cluster_2
4540484	CXCL12	20315	129.306	118.139	112.478	273.906	186.383	217.75	460.167	432.822	416.017	133.778	103.889	144.078	194.572	162.239	175.161	733.711	631.939	823.683	Cluster_2
7550112	CXCL12	na	142.489	100.694	102.794	226.8	166.317	185.033	819.594	949.233	807.622	144.383	140.983	138.45	175.078	116.761	116.428	1241.14	894.861	1055.67	Cluster_2
7570630	CXCR6	80901	99.9278	107.767	106.328	97.6944	110.061	102.744	109.572	112.922	100.606	97.2667	100.111	98.1111	101.756	88.7667	92.4	142.439	136.239	144.728	Cluster_2
5360735	CYGB	114886	88.8278	90.3722	115.483	116.3	124.339	108.967	182.828	175.856	163.05	139.65	117.383	132.889	98.0389	111.3	104.567	215.85	270.806	177.8	Cluster_2
4250246	CYP1B1	13078	92.7278	88.5222	90.6889	100.078	89.8111	104.261	447.75	421.628	490.583	90.6556	104.994	90.2167	96.2611	101.05	86.0722	513.083	305.933	403.272	Cluster_2
2940170	CYP27A1	104086	98.5056	84.4833	92.7389	82.9333	90.2056	82.3667	122.228	117.389	121.822	84.65	90.8222	87.2	103.272	86.9833	91.0389	152.361	140.267	136.378	Cluster_2
3440014	CYP27A1	104086	84.8889	85.6111	87.5167	86.7333	91.6722	83.15	103.8	118.356	114.95	90.3667	89.7667	89.1278	82.5889	97.6167	93.2056	144.572	135.606	142.878	Cluster_2
4010020	CYP27A1	104086	100.811	91.95	92.1333	99.0167	97.8944	86.1222	148.111	128.167	137.572	91.35	90.9722	90.4833	91.7667	87.8556	95.45	149.667	160.511	145.417	Cluster_2
7160044	CYTH4	72318	103.856	91.55	106.644	96.3167	95.9056	87.9722	111.5	118.811	117.633	88.2556	87.1333	82.5889	107.322	90.2	86.9111	151.311	123.294	155.211	Cluster_2
2360424	D030032G01RIK	na	120.156	114.661	139.217	272.139	395.606	406.928	852.111	1029.74	1104.91	242.578	277.983	304.089	382.917	527.461	648.378	665.361	782.189	1189.08	Cluster_2
7040288	D130083E16RIK	na	100.706	97.9722	96.1333	115.572	95.0667	105.889	210.972	169.194	198.9	94.4722	87.4056	102.722	142.067	245.306	189.272	365.667	347.144	293.933	Cluster_2
2600164	D18ERTD653E	52662	105.183	99.4722	101.533	90.4667	98.1833	99.9111	144.906	121.1	123.822	96.6556	96.9944	99.4556	119	101.289	101.922	153.8	155.15	135.244	Cluster_2
5340612	D1ERTD471E	na	100.989	105.278	94.1333	94.2056	99.4222	97.4556	259.378	298.667	270.389	176.294	139.439	137.417	277.256	227.644	215.667	1123.37	600.206	1173.33	Cluster_2
5560719	D430013K02	na	104.1	85.1111	93.2389	116.644	135.628	140.839	187.644	181	190.167	86.1778	120.861	95.2056	127.517	147.706	149.661	281.728	339.422	352.039	Cluster_2
2940719	D430050F21RIK	na	110.467	126.278	102.25	123.294	143.583	140.694	131.544	131.578	129.95	93.9167	100.7	106.394	121.239	127.85	128.439	189.961	157.639	156.372	Cluster_2
4010053	D4ST1	na	98.0722	93.0278	87.5444	118.317	117.467	116.933	154.994	164.167	179.611	93.8556	110.317	91.3	119.744	97.9722	112.072	169.422	178.683	165.939	Cluster_2
7320132	D630003M21RIK	228846	86.8056	95.6833	85.1722	91.0722	96.1944	79.4722	134.706	141.439	123.689	83.9722	94.9333	83.05	89.1778	88.4444	94.9722	132.567	143.839	155.606	Cluster_2
3130008	D730006F06RIK	na	107.039	109.467	109.261	105.872	156.094	119	161.372	209.478	144.056	119.794	118.378	134.244	131.622	138.906	149.844	254.439	248.728	226.244	Cluster_2
6290279	D9ERTD280E	na	99.4556	89.5722	102.622	97.3778	115.111	89.8222	111.422	122.178	123.233	90.0278	100.983	96.9611	90.2833	94.1389	97.5111	184.022	198.922	161.033	Cluster_2
1030093	DAAM2	76441	99.2611	111.133	103.239	120.411	145.456	147.033	143.189	172.272	164.728	92.4778	100.928	118.978	135.3	113.983	139.494	169.372	175.717	158.511	Cluster_2
1050609	DAB2	13132	104.667	85.4167	86.6444	133.494	133.294	127.989	280.428	249.911	309.178	88.2222	92.0944	88.5111	311.367	223.539	216.122	597.489	496.694	736.767	Cluster_2
1050672	DAB2	na	96.0833	95.15	96.9889	106.8	112.172	101.678	211.95	238.311	174.694	87.4833	99.8167	97.5167	160.072	168.822	104.822	356.789	326.672	250.072	Cluster_2
1940347	DAB2	na	91.65	107.672	91	224.694	381.522	366.183	773.756	1070.7	1037.48	117.517	103.994	131.772	661.717	914.994	777.278	1411.98	1950.04	2061.32	Cluster_2
1820753	DCHS1	233651	104.467	94.1389	105.161	112.428	100.772	107.556	189.094	164.283	201.678	106.417	96.0222	99.7444	105.144	114.956	111.839	162.233	159.972	204.444	Cluster_2
3460047	DCHS1	233651	91.9278	91.4611	95.6222	104.578	111.867	116.056	136.744	132.361	152.7	105.5	98.4444	103.189	91.2667	100.522	103.228	125.889	168.467	139.772	Cluster_2
4280139	DCN	13179	139.856	126.078	149.611	630.528	514.889	534.122	989.711	764.439	837.039	113.867	108.939	114.083	218.467	150.206	234.333	1327.65	1124.23	1592.97	Cluster_2
5390328	DCN	13179	141.844	120.872	158.139	681.106	725.694	530.378	1065.24	1060.81	1151.81	105.683	105.094	109.872	176.689	135.606	233.583	1315.06	1631.73	2155.26	Cluster_2
2100356	DCTN5	59288	307.606	292.128	348.494	383.161	468.622	453.233	440.222	461.833	462.944	299.306	307.194	307.483	366.283	330.806	355.311	568.9	471.439	467.861	Cluster_2
2060592	DDAH1	na	532.206	454.6	482.989	607.661	409.383	515.311	626.783	574.378	729.361	600.328	437.011	702.217	795.9	582.15	720.217	1394.98	970.922	1515.84	Cluster_2
3710180	DDR2	18214	86.2667	92.1111	85.2222	89.5389	85.7611	89.9444	142.183	154.994	172.961	86.2667	91.3556	88.85	97.3611	84.4056	90.5889	183.617	162.294	172.272	Cluster_2
3420538	DEGS1	13244	753.306	497.322	457.583	901.761	889.933	872.122	1340.12	1185.76	1175.89	695.061	493.833	585.672	1002.67	716.683	941.233	1402.25	1279.01	1490.16	Cluster_2
3120017	DENND2A	209773	403.272	271.628	334.25	556.478	510.672	613.283	619.522	882.272	916.967	365.989	395.383	436.583	521.128	490.95	499.872	680.433	751.506	811.206	Cluster_2
520121	DENND5A	19347	117.594	118.467	122.306	113.217	109.261	106.067	140.783	154.283	165.189	144.428	136.178	119.256	102.822	123.756	112.189	193.439	155.306	177.244	Cluster_2
2850554	DGKB	na	92.0111	95.2944	105.556	91.7333	87.6222	95.8278	137.483	115.322	123.411	91.4611	99.0778	86.2222	95.0444	99.9167	96.3667	137.744	121.467	132.478	Cluster_2
1500112	DHH	13363	87.5778	93.3056	92.5444	81.3611	90.3111	79.0778	225.183	351.933	253.05	95.6222	100.806	120.417	96.8389	92.0111	93.3333	263.222	379.778	306.228	Cluster_2
1660129	DIO2	13371	93.0889	93.7111	102.828	116.894	101.778	137.056	261.944	347.089	329.95	106.256	119.161	114.95	166.872	158.156	169.783	147.561	288.983	376.556	Cluster_2
1660138	DLC1	50768	102.522	123.167	115.911	514.133	619.056	481.761	1413.24	1502.12	1416.08	152.944	158.539	274	457.128	440.383	479.867	2475.19	2345.91	2417.63	Cluster_2
4290066	DM15	na	222.206	366.572	346.533	235.322	264.65	333.933	427.25	572.822	596.011	224.089	257.444	226.244	202.244	261.256	280.983	407.678	452.556	578.956	Cluster_2
360561	DMTF1	23857	644.817	452.339	488.278	591.594	602.133	728.6	696.978	939.789	911.233	455.578	396.622	490.511	547.539	459.944	560.339	881.511	723.239	797.6	Cluster_2
5910598	DMTF1	23857	876.883	973.883	826.983	1091.68	1051.37	1141.53	1363.52	1154.91	1360.84	929.15	1062.01	910.567	1409.51	912.917	1144.07	1532.2	1411.98	1407.02	Cluster_2
4290242	DOCK1	330662	145.5	129.517	157.189	176.917	160.383	167.006	253.378	211.783	218.05	161.194	176.1	164.039	163.572	183.633	156.878	331.556	276.306	248.117	Cluster_2
290670	DOCK10	210293	98.2111	157.956	100.389	94.5	100.078	92.1722	178.617	232.689	179.072	161.078	211.167	167.217	119.439	93.0167	96.4389	244.933	246.378	226.2	Cluster_2
2320273	DOCK11	75974	95.8389	102.139	102.239	110.611	104.556	109.522	214.911	168.567	173.85	93.9	98.95	119.289	110.328	158.711	114.156	207.256	201.378	208.9	Cluster_2
5310445	DOCK11	75974	88.3167	83.7056	90.0611	99.6944	95.9722	106.017	214.606	169.556	192.65	116.161	95.3556	101.572	111.311	110.283	117.244	282.083	168.733	219.694	Cluster_2
1230102	DOCK6	319899	759.989	671.761	551.028	756.456	522.506	442.189	1661.12	1331.49	1375.04	724.561	806.089	567.233	671.383	428.944	405.106	1925.22	1625.24	1621.49	Cluster_2
4920392	DOK4	114255	198.139	218.278	221.161	279.8	231.661	268.639	296.911	345.328	379.272	149.178	251.633	165.494	166.806	203.806	178.344	283.728	390.578	385.156	Cluster_2
3830470	DPT	56429	88.9778	98.6389	91.3111	85.8222	88.6556	84.2889	123.4	118.356	123.928	87.9611	96.0667	89.0278	88.4278	86.3778	88.5222	172.233	140	126.806	Cluster_2
1090576	DRP2	13497	90.1167	91.7333	85.4222	89.1389	87.6889	83.05	113.772	120.639	138.617	85.9	93.7111	82.7278	87.5778	91.5611	81.1444	133.872	125.433	117.9	Cluster_2
4610039	DSCR3	13185	178.961	189.539	203.772	232.006	223.622	244.794	212.628	242.456	248.189	196.1	147.594	142.717	233.278	195.05	188.428	275.661	298.2	270.194	Cluster_2
5700193	DSE	212898	218.917	168.372	230.583	601.678	490.244	615.633	937.861	922.394	822.567	184.428	174.3	249.522	558.867	444.456	447.078	760.172	997.844	736.939	Cluster_2
4540113	DST	13518	105.678	119.422	91.4611	115.867	113.378	96.0389	242.094	214.428	196.967	106.678	164.833	109.861	115.917	129.761	106.844	228.428	172.944	195.689	Cluster_2
3360259	E130014H08RIK	na	88.2667	96.7167	86.9833	96.7333	99.4889	89.5167	100.289	115.156	122.522	91.2389	85.1889	89.7167	105.617	94.9333	93.7	162.539	135.733	139.072	Cluster_2
4180450	E130014J05RIK	na	548.417	334.822	377.906	820	617.222	689.522	1210.27	1404.5	1332.46	626.783	417.567	444.25	886.089	509.828	622.533	1381.02	872.556	1143.58	Cluster_2
5700722	ECE1	230857	247.006	286.233	224.489	434.617	391.167	356.5	419.128	329.561	315.567	306.789	205.778	290.528	281.944	296.75	304.633	543.9	470.661	454.078	Cluster_2
3780082	EDG2	14745	449.75	220.267	312.167	810.3	555.8	605.983	2619.34	2084.54	2384.42	480.872	571.461	585.989	855.283	517.044	675.744	2394.04	2364.31	2600.53	Cluster_2
4040750	EDG2	na	426.661	264.783	338.417	830.867	691.922	803.639	2785.85	2491.69	2677.13	560.6	657.117	671.383	907.506	590.967	695.422	2341.24	2533.49	2998.76	Cluster_2
1570685	EDG3	13610	86.35	91.2778	84.8556	86.0611	95.0889	78.3111	151.628	140.783	139.628	86.4056	83.9722	86.5667	88.8944	87.8111	92.25	174.656	141.261	206.328	Cluster_2
4210196	EDNRB	13618	906.361	843.778	1037.48	451.483	379.456	432.822	2046.88	2629.28	1990.31	449.989	231.817	816.744	532.472	430.722	599.683	1967.48	1787.79	1698.73	Cluster_2
3440162	EG433604	433604	103.55	96.7222	103.167	169.661	133.906	142.622	165.789	143.156	154.172	92.8333	102.9	111.094	170.744	179.761	135.628	245.494	247.006	210.6	Cluster_2
3420689	EG665369	665369	861.644	716.878	789.278	846.85	797.894	917.967	846.117	814.944	1033.22	701.939	698.25	757.611	665.661	596.417	582.556	1002.67	958.956	964.022	Cluster_2
2060328	EGFL7	353156	223.356	145.794	179.883	136.833	108.267	127.517	381.761	211.167	267.328	114.144	109.939	112.722	126.539	107.3	121.933	600.528	417.011	439.056	Cluster_2
1340754	EGFL8	na	115.483	114.394	101.289	108.817	104.55	108.772	125.011	143.339	125.511	102.317	100.472	108.156	111.45	116.883	114.55	176.217	157.156	160.45	Cluster_2
6180253	EGFL8	na	106.728	100.728	106.944	113.906	92.5167	96.5111	116.706	130.478	123.878	102.211	101.506	111.928	115.228	108.1	120.044	178.8	148.8	144.694	Cluster_2
1400196	ELK3	13713	110.172	112.706	105.422	106.006	100.422	98.85	160.411	160.617	157.439	97.2056	97.8444	98.8611	104.211	105.572	112.844	179.328	206.506	173.133	Cluster_2
1470202	ELK3	na	142.806	128.622	145.472	150.25	177.389	161.867	538.478	510.911	505.15	96.9389	171.094	111.778	131.106	144.567	139.628	600.711	629.144	696.761	Cluster_2
6110519	ELK3	13713	167.539	189.617	210.889	280.817	332.111	267.044	829.078	916.306	997.472	122.433	106.067	156.739	212.994	194.283	225.667	1035.57	1104.26	1304.67	Cluster_2
6130484	ELK3	13713	110.139	105.794	114.394	108.611	121.594	103.533	235.339	208.283	236.789	104.9	93.5278	114.578	121.606	106.256	126.461	289.244	284.889	292.822	Cluster_2
2600154	ELK4	13714	150.883	120.433	155.972	178.122	182.567	144	205.122	158.972	190.494	153.878	165.889	184.333	188.483	202.767	148.289	269.111	253.878	254.483	Cluster_2
4150184	ELOVL5	68801	268.272	265.161	279.872	676.156	779.378	783.294	1023.45	1016.68	1242.42	430.472	314.422	566.272	819.594	690.15	886.089	1898.19	1245.21	1438.32	Cluster_2
4560121	ELTD1	170757	98.2389	99.9278	91.6167	88.15	87.6556	82.3278	103.028	99.8611	93.4833	96.1611	87.3444	89.5778	93.6611	92.9556	85.2667	136.694	121.839	121.572	Cluster_2
780491	EMID2	140709	143.694	143.506	146.022	268.717	147.033	204.606	1479.21	1163.71	1197.23	148.306	119.561	110.556	117.389	91.0111	118.633	1504.78	1688.55	1455.96	Cluster_2
1070224	EMP3	13732	87.1167	82.6889	90.6278	96.65	89.1111	91.9278	119.478	123.728	125.711	82.0222	104.867	86.3667	98.4944	86.2944	93.45	141.428	168.083	142.894	Cluster_2
3520546	EMP3	13732	140.378	112.461	134.244	183.75	196.406	193.639	575.761	536.172	594.028	163.789	137.883	184.533	208.383	228.578	212.767	590.65	533.072	530.378	Cluster_2
10446	ENPP2	na	110.244	92.3111	95.1056	674.85	461.017	604.456	1904.89	1738.81	1913.34	412.644	374.311	639.128	904.372	809.894	852.678	1621.49	1333.18	1548.31	Cluster_2
3360162	ENPP2	18606	100.644	95.6111	89.7056	439.906	367.578	319.506	1306.71	1366.62	1317.43	307.233	216.394	399.233	644.256	572.294	610.894	1258.54	915.967	1038.92	Cluster_2
3850750	ENTPD1	na	79.9222	82.7667	86.7167	84.5333	92.9111	83.35	131.356	125.178	122.45	94.1167	92.1611	108.467	87.0556	89.5722	98.4444	195.506	170.411	174.006	Cluster_2
5220035	EPAS1	13819	98.9833	102.172	102.172	110.328	115.672	118.7	416.444	342.161	380.983	104.261	105.461	147.422	148.828	128.278	152.7	797.483	817.417	674.167	Cluster_2
5860762	EPAS1	13819	85.4556	87.2333	87.0889	89.4	86.3667	91.6333	124.983	113.789	105.828	85.1389	87.0611	77.8722	85.4944	89.1389	98.9444	175.672	134.461	182.517	Cluster_2
1770424	EPB4.1L2	na	173.944	127.044	151.383	368.461	252.928	349.15	670.428	619.189	569.789	224.144	159.139	177.222	431.922	345.028	411.372	823.833	628.833	660.806	Cluster_2
1770593	EPB4.1L2	na	140.322	140.161	147.089	212.056	255.583	226.317	483.783	348.772	358.822	171.311	160.539	230.956	280.15	270.389	383.533	451.211	512.022	545.144	Cluster_2
3870452	EPB4.1L2	na	91.6722	137.417	105.061	115.628	153.267	119.722	285.05	360.783	219.772	117.861	95.6889	121.972	181.617	234.139	205	274.139	339.578	339.133	Cluster_2
7550431	EPDR1	105298	91.8278	92.7611	95.4167	122.15	129.339	124.683	110.017	140.961	128.8	101.667	94.7056	91.4389	132.606	127.1	156.061	213.456	188.806	187.722	Cluster_2
5900278	EPS15	13858	154.528	159.428	158.406	214.8	235.511	190.706	371.706	297.528	323.456	191.711	238.711	207.872	275.661	163.594	244.333	431.322	338	349.678	Cluster_2
2360673	ERG	13876	91.65	85.7111	91.5556	94.8611	88.3333	102.989	247.222	170.306	182.267	88.6167	92.8833	84.3333	109.4	93.1944	90.7056	199.55	226.139	243.45	Cluster_2
6550681	ESAM	69524	96.7944	102.322	89.8	100.367	94.2611	102.072	643.483	423.728	565.906	100.467	105.011	84.5833	97.0333	95.4111	86.1778	1142.73	987.306	1111.91	Cluster_2
3420451	ESM1	71690	83.7722	94.6167	85.0389	90.9667	90.5944	93.9	99.8667	109.222	122.889	84.5222	88.4778	84.9333	89.4556	94.1944	89.15	151.383	157.922	206.083	Cluster_2
5340630	ETS1	23871	84.5333	86.15	83.05	82.7667	86.9611	85.1111	148.228	152.239	149.844	84.6833	82.8222	87.5778	86.8611	90.7111	94.4389	161.128	207.411	196.528	Cluster_2
6020398	ETS1	23871	98.4611	106.194	91.9444	101.9	106.222	94.6111	310.206	414.761	475.594	107.317	103.856	102.822	110.783	100.911	107.789	441.611	591.594	503.511	Cluster_2
1450156	ETV1	14009	94.9167	100.272	89.8667	95.5833	105.317	90.3667	227.139	166.511	161.211	93.5667	90.5556	100.144	131.1	125.556	125.594	346.15	270.911	226.372	Cluster_2
4760603	ETV1	14009	477.283	636.122	419.217	192.078	176.383	190.956	812.589	785.861	815.167	209.994	293.233	329.394	497.589	645.417	431.322	1050.94	1226.1	886.089	Cluster_2
6900646	ETV1	na	97.6167	103.106	97.3333	92.3278	103.5	100.517	244.411	174.822	171.722	95.2222	86.9333	111.394	138.461	124.417	129.833	319.283	267.544	202.289	Cluster_2
6280050	EVC	59056	97.8222	104.672	103.55	107.467	117.389	113.156	147.222	168.672	158.217	89.3944	89.9944	86.7944	112.994	96.0056	96.7333	153.817	135.106	139.356	Cluster_2
7000753	FABP7	na	1036.08	1052.13	1278.42	564.683	588.406	788.572	2501.32	3241.09	2794.77	322.133	365.778	965.294	305.511	202.389	548.828	2672.76	3143.62	2266.7	Cluster_2
3450367	FAM13C	71721	116.783	107.244	108.567	107.55	94.7611	98.3	299.167	335.933	338.794	229.583	266.6	231.589	110.672	102.483	115.322	285.339	394.356	290.883	Cluster_2
3290731	FAM19A4	320701	83.1889	99.4056	99.3111	85.2833	91.4833	89.1667	142.972	172.567	190.656	88.0333	88.7222	87.3167	87.2333	93.0778	88.9389	309.228	373.222	290.978	Cluster_2
2190128	FAP	14089	91.0111	86.2667	95.8667	127.094	119.194	142.322	294.217	313.611	336.294	90.6278	87.6778	92.0389	139.039	102.744	135.611	270.172	242.4	238.778	Cluster_2
[truncated: 21,054 more rows]
