# Supplementary material for: RFX transcription factors are essential for hearing in mice
Source: Nat Commun. 2015 Oct 15;6:8549. doi: 10.1038/ncomms9549 (PMC4634137; doi:10.1038/ncomms9549)
Supplement: Supplementary Data 2 — Gene expression profiles in the inner ear measured using RNA-seq. Gene expression was recorded in hair-cells (HC) and non-HCs populations. This dataset contains expression levels for genes covered by at least 20 reads. Expression levels were normalized by quantile normalization and a floor value of 20 was set. Assignment of genes to the clusters shown in supplementary Figure 4 is indicated in column K. [file ncomms9549-s3.xlsx]

## Sheet: HC.data.HTSeq.cnts.20.floor.qno
Supplementary Dataset 2 : Gene expression profiles in the inner ear measured using RNA-seq
ensid	geneid	sym	biotype	HC.coch	Non.HC.coch	HC.vest	Non.HC.vest	R.coch.log2	R.vest.log2	RNA.cluster
ENSMUSG00000026787	14417	Gad2	protein_coding	2595.75	26.75	212.5	20	6.60047	3.40939	Up_2
ENSMUSG00000038725	192190	Pkhd1l1	protein_coding	5687.75	66.25	62.25	20	6.42379	1.63807	Up_3
ENSMUSG00000037610	72413	Kcnmb2	protein_coding	1894.75	24.75	593	20	6.25844	4.88996	Up_2
ENSMUSG00000069072	241919	Slc7a14	protein_coding	2363	31.25	421.5	20	6.24062	4.39746	Up_2
ENSMUSG00000037106	631797	Fer1l6	protein_coding	2230.75	33.25	276.75	20	6.06803	3.79051	Up_2
ENSMUSG00000025716	667663	Myo3a	protein_coding	4545.5	68	614.5	20	6.06276	4.94134	Up_1
ENSMUSG00000039629	320609	Fam40b	protein_coding	4940	74.5	166.75	20	6.05113	3.05961	Up_2
ENSMUSG00000068154	53626	Insm1	protein_coding	1378.75	22.75	29.75	20	5.92135	0.57289	Up_3
ENSMUSG00000064225	75552	Paqr9	protein_coding	1341.25	22.75	521.25	20	5.88157	4.7039	Up_1
ENSMUSG00000022055	18039	Nefl	protein_coding	2380.75	41	2470	20	5.85965	6.94837	Up_1
ENSMUSG00000060988	271786	Galnt13	protein_coding	1257.75	22.75	138.5	20	5.78883	2.79181	Up_2
ENSMUSG00000078966	238726	na	na	1667	31.25	1051	20	5.73725	5.71562	Up_1
ENSMUSG00000024897	319924	Apba1	protein_coding	4482.75	84.75	9076	23.75	5.72503	8.57799	Up_1
ENSMUSG00000046610	319888	5330437I02Rik	protein_coding	1166.5	22.5	583.25	20	5.69612	4.86604	Up_1
ENSMUSG00000086878	na	na	na	4753	93.5	2998	20	5.66773	7.22786	Up_1
ENSMUSG00000030761	17921	Myo7a	protein_coding	1329.75	27.5	1756.25	20	5.59558	6.45635	Up_1
ENSMUSG00000042943	209601	4922501L14Rik	protein_coding	1317.5	27.5	1028.25	22.5	5.58223	5.51412	Up_1
ENSMUSG00000028337	107684	Coro2a	protein_coding	2872.75	60.25	224.25	51	5.57533	2.13654	Up_2
ENSMUSG00000073774	654462	Kncn	protein_coding	1527.25	32.25	2354	20	5.56549	6.87897	Up_1
ENSMUSG00000034472	75141	Rasd2	protein_coding	1257.25	27.5	1049.75	20	5.5147	5.7139	Up_1
ENSMUSG00000028977	69743	Casz1	protein_coding	3041.75	67	1033.5	117	5.5046	3.14296	Up_2
ENSMUSG00000026609	22283	Ush2a	protein_coding	3775.5	83.75	4076.25	22.25	5.49443	7.51729	Up_1
ENSMUSG00000049515	227357	Espnl	protein_coding	1200.5	26.75	1376	20	5.48795	6.10434	Up_1
ENSMUSG00000039395	381269	Mreg	protein_coding	3844	86.75	2917.75	21.25	5.4696	7.10125	Up_1
ENSMUSG00000043850	229320	Clrn1	protein_coding	1316.5	29.75	938.25	24.5	5.46767	5.25912	Up_1
ENSMUSG00000027463	69698	Slc52a3	protein_coding	1039.5	23.5	914	79.25	5.46709	3.52771	Up_2
ENSMUSG00000068011	70291	2510049J12Rik	protein_coding	978.5	22.5	513.75	20	5.44257	4.68299	Up_1
ENSMUSG00000032818	240411	Loxhd1	protein_coding	1272.25	29.75	1128	20	5.41835	5.81762	Up_1
ENSMUSG00000055865	329731	Fam19a3	protein_coding	936.25	22.5	169.5	20	5.3789	3.08321	Up_2
ENSMUSG00000059742	170738	Kcnh7	protein_coding	5478	133.25	4773.75	22.25	5.36144	7.74517	Up_1
ENSMUSG00000028294	69329	1700003M02Rik	protein_coding	1813.5	44.75	2772	20	5.34075	7.11478	Up_1
ENSMUSG00000049281	235281	Scn3b	protein_coding	925.75	23	1287	20	5.33092	6.00787	Up_1
ENSMUSG00000024497	18998	Pou4f3	protein_coding	2198.75	55.25	2489.5	20	5.31457	6.95971	Up_1
ENSMUSG00000032181	20255	Scg3	protein_coding	893.5	22.5	609.5	20	5.31147	4.92955	Up_1
ENSMUSG00000027173	211896	Depdc7	protein_coding	873	22.5	356.25	20.5	5.27798	4.11919	Up_2
ENSMUSG00000041986	270162	Elmod1	protein_coding	4169	108	6846	20	5.2706	8.41912	Up_1
ENSMUSG00000044726	239368	BC030476	protein_coding	952	24.75	1737.75	20	5.26546	6.44108	Up_1
ENSMUSG00000042581	210417	Thsd7b	protein_coding	1784.25	46.5	1601.75	20	5.26194	6.32351	Up_1
ENSMUSG00000030307	243616	Slc6a11	protein_coding	853.75	22.5	166.75	20	5.24582	3.05961	Up_2
ENSMUSG00000069170	110789	Gpr98	protein_coding	3285.25	87.5	1913.75	191.5	5.23058	3.32099	Up_2
ENSMUSG00000025777	14545	Gdap1	protein_coding	1441	40	1417.25	20	5.17093	6.14695	Up_1
ENSMUSG00000034115	24046	Scn11a	protein_coding	809.75	22.5	249	20	5.16948	3.63807	Up_2
ENSMUSG00000051251	18071	Nhlh1	protein_coding	1227.5	34.25	831.25	20	5.16348	5.37721	Up_1
ENSMUSG00000068082	433899	Grxcr1	protein_coding	800	22.5	681.5	20	5.152	5.09064	Up_1
ENSMUSG00000056812	20451	St8sia3	protein_coding	2392	68.75	535	20.25	5.12071	4.72355	Up_1
ENSMUSG00000091002	70571	Tcerg1l	protein_coding	777.25	22.5	276.5	20	5.11038	3.78921	Up_2
ENSMUSG00000047773	382543	Ankfn1	protein_coding	737.75	22.5	838.5	20	5.03514	5.38974	Up_1
ENSMUSG00000036422	18530	Pcdh8	protein_coding	727.75	22.5	461.5	20	5.01545	4.52826	Up_1
ENSMUSG00000037833	328381	Sh2d4b	protein_coding	3331	103.75	4963	21.75	5.00477	7.83405	Up_1
ENSMUSG00000073043	11921	Atoh1	protein_coding	804.5	25.5	503.5	20	4.97952	4.65392	Up_1
ENSMUSG00000042064	329421	Myo3b	protein_coding	2232.25	71.75	2879.25	20.25	4.95938	7.15163	Up_1
ENSMUSG00000059336	108052	Slc14a1	protein_coding	684	22.5	31.5	884.75	4.926	-4.81185	na
ENSMUSG00000063919	68955	Srrm4	protein_coding	1358.25	45.5	1470.25	64.25	4.89974	4.51622	Up_1
ENSMUSG00000069085	241073	Dytn	protein_coding	849.25	29.75	534.5	20	4.83523	4.74012	Up_1
ENSMUSG00000041762	68526	Gpr155	protein_coding	1621	57.25	2267	32	4.82346	6.14657	Up_1
ENSMUSG00000078161	na	BC007180	protein_coding	1096.75	39	1145	20.5	4.81362	5.80358	Up_1
ENSMUSG00000029275	14581	Gfi1	protein_coding	626	22.5	1219.75	20	4.79817	5.93044	Up_1
ENSMUSG00000024517	225642	Grp	protein_coding	622.5	22.5	191.5	20	4.79008	3.25927	Up_2
ENSMUSG00000051236	320183	Msrb3	protein_coding	2070.75	75	1229.75	225	4.78712	2.45037	Up_2
ENSMUSG00000087019	na	na	na	615.5	22.5	1238.25	20	4.77376	5.95216	Up_1
ENSMUSG00000027022	241431	Xirp2	protein_coding	2050.25	75	4976.25	20	4.77277	7.95892	Up_1
ENSMUSG00000060568	226610	Fam78b	protein_coding	1577	58.25	815.5	36.75	4.75878	4.47187	Up_1
ENSMUSG00000075267	381375	Dfnb59	protein_coding	607	22.5	512	20	4.7537	4.67807	Up_1
ENSMUSG00000031450	24013	Grk1	protein_coding	605.5	22.5	166.5	20	4.75013	3.05745	Up_2
ENSMUSG00000062372	83762	Otof	protein_coding	1565.5	59.25	3806	20.25	4.72366	7.55421	Up_1
ENSMUSG00000047490	214604	4932411E22Rik	protein_coding	589.5	22.5	686.75	20	4.71149	5.10171	Up_1
ENSMUSG00000022054	18040	Nefm	protein_coding	1995.25	76.75	2121.25	20	4.70026	6.72877	Up_1
ENSMUSG00000038132	666794	Rbm24	protein_coding	2834.5	109.25	4249.25	20	4.69739	7.73106	Up_1
ENSMUSG00000042678	17910	Myo15	protein_coding	688.5	26.75	1171	20	4.68585	5.8716	Up_1
ENSMUSG00000037386	116838	Rims2	protein_coding	3080	120	383.5	148.5	4.68182	1.36876	Up_3
ENSMUSG00000086023	na	na	na	566.75	22.5	248.75	20	4.65472	3.63662	Up_2
ENSMUSG00000026644	78245	Acbd7	protein_coding	566	22.5	770	20	4.65281	5.26679	Up_1
ENSMUSG00000041482	na	Fam38b	protein_coding	1467.25	60.25	172.25	57.5	4.60601	1.58287	Up_2
ENSMUSG00000035916	237523	Ptprq	protein_coding	16850.8	692.25	23927	126.5	4.60538	7.56336	Up_1
ENSMUSG00000027273	20614	Snap25	protein_coding	1291	53.25	2090.5	20	4.59956	6.7077	Up_1
ENSMUSG00000021313	20191	Ryr2	protein_coding	544.5	22.5	257.25	20	4.59694	3.6851	Up_1
ENSMUSG00000062252	328789	Lhfpl5	protein_coding	540	22.5	326.75	20	4.58496	4.03012	Up_1
ENSMUSG00000037493	56506	Cib2	protein_coding	927.75	39	376.75	39.75	4.57219	3.24458	Up_2
ENSMUSG00000055567	329178	Unc80	protein_coding	1242.25	52.5	2013.75	32	4.56449	5.97567	Up_1
ENSMUSG00000053889	na	A130066N16Rik	antisense	738	31.25	922.5	20.25	4.56169	5.50956	Up_1
ENSMUSG00000035357	55983	Pdzrn3	protein_coding	2356.5	100	677.25	231.5	4.55857	1.54868	Up_2
ENSMUSG00000003657	12308	Calb2	protein_coding	563.75	24	398.75	20	4.55395	4.31741	Up_1
ENSMUSG00000033676	14402	Gabrb3	protein_coding	2107.75	89.75	1767.5	20	4.55365	6.46557	Up_1
ENSMUSG00000042873	269788	Lhfpl4	protein_coding	526.75	22.5	853.75	20	4.54912	5.41574	Up_1
ENSMUSG00000057897	12323	Camk2b	protein_coding	507.5	22.5	239	20	4.49541	3.57894	Up_2
ENSMUSG00000036295	16981	Lrrn3	protein_coding	838.5	37.25	288	70.75	4.4925	2.02527	Up_2
ENSMUSG00000074892	93961	B3galt5	protein_coding	600.5	26.75	29.75	160	4.48855	-2.42711	Up_3
ENSMUSG00000029608	19894	Rph3a	protein_coding	521.25	23.5	516	20	4.47124	4.6893	Up_1
ENSMUSG00000033949	28105	Trim36	protein_coding	5085	233	6667.75	23.75	4.44785	8.13313	Up_1
ENSMUSG00000029798	67138	Herc6	protein_coding	566	26	295.25	20	4.44422	3.88387	Up_1
ENSMUSG00000057716	434008	Gm5567	protein_coding	570.25	26.75	587	20	4.41398	4.87529	Up_1
ENSMUSG00000053111	66930	Fank1	protein_coding	478	22.5	551	20	4.40901	4.78398	Up_1
ENSMUSG00000021983	50769	Atp8a2	protein_coding	476	22.5	588	20	4.40296	4.87774	Up_1
ENSMUSG00000041642	16565	Kif21b	protein_coding	470.5	22.5	29	20	4.3862	0.536053	Up_3
ENSMUSG00000006586	12395	Runx1t1	protein_coding	1366	65.5	839.5	22	4.38232	5.25395	Up_1
ENSMUSG00000052133	20357	Sema5b	protein_coding	651.25	31.25	34	25.75	4.38128	0.400962	Up_3
ENSMUSG00000032514	74052	Ttc21a	protein_coding	478.75	23	1055.5	20	4.37957	5.72178	Up_1
ENSMUSG00000046442	320472	Ppm1e	protein_coding	1230.5	59.25	850	30	4.37629	4.82443	Up_1
ENSMUSG00000017740	57138	Slc12a5	protein_coding	464.75	22.5	353.75	20	4.36846	4.14466	Up_1
ENSMUSG00000055003	211187	Lrtm2	protein_coding	460.25	22.5	832.25	20	4.35442	5.37895	Up_1
ENSMUSG00000030595	18036	Nfkbib	protein_coding	588	29	462.75	57.5	4.34169	3.0086	Up_2
ENSMUSG00000048251	58208	Bcl11b	protein_coding	2260.25	111.5	30.5	105.25	4.34137	-1.78694	Up_3
ENSMUSG00000038457	272465	Fam70b	protein_coding	456	22.5	520	20	4.34104	4.70044	Up_1
ENSMUSG00000048978	22360	Nrsn1	protein_coding	455.25	22.5	264.75	20	4.33866	3.72656	Up_1
ENSMUSG00000029015	80979	Slc26a5	protein_coding	455	22.5	29	20	4.33787	0.536053	Up_3
ENSMUSG00000024743	54525	Syt7	protein_coding	2291.25	115.75	673.25	24.5	4.30705	4.78029	Up_1
ENSMUSG00000057914	12296	Cacnb2	protein_coding	1516.25	76.75	952.5	133.75	4.3042	2.83218	Up_2
ENSMUSG00000054640	20541	Slc8a1	protein_coding	441.5	22.5	360.5	80.25	4.29442	2.16743	Up_2
ENSMUSG00000066279	504186	Chrna10	protein_coding	438.5	22.5	199.5	20	4.28458	3.31832	Up_2
ENSMUSG00000027220	80976	Syt13	protein_coding	745.25	38.25	1448.5	21.75	4.28419	6.0574	Up_1
ENSMUSG00000043410	330149	Hfm1	protein_coding	1446.5	75	1070	26.5	4.26953	5.33547	Up_1
ENSMUSG00000005220	53419	Corin	protein_coding	529.75	27.5	246.25	36.75	4.26781	2.74431	Up_2
ENSMUSG00000073574	332309	Grxcr2	protein_coding	433.25	22.5	518.75	20	4.2672	4.69697	Up_1
ENSMUSG00000028314	68274	4930547C10Rik	protein_coding	430.75	22.5	94	20	4.25885	2.23266	Up_2
ENSMUSG00000059588	54598	Calcrl	protein_coding	930	49	601	22.5	4.24638	4.73937	Up_1
ENSMUSG00000041476	66106	Smpx	protein_coding	1594.75	84.75	2060.25	20	4.23397	6.68668	Up_1
ENSMUSG00000054708	70615	Ankrd24	protein_coding	766.75	41	588	39.75	4.22506	3.88679	Up_1
ENSMUSG00000033577	17920	Myo6	protein_coding	29920.2	1603.75	21968.2	1287	4.2216	4.09334	Up_1
ENSMUSG00000048782	233752	Insc	protein_coding	418.75	22.5	212.25	20	4.21809	3.40769	Up_1
ENSMUSG00000026452	20980	Syt2	protein_coding	442.5	24	357	20	4.20457	4.15785	Up_1
ENSMUSG00000040473	207686	A330021E22Rik	protein_coding	4759.5	260.75	13508.5	124.25	4.19007	6.76448	Up_1
ENSMUSG00000005716	19293	Pvalb	protein_coding	640.75	35.25	229.75	20	4.18407	3.52199	Up_1
ENSMUSG00000055782	26874	Abcd2	protein_coding	449.75	24.75	521.75	20	4.18362	4.70529	Up_1
ENSMUSG00000046961	239845	Gpr156	protein_coding	432.75	24	449.5	20	4.17243	4.49025	Up_1
ENSMUSG00000026805	54422	Barhl1	protein_coding	403.5	22.5	150.5	20	4.16457	2.91169	Up_2
ENSMUSG00000027350	12653	Chgb	protein_coding	827	46.5	983.25	20	4.15258	5.61949	Up_1
ENSMUSG00000073077	636104	Gm7173	protein_coding	398	22.5	601.75	20	4.14477	4.91109	Up_1
ENSMUSG00000066392	18191	Nrxn3	protein_coding	6043	345.75	6518	293.5	4.12746	4.473	Up_1
ENSMUSG00000086219	na	2410137F16Rik	antisense	389.75	22.5	246	20	4.11455	3.62059	Up_1
ENSMUSG00000029121	12933	Crmp1	protein_coding	384	22.25	112	20	4.10923	2.48543	Up_2
ENSMUSG00000046192	214704	Iqub	protein_coding	386.25	22.5	1214.5	20	4.10154	5.92422	Up_1
ENSMUSG00000044948	100048534	Wdr96	protein_coding	446.25	26	1254.5	20	4.10127	5.97097	Up_1
ENSMUSG00000051036	214191	Ttc24	protein_coding	380.5	22.25	229.5	20	4.09602	3.52042	Up_1
ENSMUSG00000033904	101565	6330503K22Rik	protein_coding	5316.25	312.5	3285.25	204.75	4.08848	4.00407	Up_1
ENSMUSG00000060332	192140	Tmc2	protein_coding	376.5	22.25	187.75	20	4.08077	3.23074	Up_1
ENSMUSG00000048482	12064	Bdnf	protein_coding	1861.25	110.25	2623.25	47.75	4.07742	5.77971	Up_1
ENSMUSG00000028364	21923	Tnc	protein_coding	11148	660.75	10905	816.5	4.07654	3.73939	Up_1
ENSMUSG00000014773	13388	Dll1	protein_coding	375	22.25	452.5	65.25	4.07501	2.79387	Up_2
ENSMUSG00000027737	26570	Slc7a11	protein_coding	399.25	24	572.25	28	4.05619	4.35315	Up_1
ENSMUSG00000060176	75050	Kif27	protein_coding	645.25	39	1163.5	26.5	4.04831	5.45634	Up_1
ENSMUSG00000026018	70375	Ica1l	protein_coding	879	53.25	1226.5	33.5	4.04501	5.19424	Up_1
ENSMUSG00000010505	17932	Myt1	protein_coding	364	22.25	382.75	20	4.03206	4.25833	Up_1
ENSMUSG00000071550	212517	Wdr52	protein_coding	601.75	37.25	1368.25	20	4.01385	6.09619	Up_1
ENSMUSG00000023011	72393	Faim2	protein_coding	379.5	23.5	234.5	20	4.01337	3.55152	Up_1
ENSMUSG00000027605	60525	Acss2	protein_coding	985	61.25	1297.75	57.5	4.00734	4.49631	Up_1
ENSMUSG00000070407	54710	Hs3st3b1	protein_coding	6891	432.25	4530.75	207.75	3.99478	4.44683	Up_1
ENSMUSG00000043017	19222	Ptgir	protein_coding	353.75	22.25	28.5	20	3.99085	0.510962	Up_3
ENSMUSG00000033966	381113	Cdkl4	protein_coding	762.25	48	1231	20	3.98916	5.94369	Up_1
ENSMUSG00000067582	100038632	na	na	357	22.5	549.25	20	3.98793	4.77939	Up_1
ENSMUSG00000025006	20411	Sorbs1	protein_coding	844	53.25	211	96.5	3.98639	1.12864	Up_3
ENSMUSG00000072663	320277	Spef2	protein_coding	571	36.25	1115.75	21	3.97744	5.73148	Up_1
ENSMUSG00000093587	na	Gm20554	antisense	620.5	40	747.5	20.75	3.95536	5.17089	Up_1
ENSMUSG00000038370	66425	Pcp4l1	protein_coding	342	22.25	28.25	22.25	3.94212	0.344446	Up_3
ENSMUSG00000054752	319636	Fsd1l	protein_coding	17991.8	1178.75	9522.5	413.75	3.93201	4.52451	Up_1
ENSMUSG00000024749	13409	Tmc1	protein_coding	338.5	22.25	502	20	3.92728	4.64962	Up_1
ENSMUSG00000056596	69539	Trnp1	protein_coding	338	22.25	191.25	20	3.92515	3.25739	Up_1
ENSMUSG00000046204	239157	Pnma2	protein_coding	332	22.25	44.25	20	3.89931	1.14568	Up_3
ENSMUSG00000062444	11775	Ap3b2	protein_coding	331	22.25	319.25	20	3.89495	3.99661	Up_1
ENSMUSG00000034413	240055	Neurl1b	protein_coding	386.25	26	261.25	20	3.89295	3.70736	Up_1
ENSMUSG00000039963	207607	Ccdc40	protein_coding	333.75	22.5	935	20	3.89077	5.54689	Up_1
ENSMUSG00000044164	328234	Rnf182	protein_coding	1691.25	114.25	664	27.25	3.88782	4.60686	Up_1
ENSMUSG00000047986	74337	Palm3	protein_coding	328.5	22.25	101.25	20	3.88402	2.33985	Up_2
ENSMUSG00000039057	244281	Myo16	protein_coding	327.25	22.25	254	20	3.87852	3.66676	Up_1
ENSMUSG00000029994	11746	Anxa4	protein_coding	5641.5	384	5410	325.75	3.8769	4.05379	Up_1
ENSMUSG00000033498	140476	Strc	protein_coding	324.75	22.25	217.5	20	3.86745	3.44294	Up_1
ENSMUSG00000031376	320707	Atp2b3	protein_coding	321.75	22.25	169.25	20	3.85406	3.08108	Up_1
ENSMUSG00000031144	20977	Syp	protein_coding	321.5	22.25	62	20	3.85294	1.63227	Up_2
ENSMUSG00000027330	12531	Cdc25b	protein_coding	332.75	23.5	296.25	20	3.82371	3.88874	Up_1
ENSMUSG00000002799	16450	Jag2	protein_coding	309	22	289	30	3.81203	3.26804	Up_1
ENSMUSG00000046607	12123	Hrk	protein_coding	320.75	23	181	20	3.80174	3.17792	Up_1
ENSMUSG00000061311	19373	Rag1	protein_coding	305.75	22	173.5	20.25	3.79678	3.09894	Up_1
ENSMUSG00000040373	140723	Cacng5	protein_coding	305.5	22	28.25	20	3.7956	0.498251	Up_3
ENSMUSG00000019796	237253	Lrp11	protein_coding	1050.5	75.75	1017.5	20	3.79369	5.66888	Up_1
ENSMUSG00000028613	16975	Lrp8	protein_coding	2200.25	160.75	1768	112	3.77478	3.98055	Up_1
ENSMUSG00000030994	71007	D7Ertd443e	protein_coding	355	26	309.75	29.5	3.77124	3.39232	Up_1
ENSMUSG00000085125	na	Gm16070	lincRNA	300.25	22	28.25	20	3.77059	0.498251	Up_3
ENSMUSG00000032366	22003	Tpm1	protein_coding	16060.2	1178.25	4016.25	4366.5	3.76878	-0.120628	Up_3
ENSMUSG00000089998	na	A130049A11Rik	antisense	298.5	22	321.75	20	3.76216	4.00787	Up_1
ENSMUSG00000049565	329738	Aknad1	protein_coding	293	22	314	20	3.73533	3.97269	Up_1
ENSMUSG00000000308	12716	Ckmt1	protein_coding	292.5	22	123	20	3.73286	2.62059	Up_2
ENSMUSG00000057265	72873	2900006K08Rik	protein_coding	528.75	40	793	20	3.72451	5.30925	Up_1
ENSMUSG00000003436	13389	Dll3	protein_coding	290.75	22	206	20	3.7242	3.36457	Up_1
ENSMUSG00000066129	76484	Kndc1	protein_coding	286.25	22	60.75	20	3.7017	1.60288	Up_2
ENSMUSG00000007440	12936	Pcdha1	protein_coding	673.25	51.75	582	32	3.70151	4.18488	Up_1
ENSMUSG00000044317	319197	Gpr4	protein_coding	284	22	131	20.75	3.69032	2.65838	Up_2
ENSMUSG00000056598	74665	Lrrc48	protein_coding	309.75	24	422.25	20	3.69	4.40003	Up_1
ENSMUSG00000024349	72512	Tmem173	protein_coding	283.25	22	194.25	21	3.6865	3.20945	Up_1
ENSMUSG00000091267	na	na	na	277.5	22	159.75	20	3.65691	2.99774	Up_1
ENSMUSG00000026315	20725	Serpinb8	protein_coding	276.5	22	42.5	20	3.6517	1.08746	Up_3
ENSMUSG00000048416	17349	Mlf1	protein_coding	3628.75	289.5	9695.75	74	3.64784	7.03368	Up_1
ENSMUSG00000021556	105348	Golm1	protein_coding	974	77.75	553.5	192.75	3.64701	1.52185	Up_2
ENSMUSG00000016200	329324	Syt14	protein_coding	579.25	46.25	721.75	20.75	3.64666	5.12032	Up_1
ENSMUSG00000046808	na	Atp10d	lincRNA	659.75	53.25	690.75	29.5	3.63107	4.54938	Up_1
ENSMUSG00000030376	110891	Slc8a2	protein_coding	593.75	48	490	20	3.62875	4.61471	Up_1
ENSMUSG00000029420	231760	Rimbp2	protein_coding	269.5	22	315.75	20	3.61471	3.98071	Up_1
ENSMUSG00000059854	244653	Hydin	protein_coding	467.5	38.25	2399.25	215.75	3.61143	3.47515	Up_1
ENSMUSG00000026253	11449	Chrng	protein_coding	267.25	22	257.5	20	3.60261	3.6865	Up_1
ENSMUSG00000032589	12217	Bsn	protein_coding	267.25	22	204.5	20	3.60261	3.35403	Up_1
ENSMUSG00000005667	17768	Mthfd2	protein_coding	324.25	26.75	122	20	3.5995	2.60881	Up_2
ENSMUSG00000037984	11922	Neurod6	protein_coding	265.75	22	42.5	20	3.59449	1.08746	Up_3
ENSMUSG00000027107	11435	Chrna1	protein_coding	265.5	22	234.5	20	3.59314	3.55152	Up_1
ENSMUSG00000003354	105833	Ccdc65	protein_coding	307.5	25.5	900.25	20	3.59202	5.49225	Up_1
ENSMUSG00000091415	633979	Akd1	protein_coding	264.75	22	350.75	20	3.58906	4.13237	Up_1
ENSMUSG00000048096	93689	Lmod1	protein_coding	737	61.25	315	53.5	3.58888	2.55774	Up_2
ENSMUSG00000061802	74934	Armc4	protein_coding	270.5	22.5	1328.25	20	3.58763	6.05338	Up_1
ENSMUSG00000061462	380698	Obscn	protein_coding	264	22	135	20	3.58496	2.75489	Up_2
ENSMUSG00000015968	12289	Cacna1d	protein_coding	1522	127	1141.5	206.75	3.58307	2.46497	Up_2
ENSMUSG00000042066	68875	Tmcc2	protein_coding	595.25	49.75	486	44.5	3.58073	3.44908	Up_1
ENSMUSG00000038570	330577	Fam154b	protein_coding	267.75	22.5	1005.75	20	3.57289	5.65213	Up_1
ENSMUSG00000021614	13003	Vcan	protein_coding	1747	147	284	3198	3.57099	-3.49321	na
ENSMUSG00000021798	24131	Ldb3	protein_coding	317	26.75	324.25	20	3.56687	4.01903	Up_1
ENSMUSG00000034773	217216	BC030867	protein_coding	260.25	22	40.25	20	3.56432	1.00899	Up_3
ENSMUSG00000021198	217843	Unc79	protein_coding	259.5	22	81.25	20	3.56016	2.02237	Up_2
ENSMUSG00000048330	320360	Ric3	protein_coding	697.75	59.25	524.25	20	3.55782	4.71218	Up_1
ENSMUSG00000049811	73873	Fam161a	protein_coding	379.5	32.25	349.75	20	3.55673	4.12825	Up_1
ENSMUSG00000021123	77974	Rdh12	protein_coding	258.25	22	180.5	20	3.55319	3.17393	Up_1
ENSMUSG00000022340	319613	Sybu	protein_coding	252.75	22	131	20	3.52214	2.71149	Up_2
ENSMUSG00000027339	215653	Rassf2	protein_coding	252.75	22	27.5	20	3.52214	0.459432	Up_3
ENSMUSG00000039110	104601	Mycbpap	protein_coding	283.25	24.75	68.5	23.25	3.51658	1.55887	Up_2
ENSMUSG00000050677	66717	Ccdc96	protein_coding	322	28.25	407.75	20	3.51074	4.34961	Up_1
ENSMUSG00000041757	240753	Plekha6	protein_coding	250.5	22	131	20	3.50924	2.71149	Up_2
ENSMUSG00000061576	13483	Dpp6	protein_coding	249.5	22	45.5	20	3.50346	1.18587	Up_2
ENSMUSG00000012296	74094	Tjap1	protein_coding	248	22	315.5	46.75	3.49476	2.7546	Up_2
ENSMUSG00000022783	50525	Spag6	protein_coding	608.5	54.5	1226	39.25	3.48093	4.96512	Up_1
ENSMUSG00000023236	20394	Scg5	protein_coding	415.5	37.25	375	64.25	3.47954	2.54512	Up_2
ENSMUSG00000026825	13429	Dnm1	protein_coding	242.25	21.75	234.25	98	3.47741	1.2572	Up_2
ENSMUSG00000039081	218820	Zfp503	protein_coding	5793.75	524.25	269.5	813.25	3.46617	-1.59341	Up_3
ENSMUSG00000033233	229644	Trim45	protein_coding	287.25	26	75.75	20	3.46572	1.92125	Up_2
ENSMUSG00000047021	241116	Ccdc108	protein_coding	247.75	22.5	1060.25	20	3.46089	5.72826	Up_1
ENSMUSG00000022805	320214	4932425I24Rik	protein_coding	252.25	23	800	20	3.45515	5.32193	Up_1
ENSMUSG00000056553	19276	Ptprn2	protein_coding	257.25	23.5	87	20	3.45244	2.12102	Up_2
ENSMUSG00000054051	319955	Ercc6	protein_coding	7564	692	2110.75	324.75	3.45031	2.70035	Up_2
ENSMUSG00000038594	100038725	Gm9766	protein_coding	621.75	57.25	403	22.5	3.44099	4.16278	Up_1
ENSMUSG00000021508	57266	Cxcl14	protein_coding	242.75	22.5	680	22	3.43147	4.94996	Up_1
ENSMUSG00000031284	18481	Pak3	protein_coding	21040.5	1951.25	25000	651.75	3.4307	5.26147	Up_1
ENSMUSG00000032489	16578	Kif9	protein_coding	287.75	26.75	749	24.5	3.42721	4.93411	Up_1
ENSMUSG00000087620	na	5330434G04Rik	lincRNA	233	21.75	243.25	20	3.42124	3.60437	Up_1
ENSMUSG00000037492	320158	Zmat4	protein_coding	1213	113.25	984.75	162	3.421	2.60376	Up_2
ENSMUSG00000021090	78257	Lrrc9	protein_coding	239.5	22.5	769.25	20	3.41203	5.26538	Up_1
ENSMUSG00000048022	319832	Tmem229a	protein_coding	4408.5	419.25	7147.25	194	3.39441	5.20326	Up_1
ENSMUSG00000031451	14456	Gas6	protein_coding	619	59	619.25	237.25	3.39115	1.38411	Up_2
ENSMUSG00000027612	17391	Mmp24	protein_coding	227.75	21.75	108.25	20	3.38836	2.4363	Up_2
ENSMUSG00000028518	108079	Prkaa2	protein_coding	9809	939.75	2784.5	254	3.38376	3.45452	Up_1
ENSMUSG00000029095	231148	Ablim2	protein_coding	225.75	21.75	208.75	20	3.37564	3.3837	Up_1
ENSMUSG00000045991	225631	Onecut2	protein_coding	248.5	24	51	20	3.37214	1.3505	Up_2
ENSMUSG00000033633	na	Clec18a	protein_coding	224.75	21.75	192.75	20	3.36923	3.26866	Up_1
ENSMUSG00000040265	103967	Dnm3	protein_coding	647.5	63	505.25	20.25	3.36146	4.641	Up_1
ENSMUSG00000000365	30054	Rnf17	protein_coding	341.5	33.25	127	20	3.36046	2.66676	Up_2
ENSMUSG00000001901	192775	Kcnh6	protein_coding	222.5	21.75	190	20	3.35472	3.24793	Up_1
ENSMUSG00000090223	18546	Pcp4	protein_coding	1155.75	113.25	455.75	118	3.35125	1.94946	Up_2
ENSMUSG00000075254	77446	Heg1	protein_coding	642.25	63	263.5	187.75	3.34971	0.48899	Up_3
ENSMUSG00000018169	17305	Mfng	protein_coding	221.5	21.75	164.25	20	3.34822	3.03782	Up_1
ENSMUSG00000003228	14773	Grk5	protein_coding	221.5	21.75	150.25	54.25	3.34822	1.46967	Up_2
ENSMUSG00000060445	320558	Sycp2	protein_coding	221	21.75	65.5	20	3.34496	1.71149	Up_2
ENSMUSG00000043583	na	4930470P17Rik	protein_coding	221	21.75	63.25	20	3.34496	1.66107	Up_2
ENSMUSG00000035513	171171	Ntng2	protein_coding	823	81.25	249	87.25	3.34045	1.51292	Up_2
ENSMUSG00000038172	69863	Ttc39b	protein_coding	2159.5	213.5	1168.5	180.25	3.33839	2.69659	Up_2
ENSMUSG00000021194	12652	Chga	protein_coding	219.75	21.75	78.25	20	3.33678	1.96809	Up_2
ENSMUSG00000021061	20741	Spnb1	protein_coding	767.25	76.75	117.75	59	3.32146	0.99694	Up_3
ENSMUSG00000022026	380924	Olfm4	protein_coding	223.5	22.5	708	20	3.31228	5.14568	Up_1
ENSMUSG00000036352	98766	Ubac1	protein_coding	231.25	23.5	136.25	25.75	3.29872	2.40361	Up_2
ENSMUSG00000027071	228139	P2rx3	protein_coding	213.5	21.75	207.25	20	3.29515	3.3733	Up_1
ENSMUSG00000086711	na	Gm15482	processed_transcript	213	21.75	27.25	20	3.29177	0.446256	Up_3
ENSMUSG00000024227	69239	2610034M16Rik	protein_coding	215	22	342.5	20	3.28876	4.09803	Up_1
ENSMUSG00000012187	68393	Mogat1	protein_coding	211	21.75	158.25	20	3.27816	2.98413	Up_1
ENSMUSG00000048895	12569	Cdk5r1	protein_coding	210.5	21.75	70.25	20	3.27473	1.8125	Up_2
ENSMUSG00000039676	75568	Capsl	protein_coding	330	34.25	408.75	39.75	3.26829	3.36219	Up_1
ENSMUSG00000062760	72301	1810041L15Rik	protein_coding	213.25	22.25	465.75	25	3.26067	4.21956	Up_1
ENSMUSG00000049555	20776	Tmie	protein_coding	357	37.25	255.5	22.5	3.26061	3.50533	Up_1
ENSMUSG00000048148	319555	Nwd1	protein_coding	205.25	21.75	59	28.75	3.23829	1.03715	Up_2
ENSMUSG00000022861	110197	Dgkg	protein_coding	202.5	21.5	197.5	20	3.23551	3.30378	Up_1
ENSMUSG00000038515	66790	Grtp1	protein_coding	258.5	27.5	108.25	37.5	3.23266	1.5294	Up_2
ENSMUSG00000042567	674895	Nek10	protein_coding	201.25	21.5	238.25	20	3.22658	3.5744	Up_1
ENSMUSG00000021587	18548	Pcsk1	protein_coding	203.5	21.75	41.5	20	3.22594	1.05311	Up_2
ENSMUSG00000020872	93670	Tac4	protein_coding	203.5	21.75	26.75	20	3.22594	0.419539	Up_3
ENSMUSG00000026797	20910	Stxbp1	protein_coding	534.5	57.25	257	110.75	3.22284	1.21446	Up_2
ENSMUSG00000029291	52822	Rufy3	protein_coding	1260	135	480.25	126.5	3.22239	1.92465	Up_2
ENSMUSG00000064280	75172	Ccdc146	protein_coding	209.5	22.5	711.25	20	3.21895	5.15228	Up_1
ENSMUSG00000025504	98845	Eps8l2	protein_coding	198.25	21.5	131	46	3.20491	1.50986	Up_2
ENSMUSG00000032456	74080	Nmnat3	protein_coding	197.5	21.5	123	20	3.19944	2.62059	Up_2
ENSMUSG00000034706	432611	Dnaic2	protein_coding	196.25	21.5	229	20	3.19028	3.51728	Up_1
ENSMUSG00000026854	74270	Usp20	protein_coding	223.75	24.75	53.75	69.5	3.17639	-0.370748	Up_3
ENSMUSG00000087431	na	Gm16054	antisense	282	31.25	124.5	20.25	3.17377	2.62015	Up_1
ENSMUSG00000037683	70882	Armc3	protein_coding	193.5	21.5	266.5	20	3.16993	3.73606	Up_1
ENSMUSG00000043557	74762	Mdga1	protein_coding	192.25	21.5	94	20	3.16058	2.23266	Up_2
ENSMUSG00000040687	228355	Madd	protein_coding	258.5	29	223.5	53.5	3.15604	2.06266	Up_2
ENSMUSG00000037852	12876	Cpe	protein_coding	8726.5	980.5	10316.8	466	3.15381	4.46851	Up_1
ENSMUSG00000010136	100503311	1700027A23Rik	protein_coding	198	22.25	470.5	20	3.15362	4.55612	Up_1
ENSMUSG00000029231	18595	Pdgfra	protein_coding	481.75	54.25	162.75	47.75	3.15059	1.76908	Up_2
ENSMUSG00000021262	14026	Evl	protein_coding	608	68.5	194.5	72.5	3.1499	1.42372	Up_2
ENSMUSG00000075334	67874	Rprm	protein_coding	833	94.5	351.5	48.75	3.13993	2.85005	Up_1
ENSMUSG00000044086	320502	Lmod3	protein_coding	202	23	26.75	20	3.13465	0.419539	Up_3
ENSMUSG00000087196	na	Gm13373	lincRNA	187.75	21.5	68.5	20	3.1264	1.7761	Up_2
ENSMUSG00000019935	216227	Slc17a8	protein_coding	1058	122.5	11819.8	74.25	3.11049	7.31459	Up_1
ENSMUSG00000039913	241656	Pak7	protein_coding	237.25	27.5	346.75	20	3.1089	4.11582	Up_1
ENSMUSG00000025789	20450	St8sia2	protein_coding	1364.5	158.25	486.25	444	3.10809	0.131139	Up_3
ENSMUSG00000048915	13640	Efna5	protein_coding	570.25	66.25	181.25	254	3.1056	-0.486848	Up_3
ENSMUSG00000054477	140492	Kcnn2	protein_coding	185	21.5	77	20	3.10512	1.94486	Up_2
ENSMUSG00000075314	na	Gm1322	lincRNA	183.75	21.75	326.5	20	3.07866	4.02901	Up_1
ENSMUSG00000031840	19339	Rab3a	protein_coding	237.25	28.25	325.5	28	3.07009	3.53916	Up_1
ENSMUSG00000027075	72401	Slc43a1	protein_coding	179	21.5	163.25	55	3.05755	1.56958	Up_2
ENSMUSG00000069631	72149	Strada	protein_coding	205.25	24.75	55.5	46.75	3.05188	0.247521	Up_3
ENSMUSG00000086522	na	Gm4473	antisense	178	21.5	248.5	20	3.04947	3.63517	Up_1
ENSMUSG00000090687	na	na	na	945.75	114.25	370.5	61.75	3.04926	2.58496	Up_1
ENSMUSG00000059022	333088	Kcp	protein_coding	257	31.25	2742.75	20	3.03984	7.09948	Up_1
ENSMUSG00000016520	140887	Lnx2	protein_coding	1507	183.75	852.75	93.75	3.03586	3.18523	Up_1
ENSMUSG00000035200	108015	Chrnb4	protein_coding	174.25	21.25	26.5	20	3.03562	0.405992	Up_3
ENSMUSG00000050549	70617	5730508B09Rik	protein_coding	785.25	96	612	35.75	3.03205	4.09752	Up_1
ENSMUSG00000028438	109242	Kif24	protein_coding	175.75	21.5	264	28	3.03112	3.23704	Up_1
ENSMUSG00000032118	235180	Fez1	protein_coding	175.25	21.5	96.5	20	3.02701	2.27053	Up_2
ENSMUSG00000082884	na	Gm13339	pseudogene	175.25	21.5	26.5	20	3.02701	0.405992	Up_3
ENSMUSG00000035578	69707	Iqcg	protein_coding	625.5	76.75	970.75	33.5	3.02677	4.85687	Up_1
ENSMUSG00000074968	228432	Ano3	protein_coding	1297.75	160.25	1942.75	20.25	3.01762	6.58403	Up_1
ENSMUSG00000085544	na	na	na	171.75	21.25	58	29.25	3.01478	0.987616	Up_2
ENSMUSG00000029205	231252	Chrna9	protein_coding	170.75	21.25	75.5	20	3.00635	1.91648	Up_2
ENSMUSG00000070524	435653	Fcrlb	protein_coding	170.75	21.25	38.75	20	3.00635	0.954196	Up_2
ENSMUSG00000046999	68725	1110032F04Rik	protein_coding	170.75	21.25	26	20	3.00635	0.378512	Up_3
ENSMUSG00000025757	18415	Hspa4l	protein_coding	7742	966.75	4158.25	3071	3.00149	0.437268	Up_3
ENSMUSG00000028251	77032	2610029I01Rik	protein_coding	391.75	49	225.75	20	2.99908	3.49665	Up_1
ENSMUSG00000029130	56874	Rnf32	protein_coding	187.75	23.5	223.5	20	2.99808	3.4822	Up_1
ENSMUSG00000060798	380614	Intu	protein_coding	676.5	84.75	495.5	53.5	2.9968	3.21127	Up_1
ENSMUSG00000040270	12014	Bach2	protein_coding	1185.5	148.75	270.75	340.75	2.99453	-0.331752	Up_3
ENSMUSG00000006464	52028	Bbs1	protein_coding	659.25	82.75	581.75	53	2.99399	3.45634	Up_1
ENSMUSG00000079499	na	6530402F18Rik	processed_transcript	169.25	21.25	109.25	20	2.99362	2.44956	Up_2
ENSMUSG00000042604	16492	Kcna4	protein_coding	902	113.25	2400.5	52	2.99362	5.52868	Up_1
ENSMUSG00000021301	94253	Hecw1	protein_coding	735.5	92.75	486	20	2.98731	4.60288	Up_1
ENSMUSG00000027950	11444	Chrnb2	protein_coding	168	21.25	163.25	20	2.98293	3.02901	Up_1
ENSMUSG00000060594	244864	Layn	protein_coding	168	21.25	34.75	20	2.98293	0.797013	Up_3
ENSMUSG00000027676	51938	Ccdc39	protein_coding	3054.5	389.25	5005.75	46.75	2.97217	6.74248	Up_1
ENSMUSG00000010825	170935	Grid2ip	protein_coding	166.25	21.25	124	20	2.96782	2.63227	Up_1
ENSMUSG00000073102	381738	Ccdc164	protein_coding	173	22.25	433.25	20	2.95889	4.43713	Up_1
ENSMUSG00000031758	75796	Cdyl2	protein_coding	164.75	21.25	25.75	20	2.95474	0.364572	Up_3
ENSMUSG00000018102	68024	Hist1h2bc	protein_coding	371.75	48	232	28	2.95323	3.05063	Up_1
ENSMUSG00000020303	20856	Stc2	protein_coding	248.5	32.25	91.5	43.5	2.94587	1.07276	Up_2
ENSMUSG00000035580	211468	Kcnh8	protein_coding	163.5	21.25	124	20	2.94376	2.63227	Up_1
ENSMUSG00000057315	231532	Arhgap24	protein_coding	389.75	50.75	449.25	39.75	2.94107	3.49849	Up_1
ENSMUSG00000036528	19024	Ppfibp2	protein_coding	199.5	26	289.25	41.75	2.93981	2.79247	Up_1
ENSMUSG00000073910	214944	Mob3b	protein_coding	4175.75	546	3866.75	439.25	2.93506	3.13801	Up_1
ENSMUSG00000039542	17967	Ncam1	protein_coding	1488.25	194.75	122	185	2.93392	-0.600644	Up_3
ENSMUSG00000034295	225288	Fhod3	protein_coding	339.5	44.75	219	39	2.92345	2.48938	Up_1
ENSMUSG00000036502	245386	Fam70a	protein_coding	160.75	21.25	36.25	20.5	2.91928	0.822357	Up_3
ENSMUSG00000047109	56173	Cldn14	protein_coding	160.75	21.25	33.75	20	2.91928	0.754888	Up_3
ENSMUSG00000001065	57247	Zfp276	protein_coding	207.75	27.5	103.75	40.75	2.91734	1.34824	Up_2
ENSMUSG00000036712	74256	Cyld	protein_coding	6855.75	911.25	5554.25	635.5	2.9114	3.12763	Up_1
ENSMUSG00000021196	56421	Pfkp	protein_coding	272.25	36.25	106.75	47.75	2.90888	1.16066	Up_2
ENSMUSG00000031847	69528	1700030J22Rik	protein_coding	195.25	26	231.25	24.5	2.90874	3.2386	Up_1
ENSMUSG00000035849	268481	Krt222	protein_coding	166	22.25	493.25	20	2.89931	4.62425	Up_1
ENSMUSG00000046613	328643	Vwa5b2	protein_coding	158.5	21.25	59	20	2.89895	1.56071	Up_2
ENSMUSG00000021314	218038	Amph	protein_coding	190	25.5	362	90.25	2.89743	2.00399	Up_2
ENSMUSG00000033768	18190	Nrxn2	protein_coding	158.25	21.25	67	20	2.89667	1.74416	Up_2
ENSMUSG00000070000	74015	Fcho1	protein_coding	157.75	21.25	83.5	20	2.89211	2.06178	Up_2
ENSMUSG00000029660	75860	4930588N13Rik	protein_coding	157.5	21.25	186	20	2.88982	3.21723	Up_1
ENSMUSG00000043079	104027	Synpo	protein_coding	157.5	21.25	108	57.5	2.88982	0.909397	Up_2
ENSMUSG00000020788	53313	Atp2a3	protein_coding	157.25	21.25	98	20.25	2.88753	2.27486	Up_2
ENSMUSG00000031539	64933	Ap3m2	protein_coding	444.5	60.25	284.75	69.5	2.88315	2.03461	Up_2
ENSMUSG00000087420	na	na	na	156.5	21.25	25.75	20	2.88063	0.364572	Up_3
ENSMUSG00000000202	72014	Btbd17	protein_coding	266.5	36.25	132.5	388.25	2.87808	-1.55099	Up_3
ENSMUSG00000028943	56226	Espn	protein_coding	153.75	21	113	20	2.87213	2.49825	Up_1
ENSMUSG00000022441	77627	Efcab6	protein_coding	153.75	21	85.25	20	2.87213	2.0917	Up_2
ENSMUSG00000038685	269400	Rtel1	protein_coding	153.75	21	205.5	60	2.87213	1.7761	Up_2
ENSMUSG00000043673	238076	Kcns3	protein_coding	155.5	21.25	165.75	20	2.87138	3.05094	Up_1
ENSMUSG00000032890	242662	Rims3	protein_coding	155.5	21.25	25.75	20	2.87138	0.364572	Up_3
ENSMUSG00000020475	56012	Pgam2	protein_coding	153.5	21	55.5	20	2.86978	1.47249	Up_2
ENSMUSG00000036264	320027	Fstl4	protein_coding	152.5	21	89.75	81.5	2.86035	0.139112	Up_3
ENSMUSG00000027358	12156	Bmp2	protein_coding	187.75	26	277.5	257.25	2.85223	0.109317	Up_3
ENSMUSG00000034467	75465	Dynlrb2	protein_coding	152.75	21.25	217	20	2.84564	3.43962	Up_1
ENSMUSG00000024471	58916	Myot	protein_coding	150.5	21	56.75	20	2.8413	1.50462	Up_2
ENSMUSG00000026785	263803	Pkn3	protein_coding	149.75	21	25	20	2.83409	0.321928	Up_3
ENSMUSG00000028581	16792	Laptm5	protein_coding	149.75	21	25	20	2.83409	0.321928	Up_3
ENSMUSG00000035725	19108	Prkx	protein_coding	6068.25	855.25	2484	512	2.82686	2.27845	Up_2
ENSMUSG00000087354	na	4930404I05Rik	lincRNA	148.75	21	32.75	20	2.82443	0.711495	Up_3
ENSMUSG00000078451	73075	Ppil6	protein_coding	154	21.75	277.25	21.25	2.82384	3.70565	Up_1
ENSMUSG00000086753	na	Gm15751	processed_transcript	148.5	21	67	20	2.822	1.74416	Up_2
ENSMUSG00000084798	na	4930533B01Rik	antisense	280.75	39.75	28	20	2.82026	0.485427	Up_3
ENSMUSG00000053046	75770	Brsk2	protein_coding	147.75	21	108	20	2.8147	2.43296	Up_1
ENSMUSG00000042644	16440	Itpr3	protein_coding	147.75	21	44	32.5	2.8147	0.437064	Up_3
ENSMUSG00000041809	71877	Efhc1	protein_coding	288.25	41	518.5	53.5	2.81362	3.27673	Up_1
ENSMUSG00000029005	70433	2610109H07Rik	protein_coding	152.75	21.75	296	20	2.81209	3.88753	Up_1
ENSMUSG00000033629	57874	Ptplad1	protein_coding	5410	772.75	4392.5	692	2.80755	2.6662	Up_1
ENSMUSG00000024998	74055	Plce1	protein_coding	2486.75	355.75	1538	1024.75	2.80533	0.585784	Up_3
ENSMUSG00000026058	170771	Khdrbs2	protein_coding	146.75	21	45.25	20	2.8049	1.17792	Up_2
ENSMUSG00000075702	114679	Selm	protein_coding	159.75	23	227.5	109.25	2.79611	1.05823	Up_2
ENSMUSG00000045912	237397	C2cd4c	protein_coding	145.75	21	32.75	20	2.79503	0.711495	Up_3
ENSMUSG00000052852	52250	Reep1	protein_coding	548	79.25	303	39.75	2.78969	2.93029	Up_1
ENSMUSG00000035275	242570	Raver2	protein_coding	1093	158.75	705.25	92.25	2.78346	2.93451	Up_1
ENSMUSG00000027843	19260	Ptpn22	protein_coding	151	22	400.25	28	2.77897	3.8374	Up_1
ENSMUSG00000033177	208171	Tmprss7	protein_coding	144	21	132	20	2.77761	2.72247	Up_1
ENSMUSG00000019737	233066	AI428936	protein_coding	348	50.75	109.75	62.75	2.77761	0.806534	Up_3
ENSMUSG00000015745	67220	Plekho1	protein_coding	142.25	20.75	95	20.25	2.77725	2.23001	Up_2
ENSMUSG00000034336	226180	Ina	protein_coding	142.25	20.75	56.75	20	2.77725	1.50462	Up_2
ENSMUSG00000028865	69655	Cd164l2	protein_coding	211.5	31	307	32.5	2.77032	3.23973	Up_1
ENSMUSG00000040010	20539	Slc7a5	protein_coding	173.5	25.5	218.75	213.25	2.76637	0.0367373	Up_3
ENSMUSG00000081578	na	Gm12611	pseudogene	476.25	70.25	29	20	2.76115	0.536053	Up_3
ENSMUSG00000072812	100041194	Ahnak2	protein_coding	140.5	20.75	25	20	2.75939	0.321928	Up_3
ENSMUSG00000031603	80857	Fgf20	protein_coding	140.25	20.75	24.75	20	2.75682	0.307429	Up_3
ENSMUSG00000058297	94214	Spock2	protein_coding	1615	239.75	1573.5	598.5	2.75193	1.39455	Up_2
ENSMUSG00000046312	329828	AI464131	protein_coding	157.5	23.5	92.5	23.75	2.74462	1.96153	Up_2
ENSMUSG00000026999	69482	Nup35	protein_coding	194.25	29	494.75	23.75	2.74379	4.3807	Up_1
ENSMUSG00000037143	78774	4930529M08Rik	protein_coding	165.75	24.75	213	20	2.74351	3.41278	Up_1
ENSMUSG00000052981	76980	Ube2ql1	protein_coding	138.5	20.75	156	20	2.7387	2.96347	Up_1
ENSMUSG00000031442	17207	Mcf2l	protein_coding	379.5	57.25	209.5	141.5	2.72875	0.566148	Up_3
ENSMUSG00000031179	70696	3830417A13Rik	protein_coding	137.5	20.75	24.5	28	2.72825	-0.192645	Up_3
ENSMUSG00000042861	242151	Kcna10	protein_coding	145.25	22	378.75	20	2.72296	4.24317	Up_1
ENSMUSG00000036687	231832	Tmem184a	protein_coding	158.25	24	119.75	68.5	2.7211	0.80585	Up_3
ENSMUSG00000023978	19133	Prph2	protein_coding	136.5	20.75	98	20	2.71772	2.29278	Up_1
ENSMUSG00000036766	227325	Dner	protein_coding	652.25	99.5	1918.25	20	2.71266	6.58365	Up_1
ENSMUSG00000031278	50790	Acsl4	protein_coding	12589.5	1921	8238.5	870.75	2.71229	3.24205	Up_1
ENSMUSG00000030031	243574	Kbtbd8	protein_coding	1249.5	190.75	864.25	27.25	2.7116	4.98712	Up_1
ENSMUSG00000035126	242584	Wdr78	protein_coding	1058.5	161.75	1540	45.25	2.71018	5.08887	Up_1
ENSMUSG00000029822	71720	Osbpl3	protein_coding	941.75	144	1465	78	2.70928	4.23128	Up_1
ENSMUSG00000004035	68312	Gstm7	protein_coding	446.75	68.5	336.5	180.25	2.70529	0.900607	Up_2
ENSMUSG00000026442	269116	Nfasc	protein_coding	485.25	74.5	739	44.5	2.70342	4.0537	Up_1
ENSMUSG00000087467	na	Gm13601	antisense	143.25	22	420.75	20	2.70296	4.39489	Up_1
ENSMUSG00000074210	na	E130208F15Rik	protein_coding	135	20.75	24.25	20	2.70178	0.277985	Up_3
ENSMUSG00000006784	74407	Ttc25	protein_coding	155.5	24	211.5	20	2.69581	3.40259	Up_1
ENSMUSG00000048988	243312	Elfn1	protein_coding	133.75	20.75	144	20	2.68836	2.848	Up_1
ENSMUSG00000040035	214240	Disp2	protein_coding	133.75	20.75	134.5	20	2.68836	2.74953	Up_1
ENSMUSG00000087043	na	Gm13599	antisense	135	21	199.75	20	2.6845	3.32012	Up_1
ENSMUSG00000024064	71685	Galnt14	protein_coding	133.25	20.75	24.25	20	2.68295	0.277985	Up_3
ENSMUSG00000046886	66758	Zfp474	protein_coding	137.5	21.5	239.5	20	2.67702	3.58195	Up_1
ENSMUSG00000026737	18718	Pip4k2a	protein_coding	2944.75	460.75	1705	67.25	2.67609	4.66409	Up_1
ENSMUSG00000032908	433323	Sgpp2	protein_coding	512	80.25	455	29.5	2.67357	3.94708	Up_1
ENSMUSG00000041161	73162	Otud3	protein_coding	132	20.75	108	20	2.66935	2.43296	Up_1
ENSMUSG00000054814	69727	Usp46	protein_coding	9919.75	1575.5	6301	506.75	2.65449	3.63623	Up_1
ENSMUSG00000051359	52589	Ncald	protein_coding	172	27.5	472.5	193.75	2.64491	1.28612	Up_2
ENSMUSG00000043020	242253	Wdr63	protein_coding	136	21.75	279	20	2.64452	3.80219	Up_1
ENSMUSG00000038486	64051	Sv2a	protein_coding	134	21.5	240.5	22	2.63982	3.45046	Up_1
ENSMUSG00000041062	328783	Mslnl	protein_coding	129.25	20.75	151.5	20	2.63898	2.92125	Up_1
ENSMUSG00000022376	11514	Adcy8	protein_coding	175.25	28.25	193.75	159.5	2.63309	0.28064	Up_3
ENSMUSG00000031536	18970	Polb	protein_coding	270.75	43.75	178	79.25	2.62961	1.16739	Up_2
ENSMUSG00000062995	15893	Ica1	protein_coding	265.75	43	335.75	60	2.62766	2.48435	Up_1
ENSMUSG00000031129	331004	Slc9a9	protein_coding	689	111.5	275	78	2.62746	1.81789	Up_2
ENSMUSG00000035032	208583	Nek11	protein_coding	211.5	34.25	302.5	20	2.62648	3.91886	Up_1
ENSMUSG00000021594	78925	Srd5a1	protein_coding	413.5	67	135.25	51	2.62565	1.40706	Up_2
ENSMUSG00000087671	na	na	na	137.25	22.25	444.25	31	2.62493	3.84103	Up_1
ENSMUSG00000019853	56016	Hebp2	protein_coding	234.25	38	191.25	20	2.62398	3.25739	Up_1
ENSMUSG00000035778	14594	Ggta1	protein_coding	345.5	56.25	502.5	20.25	2.61876	4.63313	Up_1
ENSMUSG00000053783	74230	1700016K19Rik	protein_coding	133.25	21.75	282.25	20	2.61505	3.8189	Up_1
ENSMUSG00000031824	234797	6430548M08Rik	protein_coding	127	20.75	56.5	48.75	2.61365	0.212849	Up_3
ENSMUSG00000012819	22295	Cdh23	protein_coding	530.75	86.75	524.25	136.5	2.6131	1.94135	Up_2
ENSMUSG00000024501	22240	Dpysl3	protein_coding	3581.75	588	248	2179	2.60678	-3.13525	na
ENSMUSG00000031380	14205	Figf	protein_coding	126	20.75	23.75	20	2.60224	0.247928	Up_3
ENSMUSG00000053153	66722	Spag16	protein_coding	248.75	41	736	20.25	2.601	5.18371	Up_1
ENSMUSG00000026009	54167	Icos	protein_coding	125	20.75	23.75	20	2.59074	0.247928	Up_3
ENSMUSG00000047094	218165	Ofcc1	protein_coding	124	20.75	153.25	20	2.57916	2.93782	Up_1
ENSMUSG00000024529	16948	Lox	protein_coding	3178	532.75	31.75	65.25	2.57659	-1.03922	Up_3
ENSMUSG00000041923	319211	Nol4	protein_coding	204.25	34.25	217.5	25.75	2.57616	3.07837	Up_1
ENSMUSG00000032087	114873	Dscaml1	protein_coding	122	20.5	111.75	20	2.57319	2.4822	Up_1
ENSMUSG00000035891	223753	Cerk	protein_coding	122	20.5	39.75	26.5	2.57319	0.584963	Up_3
ENSMUSG00000038764	545622	Ptpn3	protein_coding	2904.5	488.75	3957.25	361	2.57112	3.45443	Up_1
ENSMUSG00000021071	94090	Trim9	protein_coding	129.25	21.75	312.5	75	2.57108	2.05889	Up_2
ENSMUSG00000030669	12310	Calca	protein_coding	123	20.75	23.75	26.5	2.56748	-0.158065	Up_3
ENSMUSG00000018322	67145	Tomm34	protein_coding	300.25	50.75	410.75	74	2.56468	2.47266	Up_1
ENSMUSG00000074818	100503041	Pdzd7	protein_coding	121.25	20.5	55	28.75	2.56429	0.93587	Up_2
ENSMUSG00000000167	72614	Pih1d2	protein_coding	183.25	31	311	20	2.56347	3.95884	Up_1
ENSMUSG00000047747	330812	Rnf150	protein_coding	5182	877.25	2466	555.75	2.56245	2.14966	Up_2
ENSMUSG00000078587	na	na	na	132.5	22.5	553.25	20	2.558	4.78986	Up_1
ENSMUSG00000042436	76293	Mfap4	protein_coding	363.25	61.75	111	161.75	2.55645	-0.543206	Up_3
ENSMUSG00000079304	71149	4933413G19Rik	protein_coding	122	20.75	181.5	20	2.5557	3.1819	Up_1
ENSMUSG00000026490	226751	Cdc42bpa	protein_coding	6231.5	1060.25	6068.25	1493.75	2.55517	2.02234	Up_2
ENSMUSG00000001175	12313	Calm1	protein_coding	55629.5	9472.25	37323.8	7647.75	2.55407	2.28699	Up_1
ENSMUSG00000000552	29813	Zfp385a	protein_coding	145.25	24.75	372.25	48.75	2.55304	2.9328	Up_1
ENSMUSG00000062270	21761	Morf4l1	protein_coding	120.25	20.5	66.75	79.75	2.55234	-0.256717	Up_3
ENSMUSG00000090621	na	na	na	244.75	41.75	183.25	22.5	2.55146	3.02582	Up_1
ENSMUSG00000001120	59093	Pcbp3	protein_coding	144	24.75	88.5	21.5	2.54057	2.04134	Up_2
ENSMUSG00000002341	13004	Ncan	protein_coding	119	20.5	136	66.25	2.53727	1.03761	Up_2
ENSMUSG00000025738	214931	Fbxl16	protein_coding	118.75	20.5	72.5	20	2.53423	1.85798	Up_2
ENSMUSG00000030068	na	Gm20696	protein_coding	118.75	20.5	45.25	23.25	2.53423	0.960687	Up_2
ENSMUSG00000073686	na	Gm10564	protein_coding	118.75	20.5	23.5	20	2.53423	0.232661	Up_3
ENSMUSG00000017897	14049	Eya2	protein_coding	118.5	20.5	139	20	2.53119	2.79701	Up_1
ENSMUSG00000056215	74354	Lrguk	protein_coding	267.25	46.25	631	20	2.53066	4.97957	Up_1
ENSMUSG00000039717	76897	Ralyl	protein_coding	129.75	22.5	800.75	42.5	2.52774	4.23582	Up_1
ENSMUSG00000021068	18080	Nin	protein_coding	2006.25	348	1414.25	175.75	2.52734	3.00844	Up_1
ENSMUSG00000029055	269615	Plch2	protein_coding	373.25	64.75	122	23.75	2.52719	2.36088	Up_1
ENSMUSG00000031488	75767	Rab11fip1	protein_coding	1522	264.5	1034.75	763.75	2.52463	0.43811	Up_3
ENSMUSG00000028937	70025	Acot7	protein_coding	251.5	43.75	120.25	99.5	2.5232	0.273268	Up_3
ENSMUSG00000042305	57439	Tmem183a	protein_coding	2512.5	437.25	3080	292.5	2.52259	3.39642	Up_1
ENSMUSG00000019302	11975	Atp6v0a1	protein_coding	1410.25	245.5	875.75	222.75	2.52216	1.97509	Up_2
ENSMUSG00000056367	242894	Actr3b	protein_coding	117.75	20.5	75	22.5	2.52203	1.73697	Up_2
ENSMUSG00000061298	78933	Agbl4	protein_coding	120.25	21	204.25	20	2.51758	3.35226	Up_1
ENSMUSG00000075576	na	Gm12359	antisense	152.75	26.75	87	20.75	2.51356	2.0679	Up_2
ENSMUSG00000074452	330921	Pate2	protein_coding	117	20.5	31.5	20	2.51281	0.655352	Up_3
ENSMUSG00000051736	66337	1700025K23Rik	protein_coding	116.75	20.5	23.5	20	2.50973	0.232661	Up_3
ENSMUSG00000022960	60364	Donson	protein_coding	133.25	23.5	127.75	28	2.5034	2.18982	Up_1
ENSMUSG00000034731	380921	Dgkh	protein_coding	114.75	20.25	38.75	20	2.5025	0.954196	Up_2
ENSMUSG00000074704	668929	Rad21l	protein_coding	114.75	20.25	23.5	20	2.5025	0.232661	Up_3
ENSMUSG00000059602	27204	Syn3	protein_coding	199.5	35.25	148.5	59	2.50069	1.33168	Up_2
ENSMUSG00000028447	53598	Dctn3	protein_coding	513.25	90.75	438.25	140.5	2.49969	1.64118	Up_2
ENSMUSG00000032120	71764	C2cd2l	protein_coding	155.5	27.5	142.75	89.5	2.49941	0.673531	Up_3
ENSMUSG00000023473	107934	Celsr3	protein_coding	117	20.75	172.75	20	2.49533	3.11061	Up_1
ENSMUSG00000029843	243755	Slc13a4	protein_coding	114	20.25	23.25	20	2.49304	0.217231	Up_3
ENSMUSG00000030276	101100	Ttll3	protein_coding	260.25	46.25	311	32	2.49237	3.28077	Up_1
ENSMUSG00000023505	14793	Cdca3	protein_coding	113.75	20.25	23.25	25.75	2.48987	-0.147342	Up_3
ENSMUSG00000041729	235431	Coro2b	protein_coding	234.25	41.75	106.75	75.25	2.4882	0.504473	Up_3
ENSMUSG00000070476	71532	9030418K01Rik	protein_coding	381.5	68	362.25	21.25	2.48808	4.09145	Up_1
ENSMUSG00000032549	270192	Rab6b	protein_coding	494.25	88.25	259.5	132	2.48557	0.975197	Up_2
ENSMUSG00000031027	117229	Stk33	protein_coding	124.5	22.25	512.75	20	2.48427	4.68018	Up_1
ENSMUSG00000052302	74694	Tbc1d30	protein_coding	117	21	201.5	29.75	2.47805	2.75982	Up_1
ENSMUSG00000085769	na	na	na	171.75	31	83.75	20	2.46997	2.06609	Up_2
ENSMUSG00000064202	381218	4430402I18Rik	protein_coding	160.5	29	829.25	20	2.46845	5.37374	Up_1
ENSMUSG00000018849	211652	Wwc1	protein_coding	2765.5	500	2561.5	726.5	2.46754	1.81795	Up_2
ENSMUSG00000024033	22092	Rsph1	protein_coding	112	20.25	149.75	20	2.4675	2.90448	Up_1
ENSMUSG00000091165	na	Gm17036	antisense	112	20.25	23	20	2.4675	0.201634	Up_3
ENSMUSG00000079164	53791	Tlr5	protein_coding	112	20.25	23	20	2.4675	0.201634	Up_3
ENSMUSG00000074579	624866	Lekr1	protein_coding	418.75	75.75	339.75	46	2.46677	2.88477	Up_1
ENSMUSG00000048458	109050	6530418L21Rik	protein_coding	346.75	63	145.25	41.75	2.46047	1.79869	Up_2
ENSMUSG00000026578	74895	4930455F23Rik	protein_coding	1410.5	256.5	722.5	90.5	2.45918	2.99701	Up_1
ENSMUSG00000020904	71860	Wdr16	protein_coding	122.25	22.25	484.25	20	2.45796	4.59768	Up_1
ENSMUSG00000026131	13518	Dst	protein_coding	3078.75	560.75	3137.75	480.25	2.45692	2.70787	Up_1
ENSMUSG00000022110	20916	Sucla2	protein_coding	2378.5	433.5	2019.75	307	2.45595	2.71787	Up_1
ENSMUSG00000031441	50770	Atp11a	protein_coding	4863.25	887	4175.75	2376.25	2.45491	0.813349	Up_2
ENSMUSG00000030688	56018	Stard10	protein_coding	350.5	64	251	73.5	2.45327	1.77187	Up_2
ENSMUSG00000054893	384763	Zfp667	protein_coding	709	129.5	794.75	157.75	2.45283	2.33286	Up_1
ENSMUSG00000039652	208922	Cpeb3	protein_coding	1519.25	277.5	2542	255.5	2.4528	3.31457	Up_1
ENSMUSG00000008855	15184	Hdac5	protein_coding	139.5	25.5	51	198	2.4517	-1.95693	Up_3
ENSMUSG00000032221	17427	Mns1	protein_coding	114.75	21	197	20	2.45003	3.30012	Up_1
ENSMUSG00000023017	11419	Accn2	protein_coding	222.5	40.75	131	20	2.44893	2.71149	Up_1
ENSMUSG00000026017	241066	Carf	protein_coding	579.75	106.25	328	34.5	2.44797	3.24903	Up_1
ENSMUSG00000022375	54562	Lrrc6	protein_coding	203.25	37.25	618.75	20	2.44794	4.95128	Up_1
ENSMUSG00000068394	99100	Cep152	protein_coding	181.25	33.25	498	20.75	2.44655	4.58496	Up_1
ENSMUSG00000030303	330450	Far2	protein_coding	110	20.25	58	20	2.44151	1.53605	Up_2
ENSMUSG00000058056	72333	Palld	protein_coding	519.5	96	62.25	224	2.43602	-1.84735	Up_3
ENSMUSG00000020042	74007	Btbd11	protein_coding	1071	198.5	980.5	143.25	2.43175	2.77498	Up_1
ENSMUSG00000027344	71313	Fsip1	protein_coding	109.25	20.25	129.25	20	2.43164	2.69209	Up_1
ENSMUSG00000043460	207393	Elfn2	protein_coding	109.25	20.25	23	20	2.43164	0.201634	Up_3
ENSMUSG00000053062	67374	Jam2	protein_coding	190	35.25	114.75	1071.5	2.4303	-3.22307	na
ENSMUSG00000028524	73094	Sgip1	protein_coding	412.5	76.75	284.75	68.25	2.42616	2.06079	Up_1
ENSMUSG00000071103	69479	1700029J07Rik	protein_coding	390.25	72.75	410.75	37.5	2.42338	3.4533	Up_1
ENSMUSG00000025558	105445	Dock9	protein_coding	1321.5	246.5	614.5	573.5	2.42252	0.0996195	Up_3
ENSMUSG00000051098	72852	Mblac2	protein_coding	992.75	185.5	179.75	120.25	2.42001	0.579955	Up_3
ENSMUSG00000026496	11545	Parp1	protein_coding	2223.5	416	803.25	535	2.41818	0.58631	Up_3
ENSMUSG00000027457	241727	Snph	protein_coding	108	20.25	23	28.75	2.41504	-0.321928	Up_3
ENSMUSG00000038608	210293	Dock10	protein_coding	261.25	49	697.75	20	2.41458	5.12464	Up_1
ENSMUSG00000047040	217138	Prr15l	protein_coding	125.25	23.5	85	20	2.41408	2.08746	Up_1
ENSMUSG00000060675	225845	Pla2g16	protein_coding	299.5	56.25	301	70.5	2.41263	2.09407	Up_1
ENSMUSG00000062198	72658	2700097O09Rik	protein_coding	153.75	29	103.75	64.25	2.40646	0.691343	Up_3
ENSMUSG00000026798	227683	Coq4	protein_coding	263.75	49.75	313	28	2.4064	3.48266	Up_1
ENSMUSG00000039431	54384	Mtmr7	protein_coding	327.25	61.75	271.5	34.75	2.40588	2.96587	Up_1
ENSMUSG00000026577	66352	Blzf1	protein_coding	1215	229.5	858.25	97.5	2.40439	3.13792	Up_1
ENSMUSG00000045934	194126	Mtmr11	protein_coding	124	23.5	92.5	26.5	2.39961	1.80346	Up_2
ENSMUSG00000057230	269774	Aak1	protein_coding	1006.25	190.75	1051.75	225	2.39923	2.22479	Up_1
ENSMUSG00000022621	68708	Rabl2	protein_coding	216	41	386.25	48.75	2.39734	2.98606	Up_1
ENSMUSG00000038903	381175	Ccdc68	protein_coding	514.75	97.75	1382.5	43.5	2.3967	4.99012	Up_1
ENSMUSG00000026627	66950	Tmem206	protein_coding	179	34	203	52.75	2.39635	1.94424	Up_2
ENSMUSG00000032269	15561	Htr3a	protein_coding	106.25	20.25	23	20	2.39147	0.201634	Up_3
ENSMUSG00000074305	244895	C230081A13Rik	protein_coding	1509.25	288	2114.5	441.5	2.38969	2.25983	Up_1
ENSMUSG00000024261	20983	Syt4	protein_coding	168.25	32.25	328.75	22.5	2.38324	3.86899	Up_1
ENSMUSG00000037568	226841	Vash2	protein_coding	503.25	96.5	360	68.5	2.38267	2.39382	Up_1
ENSMUSG00000011837	102209	Snapc2	protein_coding	105.5	20.25	110.25	85.75	2.38125	0.36257	Up_3
ENSMUSG00000014232	76779	Cluap1	protein_coding	509	97.75	594.25	55	2.3805	3.43357	Up_1
ENSMUSG00000028631	60613	Kcnq4	protein_coding	105.25	20.25	38.75	20	2.37783	0.954196	Up_2
ENSMUSG00000064325	15245	Hhip	protein_coding	105.25	20.25	22.75	20	2.37783	0.185867	Up_3
ENSMUSG00000029428	13852	Stx2	protein_coding	146.75	28.25	108	22.5	2.37704	2.26303	Up_1
ENSMUSG00000091524	na	na	na	103.75	20	58.75	21.75	2.37504	1.43357	Up_2
ENSMUSG00000018865	29859	Sult4a1	protein_coding	103.75	20	58.75	20	2.37504	1.55459	Up_2
ENSMUSG00000086605	na	Gm14290	lincRNA	146.25	28.25	293	22	2.37211	3.73533	Up_1
ENSMUSG00000018126	207495	Baiap2l2	protein_coding	103.5	20	45	20	2.37156	1.16993	Up_2
ENSMUSG00000054013	104885	Tmem179	protein_coding	104.75	20.25	97.75	20	2.37096	2.2891	Up_1
ENSMUSG00000086822	na	5330413P13Rik	processed_transcript	112.5	21.75	324.25	20	2.37084	4.01903	Up_1
ENSMUSG00000050875	225583	A730017C20Rik	protein_coding	2495.75	482.75	2479	759	2.37013	1.70759	Up_2
ENSMUSG00000004267	13807	Eno2	protein_coding	104.5	20.25	74	25.75	2.36751	1.52295	Up_2
ENSMUSG00000034227	15223	Foxj1	protein_coding	104.5	20.25	136	47.75	2.36751	1.51003	Up_2
ENSMUSG00000028439	71901	2310028H24Rik	protein_coding	104.5	20.25	50.75	20	2.36751	1.34341	Up_2
ENSMUSG00000042501	329093	Cpa6	protein_coding	247.5	48	94	20	2.36632	2.23266	Up_1
ENSMUSG00000032656	320253	37681	protein_coding	108.25	21	193.75	21.25	2.36591	3.18866	Up_1
ENSMUSG00000092495	na	Gm20405	processed_transcript	102.75	20	41.25	20	2.36107	1.04439	Up_2
ENSMUSG00000025892	14802	Gria4	protein_coding	589.25	114.75	29.5	43.5	2.36039	-0.5603	Up_3
ENSMUSG00000037855	216049	Zfp365	protein_coding	560.5	109.25	532.75	163.5	2.35908	1.70417	Up_2
ENSMUSG00000035735	269060	Dagla	protein_coding	102.5	20	107.75	20.25	2.35755	2.41169	Up_1
ENSMUSG00000074732	na	Zfp950	na	123	24	23.75	20	2.35755	0.247928	Up_3
ENSMUSG00000020973	109065	1110034A24Rik	protein_coding	203.25	39.75	363	38.5	2.35423	3.23704	Up_1
ENSMUSG00000022619	60597	Mapk8ip2	protein_coding	102.25	20	91.75	20	2.35403	2.19771	Up_1
ENSMUSG00000083863	na	Gm13341	pseudogene	126	24.75	24	20	2.34792	0.263034	Up_3
ENSMUSG00000086587	na	Gm11837	antisense	731.25	144	504	20	2.3443	4.65535	Up_1
ENSMUSG00000034485	72565	Uaca	protein_coding	963	189.75	1187.25	363.25	2.34344	1.70859	Up_2
ENSMUSG00000036790	245450	Slitrk2	protein_coding	683.75	135	165	60	2.34051	1.45943	Up_2
ENSMUSG00000024774	52024	Ankrd22	protein_coding	101.25	20	122.25	20	2.33985	2.61176	Up_1
ENSMUSG00000015980	76612	Lrrc27	protein_coding	293	58	494.5	31	2.33678	3.99563	Up_1
ENSMUSG00000061702	320208	Tmem91	protein_coding	101	20	90.75	20	2.33628	2.1819	Up_1
ENSMUSG00000016624	271305	Phf21b	protein_coding	100.75	20	46.75	20	2.33271	1.22497	Up_2
ENSMUSG00000036330	110877	Slc18a1	protein_coding	100.75	20	39.75	20	2.33271	0.990955	Up_2
ENSMUSG00000021662	110596	Rgnef	protein_coding	743.5	147.75	500.25	165.75	2.33117	1.59364	Up_2
ENSMUSG00000018372	320162	Ccdc45	protein_coding	360.5	71.75	213.75	34.5	2.32895	2.63126	Up_1
ENSMUSG00000039543	76670	Ttc18	protein_coding	101.5	20.25	153.25	21.25	2.32549	2.85035	Up_1
ENSMUSG00000040407	100986	Akap9	protein_coding	12731.2	2551.25	13138	2339.5	2.3191	2.48947	Up_1
ENSMUSG00000074264	11722	Amy1	protein_coding	99.75	20	96	20	2.31832	2.26303	Up_1
ENSMUSG00000086622	na	na	na	99.75	20	52	20	2.31832	1.37851	Up_2
ENSMUSG00000019146	12300	Cacng2	protein_coding	99.5	20	22.5	20	2.3147	0.169925	Up_3
ENSMUSG00000020801	67279	Med31	protein_coding	1126.5	226.5	799.25	81	2.31426	3.30265	Up_1
ENSMUSG00000063531	20349	Sema3e	protein_coding	515.25	103.75	1562.5	3505.75	2.31216	-1.16587	Up_3
ENSMUSG00000037101	73301	Ttc29	protein_coding	106.75	21.5	240.5	20	2.31183	3.58796	Up_1
ENSMUSG00000033486	212670	Catsper2	protein_coding	140.25	28.25	78	24.25	2.31168	1.68549	Up_2
ENSMUSG00000033060	380928	Lmo7	protein_coding	11670.2	2351	6694	287.5	2.31149	4.54123	Up_1
ENSMUSG00000053835	15042	H2-T24	protein_coding	559.75	113.25	340.25	65.25	2.30527	2.38255	Up_1
ENSMUSG00000039987	68770	Phtf2	protein_coding	2033.75	412.75	2481	146	2.3008	4.08688	Up_1
ENSMUSG00000001379	225372	Apbb3	protein_coding	178.5	36.25	160.75	20	2.29987	3.00675	Up_1
ENSMUSG00000004151	14009	Etv1	protein_coding	577	117.25	265.75	352.5	2.29898	-0.407554	Up_3
ENSMUSG00000039738	52864	Slx4	protein_coding	190.25	38.75	120	31	2.29563	1.95269	Up_1
ENSMUSG00000063804	380669	Lin28b	protein_coding	966.25	197	92.75	20	2.2942	2.21335	Up_1
ENSMUSG00000004113	12287	Cacna1b	protein_coding	432.25	88.25	224	71.5	2.2922	1.64748	Up_2
ENSMUSG00000046567	68281	4930430F08Rik	protein_coding	391.75	80	261.5	22	2.29186	3.57124	Up_1
ENSMUSG00000032245	76524	Cln6	protein_coding	129.25	26.5	103.25	55.75	2.2861	0.889098	Up_2
ENSMUSG00000026818	12613	Cel	protein_coding	97.5	20	22.5	20	2.2854	0.169925	Up_3
ENSMUSG00000062859	21463	Tcp11	protein_coding	130.25	26.75	221	20	2.28367	3.46597	Up_1
ENSMUSG00000064181	216363	Rab3ip	protein_coding	688	141.75	842.75	66.5	2.27906	3.66368	Up_1
ENSMUSG00000020309	68044	Chac2	protein_coding	527.75	108.75	236	20	2.27884	3.56071	Up_1
ENSMUSG00000022456	24050	37865	protein_coding	429.5	88.75	275	125.25	2.27484	1.13462	Up_2
ENSMUSG00000023064	20618	Sncg	protein_coding	96.5	20	41.25	20	2.27053	1.04439	Up_2
ENSMUSG00000019831	83767	Wasf1	protein_coding	1706.75	354.5	1275	136.5	2.26739	3.22352	Up_1
ENSMUSG00000036745	70892	Ttll7	protein_coding	1133.75	235.75	2519.25	144.25	2.26577	4.12635	Up_1
ENSMUSG00000033826	13417	Dnahc8	protein_coding	95.75	20	22.25	20	2.25927	0.153805	Up_3
ENSMUSG00000025813	26557	Homer2	protein_coding	2471.5	517	901.25	481.75	2.25715	0.903643	Up_2
ENSMUSG00000025050	71041	Pcgf6	protein_coding	740	155	379.5	153.25	2.25526	1.30821	Up_2
ENSMUSG00000030708	69387	Dnajb13	protein_coding	106	22.25	476.25	20	2.25219	4.57365	Up_1
ENSMUSG00000038368	230393	BC057079	protein_coding	181	38	144	53.5	2.25192	1.42846	Up_2
ENSMUSG00000074000	na	na	na	94.75	20	22.25	20	2.24413	0.153805	Up_3
ENSMUSG00000027634	29812	Ndrg3	protein_coding	627	132.5	818.25	222.75	2.24247	1.87712	Up_2
ENSMUSG00000041268	235380	Dmxl2	protein_coding	1876.5	397	2100.75	375.5	2.24083	2.48402	Up_1
ENSMUSG00000023088	17250	Abcc1	protein_coding	347.25	73.5	142.25	91.25	2.24016	0.640532	Up_3
ENSMUSG00000045589	230235	6430704M03Rik	protein_coding	106	22.5	1326	20	2.23607	6.05094	Up_1
ENSMUSG00000030302	11941	Atp2b2	protein_coding	2099.75	447.5	1783	127.75	2.23026	3.80291	Up_1
ENSMUSG00000027695	18805	Pld1	protein_coding	912.75	194.75	1354	87.25	2.2286	3.95593	Up_1
ENSMUSG00000024640	107272	Psat1	protein_coding	6676.75	1427	5500.5	1961.5	2.22616	1.48761	Up_2
ENSMUSG00000040276	23969	Pacsin1	protein_coding	93.5	20	57.75	20.75	2.22497	1.47671	Up_2
ENSMUSG00000046637	242800	Ttc34	protein_coding	93.5	20	53.25	20	2.22497	1.41278	Up_2
ENSMUSG00000040770	140806	Il25	protein_coding	93.5	20	22.25	20	2.22497	0.153805	Up_3
ENSMUSG00000022843	12724	Clcn2	protein_coding	107.5	23	26.5	165	2.22463	-2.6384	na
ENSMUSG00000026456	72017	Cyb5r1	protein_coding	528.5	113.25	120.5	23.75	2.22239	2.34303	Up_1
ENSMUSG00000072437	332397	Nanos1	protein_coding	118.75	25.5	129.25	56.75	2.21936	1.18747	Up_2
ENSMUSG00000052613	11994	Pcdh15	protein_coding	5618.25	1207.75	8510.25	416.75	2.2178	4.35195	Up_1
ENSMUSG00000030313	320560	Dennd5b	protein_coding	719.75	155	1210.5	88.5	2.21523	3.77378	Up_1
ENSMUSG00000020263	216190	Appl2	protein_coding	908.75	196.25	1042.5	151.75	2.21119	2.78028	Up_1
ENSMUSG00000047428	106565	Dlk2	protein_coding	92.5	20	128.5	20	2.20945	2.6837	Up_1
ENSMUSG00000058966	68952	Fam57b	protein_coding	92.5	20	49.25	20	2.20945	1.30012	Up_2
ENSMUSG00000023033	20273	Scn8a	protein_coding	92.5	20	46.75	20	2.20945	1.22497	Up_2
ENSMUSG00000072572	214922	Slc39a2	protein_coding	92.5	20	22	20	2.20945	0.137504	Up_3
ENSMUSG00000021557	67269	Agtpbp1	protein_coding	1280.25	277.5	923.75	113	2.20587	3.03118	Up_1
ENSMUSG00000026062	226999	Slc9a2	protein_coding	212.25	46.25	33.75	20	2.19824	0.754888	Up_2
ENSMUSG00000038020	268480	Rapgefl1	protein_coding	306.75	67	189.25	102.25	2.19483	0.888192	Up_2
ENSMUSG00000010054	80385	Tusc2	protein_coding	306.75	67	68.75	42.5	2.19483	0.693897	Up_2
ENSMUSG00000050323	76947	2310030N02Rik	protein_coding	91.25	20	65.25	20	2.18982	1.70598	Up_2
ENSMUSG00000085948	na	na	na	104.75	23	32.5	20	2.18724	0.70044	Up_2
ENSMUSG00000020598	319504	Nrcam	protein_coding	2713.5	596.25	1296.75	374.5	2.18617	1.79186	Up_2
ENSMUSG00000047193	110350	Dync2h1	protein_coding	2970.25	653.75	4121.5	546	2.18377	2.9162	Up_1
ENSMUSG00000028391	71354	Wdr31	protein_coding	128.25	28.25	179	20	2.18264	3.16189	Up_1
ENSMUSG00000025038	74405	Efhc2	protein_coding	437.5	96.5	1356	71.5	2.18068	4.24527	Up_1
ENSMUSG00000030059	232286	Tmf1	protein_coding	3699.25	816.75	2884	439.25	2.17927	2.71496	Up_1
ENSMUSG00000015002	76740	Efr3a	protein_coding	3563.75	787.25	2279.75	748.5	2.1785	1.6068	Up_2
ENSMUSG00000027387	57432	Zc3h8	protein_coding	262	58	109.75	20.25	2.17544	2.43823	Up_1
ENSMUSG00000058070	68519	Eml1	protein_coding	1403	311.25	852	190.25	2.17237	2.16296	Up_1
ENSMUSG00000050830	319922	Vwc2	protein_coding	397.25	88.25	128.25	20	2.17038	2.68089	Up_1
ENSMUSG00000000631	360013	Myo18a	protein_coding	139.5	31	91.25	131.75	2.16993	-0.529906	Up_3
ENSMUSG00000030310	232333	Slc6a1	protein_coding	110	24.5	23	29.75	2.16665	-0.371256	Up_3
ENSMUSG00000026880	13830	Stom	protein_coding	101	22.5	721	57.5	2.16636	3.64837	Up_1
ENSMUSG00000001948	20686	Spa17	protein_coding	219.5	49	171.25	20	2.16337	3.09803	Up_1
ENSMUSG00000038583	18821	Pln	protein_coding	133.25	29.75	129.25	20	2.16317	2.69209	Up_1
ENSMUSG00000045345	na	9530056K15Rik	processed_pseudogene	89.5	20	115.5	20	2.16189	2.52982	Up_1
ENSMUSG00000063145	72569	Bbs5	protein_coding	616.5	138	572.75	31	2.15943	4.20757	Up_1
ENSMUSG00000058589	77531	Anks1b	protein_coding	446.25	100	979.25	321.75	2.15785	1.60574	Up_2
ENSMUSG00000005968	22156	Tuft1	protein_coding	92.5	20.75	180.25	49.25	2.15634	1.8718	Up_1
ENSMUSG00000025237	67287	Parp6	protein_coding	568.5	127.75	804.5	58.5	2.15384	3.78158	Up_1
ENSMUSG00000016995	17183	Matn4	protein_coding	113.25	25.5	28.75	442.25	2.15094	-3.94323	na
ENSMUSG00000044231	105193	Nhlrc1	protein_coding	88.5	20	21.75	20	2.14568	0.121015	Up_3
ENSMUSG00000022245	207667	Skor1	protein_coding	99.25	22.5	559	20	2.14114	4.80478	Up_1
ENSMUSG00000022012	239188	Enox1	protein_coding	141.5	32.25	66.75	20	2.13343	1.73877	Up_2
ENSMUSG00000046546	224093	Fam43a	protein_coding	254	58	286	178	2.1307	0.684138	Up_2
ENSMUSG00000026679	71233	Enkur	protein_coding	376.25	86	827.25	29.5	2.12928	4.80954	Up_1
ENSMUSG00000034799	382018	Unc13a	protein_coding	87.5	20	79.25	20	2.12928	1.98641	Up_1
ENSMUSG00000046167	235379	Gldn	protein_coding	87.5	20	42.5	20	2.12928	1.08746	Up_2
ENSMUSG00000091680	546648	Klhdc7b	protein_coding	87.5	20	21.75	20	2.12928	0.121015	Up_3
ENSMUSG00000005686	11717	Ampd3	protein_coding	358.5	82	28.5	28	2.12828	0.0255351	Up_3
ENSMUSG00000043621	212190	Ubxn10	protein_coding	89.5	20.5	155	20	2.12626	2.9542	Up_1
ENSMUSG00000004110	12290	Cacna1e	protein_coding	87.25	20	43.75	20	2.12516	1.12928	Up_2
ENSMUSG00000021182	68339	Ccdc88c	protein_coding	504	115.75	269	96.5	2.12241	1.47901	Up_2
ENSMUSG00000017781	18738	Pitpna	protein_coding	2611.75	600.5	2758	1630.25	2.12078	0.758529	Up_2
ENSMUSG00000026090	72097	2010300C02Rik	protein_coding	197.5	45.5	370.75	72.5	2.11791	2.35439	Up_1
ENSMUSG00000043857	268510	Mgat5b	protein_coding	86.75	20	76.25	20	2.11686	1.93074	Up_1
ENSMUSG00000037541	210274	Shank2	protein_coding	2563.75	591.75	3619.25	681	2.1152	2.40996	Up_1
ENSMUSG00000045071	230259	E130308A19Rik	protein_coding	2637.25	609	1333.5	553.5	2.11452	1.26856	Up_2
ENSMUSG00000025816	57743	Sec61a2	protein_coding	272.75	63	112	75.25	2.11416	0.573735	Up_3
ENSMUSG00000025586	12877	Cpeb1	protein_coding	86.5	20	107.5	22	2.1127	2.28876	Up_1
ENSMUSG00000024968	104383	Rcor2	protein_coding	87.5	20.25	143.75	44.25	2.11136	1.69981	Up_2
ENSMUSG00000028300	73205	3110043O21Rik	protein_coding	448.25	103.75	298	77	2.11119	1.95238	Up_1
ENSMUSG00000052949	217340	Rnf157	protein_coding	303.5	70.25	801	61	2.11113	3.71492	Up_1
ENSMUSG00000018581	13411	Dnahc11	protein_coding	115.5	26.75	1548.5	428	2.11028	1.85519	Up_1
ENSMUSG00000042249	320129	Adrbk2	protein_coding	445.5	103.25	173.5	32	2.10928	2.43879	Up_1
ENSMUSG00000061601	26875	Pclo	protein_coding	747.5	173.5	744	160.75	2.10714	2.21048	Up_1
ENSMUSG00000039747	269717	Orai2	protein_coding	85.75	20	72.5	20	2.10014	1.85798	Up_1
ENSMUSG00000019888	67569	Mgat4c	protein_coding	85.75	20	21.5	20	2.10014	0.104337	Up_3
ENSMUSG00000036452	71302	Arhgap26	protein_coding	841.75	197	342	1081.25	2.0952	-1.66063	Up_3
ENSMUSG00000050556	16500	Kcnb1	protein_coding	111	26	144	20	2.09398	2.848	Up_1
ENSMUSG00000028654	16918	Mycl1	protein_coding	572.75	134.25	640.75	70.5	2.09298	3.18407	Up_1
ENSMUSG00000085266	na	na	na	85.25	20	21.5	20	2.0917	0.104337	Up_3
ENSMUSG00000025762	100503217	Larp1b	protein_coding	85.25	20	31.25	20	2.0917	0.643856	Up_3
ENSMUSG00000052821	58861	Cysltr1	protein_coding	116.75	27.5	23.5	20	2.08592	0.232661	Up_3
ENSMUSG00000021209	74521	Ppp4r4	protein_coding	301.25	71	65.75	49.5	2.08507	0.409562	Up_3
ENSMUSG00000021360	14538	Gcnt2	protein_coding	1126.75	265.75	207	107.5	2.08403	0.945294	Up_2
ENSMUSG00000048279	50720	Sacs	protein_coding	700.25	165.25	494	114.75	2.08322	2.10602	Up_1
ENSMUSG00000087153	na	Gm6483	protein_coding	163.5	38.75	74	49.25	2.07702	0.587402	Up_3
ENSMUSG00000026806	227674	Ddx31	protein_coding	84.25	20	40.75	20	2.07468	1.0268	Up_2
ENSMUSG00000036087	75991	Slain2	protein_coding	4068.5	969.25	1864.75	769.5	2.06956	1.27699	Up_2
ENSMUSG00000086133	na	Gm16331	pseudogene	83.5	20	21.5	20	2.06178	0.104337	Up_3
ENSMUSG00000038576	96935	Susd4	protein_coding	186.75	44.75	197.5	133.25	2.06115	0.567717	Up_3
ENSMUSG00000018800	217265	Abca5	protein_coding	2029.75	486.5	3682	323.75	2.06079	3.50754	Up_1
ENSMUSG00000079517	667736	Gm8787	protein_coding	91.75	22	342.75	20	2.0602	4.09908	Up_1
ENSMUSG00000092210	77798	A930009A15Rik	protein_coding	234.25	56.25	88.75	20	2.05812	2.14975	Up_1
ENSMUSG00000028572	77963	Hook1	protein_coding	2578.25	619.25	1481.5	706.75	2.0578	1.06779	Up_2
ENSMUSG00000087231	na	E230016M11Rik	lincRNA	82.75	20	21.25	21.25	2.04876	0	Up_3
ENSMUSG00000037196	69310	Pacrg	protein_coding	227.5	55	587	25	2.04836	4.55336	Up_1
ENSMUSG00000035024	78658	Ncapd3	protein_coding	433.25	104.75	375.25	151.75	2.04825	1.30616	Up_2
ENSMUSG00000077737	na	Snord72	snoRNA	82.5	20	52	20	2.04439	1.37851	Up_2
ENSMUSG00000035984	75533	Nme5	protein_coding	341.25	82.75	667.5	33.5	2.044	4.31653	Up_1
ENSMUSG00000067242	56839	Lgi1	protein_coding	394.25	96	28.75	41.75	2.038	-0.538214	Up_3
ENSMUSG00000025658	245684	Cnksr2	protein_coding	1226.5	299	1045.5	295.25	2.03633	1.82418	Up_1
ENSMUSG00000024302	13527	Dtna	protein_coding	5358.5	1312	8826.25	1321.5	2.03006	2.73962	Up_1
ENSMUSG00000042724	338372	Map3k9	protein_coding	370.25	90.75	334.25	148	2.02853	1.17533	Up_2
ENSMUSG00000024201	193796	Kdm4b	protein_coding	81.25	20	52	71.75	2.02237	-0.464467	Up_3
ENSMUSG00000041000	67525	Trim62	protein_coding	403	99.25	541	112	2.02164	2.27213	Up_1
ENSMUSG00000054510	na	Gm14461	lincRNA	81	20	89.75	20	2.01792	2.16591	Up_1
ENSMUSG00000025175	63828	Fn3k	protein_coding	81	20	84.75	20	2.01792	2.08321	Up_1
ENSMUSG00000078190	na	Dnm3os	antisense	81	20	37.25	20	2.01792	0.89724	Up_2
ENSMUSG00000057182	20269	Scn3a	protein_coding	81	20	21.25	20	2.01792	0.0874628	Up_3
ENSMUSG00000063594	14709	Gng8	protein_coding	81	20	21.25	20	2.01792	0.0874628	Up_3
ENSMUSG00000021991	12294	Cacna2d3	protein_coding	81	20	40.75	38.5	2.01792	0.0819416	Up_3
ENSMUSG00000024580	17714	Grpel2	protein_coding	353.75	87.5	254.25	95.5	2.01538	1.41268	Up_2
ENSMUSG00000063659	30928	Zfp238	protein_coding	4807.75	1197.75	4633	695	2.00504	2.73686	Up_1
ENSMUSG00000043241	326622	Upf2	protein_coding	3045.5	759	2293.25	489.5	2.00451	2.22801	Up_1
ENSMUSG00000021772	69721	Nkiras1	protein_coding	199.5	49.75	138.25	28.75	2.00362	2.26565	Up_1
ENSMUSG00000020431	432530	Adcy1	protein_coding	657.25	164.25	1096.75	156	2.00055	2.81362	Up_1
ENSMUSG00000020990	71091	Cdkl1	protein_coding	80	20	95	20	2	2.24793	Up_1
ENSMUSG00000033526	327655	Ppip5k1	protein_coding	245.5	61.75	131	37.5	1.99121	1.8046	Up_1
ENSMUSG00000039449	67229	Prpf18	protein_coding	723.75	182.25	741.5	250.5	1.98957	1.56564	Up_2
ENSMUSG00000060131	241633	Atp8b4	protein_coding	153.75	38.75	185	20	1.98832	3.20945	Up_1
ENSMUSG00000051344	241075	Plekhm3	protein_coding	394.5	99.5	581	184.75	1.98726	1.65296	Up_2
ENSMUSG00000026934	16871	Lhx3	protein_coding	79.25	20	107.5	20	1.98641	2.42626	Up_1
ENSMUSG00000054434	330189	Tmem120b	protein_coding	79.25	20	49.25	20	1.98641	1.30012	Up_2
ENSMUSG00000038319	16511	Kcnh2	protein_coding	79.25	20	50.75	26.5	1.98641	0.937415	Up_2
ENSMUSG00000074657	16572	Kif5a	protein_coding	79.25	20	36.25	20	1.98641	0.857981	Up_2
ENSMUSG00000033170	105844	Card10	protein_coding	79.25	20	56.5	73	1.98641	-0.369646	Up_3
ENSMUSG00000017404	19921	Rpl19	protein_coding	79.25	20	22.5	75.75	1.98641	-1.75132	Up_3
ENSMUSG00000042535	14904	Gtpbp1	protein_coding	408.75	103.25	354.75	171.75	1.98508	1.04649	Up_2
ENSMUSG00000087396	na	4933407K13Rik	lincRNA	185.75	47	141.5	23.75	1.98263	2.5748	Up_1
ENSMUSG00000027894	229706	Slc6a17	protein_coding	345.75	87.5	168.25	389.75	1.98237	-1.21194	Up_3
ENSMUSG00000021364	54326	Elovl2	protein_coding	79	20	21	21.75	1.98185	-0.0506261	Up_3
ENSMUSG00000038241	16328	Cep250	protein_coding	189.25	48	45.25	34.75	1.97919	0.380905	Up_3
ENSMUSG00000047547	74325	Cltb	protein_coding	145.75	37	145.25	110.25	1.9779	0.39776	Up_3
ENSMUSG00000068036	17356	Mllt4	protein_coding	3619.25	919.5	2604	1923.75	1.97677	0.436808	Up_3
ENSMUSG00000092060	666938	Bend4	protein_coding	1902	484.25	683.25	277.25	1.97369	1.30123	Up_2
ENSMUSG00000052861	330355	Dnahc6	protein_coding	157	40	1359.25	20	1.97269	6.08667	Up_1
ENSMUSG00000071632	72307	2510002D24Rik	protein_coding	125.25	32	86.25	29.25	1.96867	1.56009	Up_2
ENSMUSG00000056004	231014	9330182L06Rik	protein_coding	309.75	79.25	90	25	1.96662	1.848	Up_1
ENSMUSG00000089707	na	4921525B02Rik	antisense	78	20	68	20	1.96347	1.76553	Up_1
ENSMUSG00000060477	108960	Irak2	protein_coding	78	20	131.75	45	1.96347	1.54981	Up_2
ENSMUSG00000046182	269994	Gsg1l	protein_coding	78	20	34.75	20	1.96347	0.797013	Up_2
ENSMUSG00000084917	na	Gm17477	lincRNA	115.75	29.75	23.5	20	1.96005	0.232661	Up_3
ENSMUSG00000010057	56032	Nprl2	protein_coding	97.25	25	74	26.5	1.95977	1.48153	Up_2
ENSMUSG00000052516	268902	Robo2	protein_coding	6188.75	1592	845	77	1.95881	3.45602	Up_1
ENSMUSG00000019986	52906	Ahi1	protein_coding	555.25	143	575.25	100.75	1.95712	2.51341	Up_1
ENSMUSG00000026622	18005	Nek2	protein_coding	91	23.5	396.5	20	1.95321	4.30925	Up_1
ENSMUSG00000021895	71704	Arhgef3	protein_coding	165.5	42.75	25.75	56	1.95283	-1.12085	Up_3
ENSMUSG00000037907	268445	Ankrd13b	protein_coding	102.5	26.5	130.25	42.5	1.95156	1.61575	Up_2
ENSMUSG00000026019	57750	Wdr12	protein_coding	364	94.25	245.5	28.75	1.94937	3.09409	Up_1
ENSMUSG00000025758	20873	Plk4	protein_coding	754.25	195.5	328	115	1.94787	1.51206	Up_2
ENSMUSG00000060771	211484	Tsga10	protein_coding	416.5	108	345.75	66.5	1.94729	2.3783	Up_1
ENSMUSG00000004360	212448	9330159F19Rik	protein_coding	77	20	133.25	21.75	1.94486	2.61505	Up_1
ENSMUSG00000091432	na	na	na	77	20	58.75	20	1.94486	1.55459	Up_2
ENSMUSG00000078949	100043899	R3hdml	protein_coding	77	20	20.75	20	1.94486	0.0531113	Up_3
ENSMUSG00000027314	54485	Dll4	protein_coding	76.75	20	32.5	20	1.94017	0.70044	Up_2
ENSMUSG00000062082	239849	Cd200r4	protein_coding	76.75	20	20.75	20	1.94017	0.0531113	Up_3
ENSMUSG00000063239	268934	Grm4	protein_coding	76.75	20	20.75	20	1.94017	0.0531113	Up_3
ENSMUSG00000067071	55927	Hes6	protein_coding	76.75	20	20.75	22.25	1.94017	-0.100694	Up_3
ENSMUSG00000038331	212712	Satb2	protein_coding	88.25	23	32.5	20	1.93996	0.70044	Up_2
ENSMUSG00000030322	17193	Mbd4	protein_coding	207.75	54.25	267.25	36.75	1.93715	2.86237	Up_1
ENSMUSG00000045180	110380	Shroom2	protein_coding	1314	343.25	914.25	392.25	1.93663	1.22082	Up_2
ENSMUSG00000063568	231986	Jazf1	protein_coding	104.75	27.5	183	114.5	1.92945	0.676496	Up_2
ENSMUSG00000041837	50996	Pdcd7	protein_coding	480.75	126.25	85.75	43.5	1.929	0.979121	Up_2
ENSMUSG00000059970	15512	Hspa2	protein_coding	7835.5	2066.75	7385.25	708.5	1.92266	3.38181	Up_1
ENSMUSG00000038463	320078	Olfml2b	protein_coding	75.75	20	50.75	20	1.92125	1.34341	Up_2
ENSMUSG00000082057	na	Gm15789	pseudogene	75.75	20	38.5	20	1.92125	0.944858	Up_2
ENSMUSG00000041679	234684	Lrrc29	protein_coding	75.75	20	20.75	20	1.92125	0.0531113	Up_3
ENSMUSG00000055150	330463	Zfp78	protein_coding	75.75	20	20.75	20	1.92125	0.0531113	Up_3
ENSMUSG00000026726	65969	Cubn	protein_coding	443.75	117.25	29	20	1.92016	0.536053	Up_3
ENSMUSG00000050390	97130	C77080	protein_coding	600.25	158.75	474.75	260.5	1.91881	0.865885	Up_2
ENSMUSG00000042743	218544	Sgtb	protein_coding	133.25	35.25	53.5	79.25	1.91844	-0.566872	Up_3
ENSMUSG00000055240	22643	Zfp101	protein_coding	428	113.25	311.75	67	1.9181	2.21816	Up_1
ENSMUSG00000025129	68701	Ppp1r27	protein_coding	75.5	20	47.75	20	1.91648	1.2555	Up_2
ENSMUSG00000042213	67492	Anubl1	protein_coding	171.75	45.5	241	20	1.91637	3.59096	Up_1
ENSMUSG00000003411	69908	Rab3b	protein_coding	258.25	68.5	303	20.25	1.91459	3.90332	Up_1
ENSMUSG00000053799	107371	Exoc6	protein_coding	447.5	119	343.25	110.75	1.91093	1.63195	Up_2
ENSMUSG00000024169	106633	Ift140	protein_coding	127.75	34	149.75	61.75	1.90972	1.27804	Up_2
ENSMUSG00000033565	93686	Rbfox2	protein_coding	1599.75	426.75	921.75	690.5	1.90638	0.416734	Up_3
ENSMUSG00000001105	55978	Ift20	protein_coding	1639.25	438.5	519.5	561	1.90239	-0.110877	Up_3
ENSMUSG00000049685	13108	Cyp2g1	protein_coding	74.75	20	20.5	20	1.90207	0.0356239	Up_3
ENSMUSG00000072972	11498	Adam4	protein_coding	74.75	20	20.5	20	1.90207	0.0356239	Up_3
ENSMUSG00000032370	80907	Lactb	protein_coding	152.25	40.75	68.5	34.75	1.90157	0.979091	Up_2
ENSMUSG00000058690	72972	Gcap14	protein_coding	5033	1347.25	3761.75	1392	1.9014	1.43424	Up_2
ENSMUSG00000050545	207921	A830093I24Rik	protein_coding	124	33.25	34.75	20	1.89891	0.797013	Up_2
ENSMUSG00000041324	16323	Inhba	protein_coding	419.25	112.5	118.75	64.25	1.89789	0.886159	Up_2
ENSMUSG00000021692	66254	Dimt1	protein_coding	74.5	20	57.5	23	1.89724	1.32193	Up_2
ENSMUSG00000086725	na	A630052C17Rik	lincRNA	87.5	23.5	65.25	23.25	1.89662	1.48875	Up_2
ENSMUSG00000005233	66442	Spc25	protein_coding	74.25	20	53.25	28	1.89239	0.927355	Up_2
ENSMUSG00000038398	67031	Upf3a	protein_coding	245.5	66.25	136.25	70.5	1.88973	0.950561	Up_2
ENSMUSG00000066952	231646	Myo1h	protein_coding	75	20.25	141.5	20	1.88897	2.82273	Up_1
ENSMUSG00000087499	na	na	na	74	20	51.75	20	1.88753	1.37156	Up_2
ENSMUSG00000091622	na	na	na	74	20	20.5	20	1.88753	0.0356239	Up_3
ENSMUSG00000029403	53886	Cdkl2	protein_coding	2844.25	768.75	4316.25	396.5	1.88746	3.44439	Up_1
ENSMUSG00000019790	78808	Stxbp5	protein_coding	1517.25	411	1014.25	378.75	1.88425	1.4211	Up_2
ENSMUSG00000027438	17957	Napb	protein_coding	227.75	61.75	221	46.75	1.88294	2.24101	Up_1
ENSMUSG00000039478	78506	Efha2	protein_coding	1160.5	314.75	856.5	116	1.88247	2.88433	Up_1
ENSMUSG00000041974	224008	2310008H04Rik	protein_coding	605.25	164.25	118.75	112	1.88164	0.0844288	Up_3
ENSMUSG00000050064	242109	Zfp697	protein_coding	286.25	77.75	196.75	55	1.88036	1.83886	Up_1
ENSMUSG00000006575	51799	Rundc3a	protein_coding	73.5	20	62.75	20	1.87774	1.64962	Up_1
ENSMUSG00000024034	140765	Tmprss3	protein_coding	73.5	20	20.5	20	1.87774	0.0356239	Up_3
ENSMUSG00000033615	12889	Cplx1	protein_coding	73.5	20	20.5	20	1.87774	0.0356239	Up_3
ENSMUSG00000039552	212892	Rsph4a	protein_coding	281	76.75	1286.75	25.75	1.87233	5.64302	Up_1
ENSMUSG00000035189	320091	Ano4	protein_coding	82.25	22.5	848.5	20	1.87009	5.40684	Up_1
ENSMUSG00000035021	217578	Baz1a	protein_coding	477.75	131	292	303	1.86669	-0.0533494	Up_3
ENSMUSG00000037486	75302	Asxl2	protein_coding	2884	793.25	1631.5	708	1.86222	1.20438	Up_2
ENSMUSG00000021363	17152	Mak	protein_coding	174.5	48	315.5	20	1.86212	3.97957	Up_1
ENSMUSG00000006651	11803	Aplp1	protein_coding	151.5	41.75	48.25	52.75	1.85947	-0.128642	Up_3
ENSMUSG00000027610	14854	Gss	protein_coding	72.5	20	83.5	29.75	1.85798	1.48889	Up_2
ENSMUSG00000056856	74004	Jakmip3	protein_coding	72.5	20	20.25	20	1.85798	0.0179219	Up_3
ENSMUSG00000081225	242546	Cyp2j12	protein_coding	72.5	20	20.25	20	1.85798	0.0179219	Up_3
ENSMUSG00000039512	224648	Uhrf1bp1	protein_coding	395	109.25	268.75	263.5	1.85422	0.0284618	Up_3
ENSMUSG00000037259	241688	6330439K17Rik	protein_coding	1054.75	292	2328.75	172.75	1.85286	3.7528	Up_1
ENSMUSG00000005873	13476	Reep5	protein_coding	2623.25	726.5	2115.5	941.75	1.85232	1.16758	Up_2
ENSMUSG00000005672	16590	Kit	protein_coding	396.5	110.25	217.75	138.5	1.84654	0.652787	Up_2
ENSMUSG00000022122	13618	Ednrb	protein_coding	1774.75	493.75	425.75	457.25	1.84576	-0.102977	Up_3
ENSMUSG00000082120	na	Gm15720	pseudogene	130.25	36.25	311	95	1.84523	1.71092	Up_1
ENSMUSG00000013878	77733	Rnf170	protein_coding	680	189.5	368.25	201	1.84334	0.87349	Up_2
ENSMUSG00000035790	66994	1500031L02Rik	protein_coding	194.5	54.25	312.5	56	1.84208	2.48036	Up_1
ENSMUSG00000032846	67263	Zswim6	protein_coding	1687.75	471	2072.5	1430.75	1.8413	0.5346	Up_3
ENSMUSG00000028550	242557	Atg4c	protein_coding	1153.5	322.5	734	144.25	1.83865	2.34721	Up_1
ENSMUSG00000021270	15519	Hsp90aa1	protein_coding	3155.25	883.25	2744.75	1568.75	1.83686	0.807059	Up_2
ENSMUSG00000038150	66612	Ormdl3	protein_coding	258.5	72.5	215.75	195.25	1.83411	0.144038	Up_3
ENSMUSG00000029101	71729	Rgs12	protein_coding	247.5	69.5	271.5	107.25	1.83234	1.33997	Up_2
ENSMUSG00000054920	71778	Klhl5	protein_coding	572.25	160.75	456	237.25	1.83183	0.942626	Up_2
ENSMUSG00000047642	216393	D930020B18Rik	protein_coding	189.5	53.25	115.75	20	1.83134	2.53294	Up_1
ENSMUSG00000015971	56249	Actr8	protein_coding	227.75	64	183	41.75	1.83131	2.132	Up_1
ENSMUSG00000035666	269252	Gtf3c4	protein_coding	1227	345.75	823	311	1.82733	1.40398	Up_2
ENSMUSG00000034151	213234	Zbbx	protein_coding	79.75	22.5	985.25	20	1.82556	5.62242	Up_1
ENSMUSG00000069601	11735	Ank3	protein_coding	2438.75	689	1367.75	2038.25	1.82357	-0.575526	Up_3
ENSMUSG00000020014	380654	4930485B16Rik	protein_coding	1107.25	313.25	2150.75	338.5	1.82159	2.66761	Up_1
ENSMUSG00000092192	67685	Dyx1c1	protein_coding	113	32	145	20	1.82018	2.85798	Up_1
ENSMUSG00000000861	14025	Bcl11a	protein_coding	1940.25	549.5	836.75	314	1.82005	1.41403	Up_2
ENSMUSG00000041298	231912	Katnal1	protein_coding	169.25	48	117.25	56	1.81805	1.06609	Up_2
ENSMUSG00000021373	67252	Cap2	protein_coding	154.25	43.75	176.75	20	1.81792	3.14364	Up_1
ENSMUSG00000064372	na	mt-Tp	Mt_tRNA	157.75	44.75	72.5	20	1.81768	1.85798	Up_1
ENSMUSG00000024474	24010	Ik	protein_coding	2321	658.5	1151	1024	1.81749	0.168672	Up_3
ENSMUSG00000064302	76707	Clasp1	protein_coding	2717.5	771.5	2301.75	1550.25	1.81654	0.57023	Up_2
ENSMUSG00000027848	99543	Olfml3	protein_coding	592.75	168.5	531	117	1.81468	2.1822	Up_1
ENSMUSG00000027702	71827	Lrrc34	protein_coding	78.25	22.25	476.25	20	1.81429	4.57365	Up_1
ENSMUSG00000032053	18985	Pou2af1	protein_coding	70.25	20	99.25	20	1.8125	2.31107	Up_1
ENSMUSG00000071073	224813	Gm88	protein_coding	70.25	20	89.5	20	1.8125	2.16189	Up_1
ENSMUSG00000022580	14787	Rhpn1	protein_coding	70.25	20	62.5	20	1.8125	1.64386	Up_1
ENSMUSG00000031637	67620	Lrp2bp	protein_coding	70.25	20	54.75	20	1.8125	1.45286	Up_2
ENSMUSG00000047904	20606	Sstr2	protein_coding	70.25	20	43.5	20	1.8125	1.12102	Up_2
ENSMUSG00000083066	na	Gm12748	pseudogene	70.25	20	20.25	20	1.8125	0.0179219	Up_3
ENSMUSG00000075054	67008	1600012F09Rik	protein_coding	410	116.75	209.5	198.75	1.8122	0.0759954	Up_3
ENSMUSG00000036466	214058	Megf11	protein_coding	266	75.75	419.25	41.75	1.81211	3.32796	Up_1
ENSMUSG00000041235	320790	Chd7	protein_coding	2503.25	714	2323	423.75	1.80981	2.4547	Up_1
ENSMUSG00000031174	19893	Rpgr	protein_coding	1344.25	385.25	1476.75	156.25	1.80293	3.2405	Up_1
ENSMUSG00000052928	269037	Ctif	protein_coding	1049.25	301.5	960.25	512	1.79913	0.907266	Up_2
ENSMUSG00000021340	14756	Gpld1	protein_coding	160.75	46.25	109.75	299.75	1.79729	-1.44954	Up_3
ENSMUSG00000046997	211949	Spsb4	protein_coding	69.5	20	126.25	22.25	1.79701	2.50441	Up_1
ENSMUSG00000090548	na	na	na	69.5	20	60	21.25	1.79701	1.4975	Up_2
ENSMUSG00000020926	11488	Adam11	protein_coding	69.5	20	95	56.25	1.79701	0.756074	Up_2
ENSMUSG00000087696	na	na	na	69.5	20	20	20	1.79701	0	Up_3
ENSMUSG00000019971	216274	Cep290	protein_coding	1337.5	385	1904.5	204.75	1.79661	3.21748	Up_1
ENSMUSG00000027177	15259	Hipk3	protein_coding	7246.75	2086	5935.25	1954.25	1.79659	1.60269	Up_1
ENSMUSG00000025776	83691	Crispld1	protein_coding	1363.25	392.75	45.75	56	1.79537	-0.291655	Up_3
ENSMUSG00000056763	211660	Cspp1	protein_coding	2430	700.25	1493.25	244.5	1.79501	2.61055	Up_1
ENSMUSG00000039716	208869	Dock3	protein_coding	522.25	150.5	281	55	1.79498	2.35307	Up_1
ENSMUSG00000034800	72180	Zfp661	protein_coding	111	32	23	22.25	1.79442	0.0478285	Up_3
ENSMUSG00000030471	243983	Zdhhc13	protein_coding	599.75	173	566	120.25	1.79359	2.23477	Up_1
ENSMUSG00000074902	380845	na	na	69.25	20	75	20	1.79181	1.90689	Up_1
ENSMUSG00000004561	52535	Mettl17	protein_coding	69.25	20	68	29.75	1.79181	1.19265	Up_2
ENSMUSG00000003882	16197	Il7r	protein_coding	69.25	20	20	30.75	1.79181	-0.620586	Up_3
ENSMUSG00000057554	56048	Lgals8	protein_coding	597	173	622.5	212.5	1.78696	1.55061	Up_1
ENSMUSG00000027254	17754	Mtap1a	protein_coding	100	29	279	190.75	1.78588	0.548582	Up_3
ENSMUSG00000024799	73166	Tm7sf2	protein_coding	81	23.5	42.5	23.25	1.78526	0.870232	Up_2
ENSMUSG00000048029	226265	Eno4	protein_coding	70.5	20.5	157.75	20	1.782	2.97957	Up_1
ENSMUSG00000083554	na	Gm6645	pseudogene	97	28.25	43.75	21.75	1.77973	1.00827	Up_2
ENSMUSG00000010755	27267	Cars	protein_coding	120	35	96.5	44.25	1.77761	1.12485	Up_2
ENSMUSG00000028910	26922	Mecr	protein_coding	68.5	20	53.25	77.5	1.7761	-0.541415	Up_3
ENSMUSG00000031196	14069	F8	protein_coding	697.25	203.75	676	60	1.77488	3.49399	Up_1
ENSMUSG00000025157	74168	Zdhhc16	protein_coding	113.75	33.25	74	30.75	1.77444	1.26694	Up_2
ENSMUSG00000020799	21689	Tekt1	protein_coding	75.25	22	415.75	20.25	1.77419	4.35972	Up_1
ENSMUSG00000051397	56753	Tacstd2	protein_coding	224	65.5	40.25	20	1.77393	1.00899	Up_2
ENSMUSG00000050947	229715	Amigo1	protein_coding	146	42.75	89.75	96.5	1.77197	-0.104617	Up_3
ENSMUSG00000031347	26370	Cetn2	protein_coding	809.5	237.25	1593.25	150.75	1.77062	3.40174	Up_1
ENSMUSG00000031934	55991	Panx1	protein_coding	87	25.5	179	42.5	1.77052	2.07442	Up_1
ENSMUSG00000020346	17308	Mgat1	protein_coding	85.25	25	33.5	53.25	1.76977	-0.66862	Up_3
ENSMUSG00000025722	71968	Wdr73	protein_coding	218	64	117.25	48.75	1.76818	1.26611	Up_2
ENSMUSG00000009733	21422	Tfcp2	protein_coding	218	64	151.75	98.75	1.76818	0.619844	Up_2
ENSMUSG00000019590	13056	Cyb561	protein_coding	181.25	53.25	340.5	105.25	1.76713	1.69383	Up_1
ENSMUSG00000056912	66605	1700017N19Rik	protein_coding	68	20	57.5	20	1.76553	1.52356	Up_1
ENSMUSG00000035378	72171	Shq1	protein_coding	68	20	33.5	20	1.76553	0.744161	Up_2
ENSMUSG00000029029	59002	Wdr8	protein_coding	68	20	20	29	1.76553	-0.536053	Up_3
ENSMUSG00000057147	66632	Atpbd4	protein_coding	945	278	821	442.75	1.76523	0.89089	Up_2
ENSMUSG00000032012	58235	Pvrl1	protein_coding	740.5	218	305	90.5	1.76417	1.75282	Up_1
ENSMUSG00000052572	23859	Dlg2	protein_coding	492.5	145	797.5	73.5	1.76407	3.43967	Up_1
ENSMUSG00000001366	71538	Fbxo9	protein_coding	634.5	187	688	172.75	1.76258	1.99372	Up_1
ENSMUSG00000030091	54563	Nup210	protein_coding	238.25	70.25	175.75	245.25	1.76191	-0.480728	Up_3
ENSMUSG00000031785	14766	Gpr56	protein_coding	206.75	61	219.75	128.25	1.76101	0.776904	Up_2
ENSMUSG00000026213	71728	Stk11ip	protein_coding	141.5	41.75	145.75	68.5	1.76095	1.08932	Up_2
ENSMUSG00000025591	66282	1810029B16Rik	protein_coding	180.25	53.25	117.25	50.25	1.75915	1.22239	Up_2
ENSMUSG00000024222	14229	Fkbp5	protein_coding	409	121	448.75	24.5	1.75709	4.19506	Up_1
ENSMUSG00000023022	65970	Lima1	protein_coding	1778.75	526.25	483.75	671.25	1.75704	-0.472589	Up_3
ENSMUSG00000033900	213582	Mtap9	protein_coding	2736.5	810.75	3189.5	273	1.755	3.54636	Up_1
ENSMUSG00000035268	18769	Pkig	protein_coding	570.75	169.25	476.25	39.25	1.7537	3.60095	Up_1
ENSMUSG00000032327	20897	Stra6	protein_coding	174.5	51.75	124.25	187.5	1.7536	-0.593645	Up_3
ENSMUSG00000030064	232288	Frmd4b	protein_coding	1170.75	347.5	1636.25	378.75	1.75235	2.11108	Up_1
ENSMUSG00000024843	12660	Chka	protein_coding	1725.75	512.25	1325	1316.5	1.7523	0.00928484	Up_3
ENSMUSG00000045838	214239	A430105I19Rik	protein_coding	86.75	25.75	41	20	1.75229	1.03562	Up_2
ENSMUSG00000056296	72003	Synpr	protein_coding	74	22	398.25	20	1.75002	4.3156	Up_1
ENSMUSG00000038623	107769	Tm6sf1	protein_coding	111.75	33.25	303.75	38.5	1.74885	2.97995	Up_1
ENSMUSG00000026764	16574	Kif5c	protein_coding	1998	594.5	654.5	306	1.74881	1.09686	Up_2
ENSMUSG00000047446	11861	Arl4a	protein_coding	4648.75	1383.5	2075.25	4036.25	1.74852	-0.95973	Up_3
ENSMUSG00000030905	12971	Crym	protein_coding	891.75	265.75	518	51	1.74657	3.34438	Up_1
ENSMUSG00000040620	216877	Dhx33	protein_coding	471	140.5	314.5	156	1.74516	1.01151	Up_2
ENSMUSG00000087391	na	na	na	67	20	37	20	1.74416	0.887525	Up_2
ENSMUSG00000029359	57816	Tesc	protein_coding	67	20	20	20	1.74416	0	Up_3
ENSMUSG00000060216	216869	Arrb2	protein_coding	67	20	20	20	1.74416	0	Up_3
ENSMUSG00000058388	18685	Phtf1	protein_coding	1728	516	1608.25	555.5	1.74366	1.53363	Up_1
ENSMUSG00000025968	227197	Ndufs1	protein_coding	1003	299.75	879	210.5	1.74249	2.06204	Up_1
ENSMUSG00000026675	15490	Hsd17b7	protein_coding	2729.5	816	5641.5	434.75	1.742	3.69782	Up_1
ENSMUSG00000023988	53414	Bysl	protein_coding	111	33.25	69.5	70.25	1.73913	-0.0154852	Up_3
ENSMUSG00000024667	68642	Tmem216	protein_coding	227	68	320.25	63.25	1.73909	2.34006	Up_1
ENSMUSG00000026023	271697	Cdk15	protein_coding	121	36.25	23.75	20	1.73895	0.247928	Up_3
ENSMUSG00000034532	50759	Fbxo16	protein_coding	181	54.25	227.5	36.75	1.73829	2.63005	Up_1
ENSMUSG00000014418	246694	Hps5	protein_coding	475.5	143	208.25	117	1.73343	0.831808	Up_2
ENSMUSG00000031865	13191	Dctn1	protein_coding	173.5	52.25	102	116.75	1.73143	-0.194853	Up_3
ENSMUSG00000033088	110253	Triobp	protein_coding	444.75	134	611.25	176.75	1.73076	1.79005	Up_1
ENSMUSG00000034949	103406	Zfr2	protein_coding	66.25	20	90.75	46	1.72792	0.980264	Up_2
ENSMUSG00000068680	na	Gm10248	antisense	66.25	20	20	20	1.72792	0	Up_3
ENSMUSG00000049148	239318	Plcxd3	protein_coding	66.25	20	20	20	1.72792	0	Up_3
ENSMUSG00000044626	239759	Liph	protein_coding	69.5	21	208.75	20	1.72662	3.3837	Up_1
ENSMUSG00000022577	23934	Ly6h	protein_coding	77.75	23.5	20.75	20	1.72618	0.0531113	Up_3
ENSMUSG00000079418	666468	Atg4a	protein_coding	95.75	29	174.25	29.25	1.72322	2.57465	Up_1
ENSMUSG00000039137	73750	Whrn	protein_coding	66	20	77.5	24.25	1.72247	1.67621	Up_1
ENSMUSG00000035390	381979	Brsk1	protein_coding	66	20	46.75	20.75	1.72247	1.17186	Up_2
ENSMUSG00000005892	22044	Trh	protein_coding	66	20	20	20	1.72247	0	Up_3
ENSMUSG00000026443	16980	Lrrn2	protein_coding	66	20	20	20	1.72247	0	Up_3
ENSMUSG00000026605	108000	Cenpf	protein_coding	181	55	251.75	130.25	1.71849	0.950708	Up_2
ENSMUSG00000018648	56405	Dusp14	protein_coding	307.5	93.5	1329.75	238.25	1.71755	2.48061	Up_1
ENSMUSG00000073617	na	Hdac4	protein_coding	166.75	50.75	118.25	71.5	1.71621	0.725825	Up_2
ENSMUSG00000060636	57808	Rpl35a	protein_coding	397.5	121	213.75	46	1.71595	2.21622	Up_1
ENSMUSG00000047712	338362	Ust	protein_coding	452	138	384.5	34.5	1.71165	3.47832	Up_1
ENSMUSG00000035270	224224	Impg2	protein_coding	83.5	25.5	188.5	20	1.71128	3.23649	Up_1
ENSMUSG00000073633	66153	Fbxo36	protein_coding	69.5	21.25	226.5	20	1.70955	3.50144	Up_1
ENSMUSG00000063785	72554	Utp14a	protein_coding	407.5	124.75	306	96.5	1.70776	1.66493	Up_1
ENSMUSG00000023277	23999	Twf2	protein_coding	65.25	20	126.25	20	1.70598	2.65821	Up_1
ENSMUSG00000086584	na	Gm12002	antisense	65.25	20	32.5	20	1.70598	0.70044	Up_2
ENSMUSG00000060862	230848	Zbtb40	protein_coding	65.25	20	39.75	20.5	1.70598	0.955331	Up_2
ENSMUSG00000018661	16834	Cog1	protein_coding	65.25	20	71	61.5	1.70598	0.207233	Up_3
ENSMUSG00000033439	229780	Ccdc76	protein_coding	156.25	48	63.25	24.25	1.70275	1.38308	Up_2
ENSMUSG00000089862	na	Gm16039	protein_coding	317.25	97.5	172	75.25	1.70215	1.19265	Up_2
ENSMUSG00000075284	215280	Wipf1	protein_coding	453	139.25	436.75	39.25	1.70183	3.47604	Up_1
ENSMUSG00000020175	76877	Rab36	protein_coding	435.75	134	593.75	82.5	1.70127	2.84739	Up_1
ENSMUSG00000048503	235300	Tmem136	protein_coding	83.5	25.75	82	20	1.6972	2.03562	Up_1
ENSMUSG00000045464	na	2810002D19Rik	lincRNA	137.5	42.5	52.25	23.75	1.6939	1.1375	Up_2
ENSMUSG00000070733	72313	Fryl	protein_coding	1303.75	403	3636.75	1629.5	1.69382	1.15822	Up_2
ENSMUSG00000019726	17101	Lyst	protein_coding	506.25	156.5	598	251	1.69369	1.25246	Up_2
ENSMUSG00000026494	269152	Kif26b	protein_coding	76.75	23.75	75	20	1.69224	1.90689	Up_1
ENSMUSG00000029674	16885	Limk1	protein_coding	76.75	23.75	20.75	36.5	1.69224	-0.814785	Up_3
ENSMUSG00000031748	14681	Gnao1	protein_coding	551.75	171.25	157	95.5	1.68791	0.717192	Up_2
ENSMUSG00000022973	104015	Synj1	protein_coding	1152.25	357.75	1339.25	390.25	1.68743	1.77895	Up_1
ENSMUSG00000022123	64929	Scel	protein_coding	70	21.75	301	155.5	1.68634	0.952849	Up_2
ENSMUSG00000020740	260302	Gga3	protein_coding	75.5	23.5	20.75	34.75	1.68382	-0.743902	Up_3
ENSMUSG00000031153	54645	Gripap1	protein_coding	133.25	41.5	70	40.75	1.68295	0.780555	Up_2
ENSMUSG00000019854	19707	Reps1	protein_coding	495.25	154.25	209.5	279.25	1.68289	-0.414607	Up_3
ENSMUSG00000039238	319530	Zfp750	protein_coding	118.75	37	49.25	65.25	1.68233	-0.405854	Up_3
ENSMUSG00000022389	21685	Tef	protein_coding	1206.25	376	285	238.5	1.68172	0.256973	Up_3
ENSMUSG00000020439	29856	Smtn	protein_coding	77.75	24.25	20.75	48.5	1.68086	-1.22487	Up_3
ENSMUSG00000038936	109232	Sccpdh	protein_coding	1917.5	598.25	1369	572.75	1.68041	1.25714	Up_2
ENSMUSG00000034613	319468	Ppm1h	protein_coding	518	161.75	969.25	204.5	1.67919	2.24477	Up_1
ENSMUSG00000020015	237459	Cdk17	protein_coding	1480.5	462.5	536.5	210.5	1.67856	1.34976	Up_2
ENSMUSG00000045009	210673	Prrt3	protein_coding	64	20	103	22.25	1.67807	2.21077	Up_1
ENSMUSG00000091523	na	AU040972	antisense	64	20	46.5	20	1.67807	1.21723	Up_2
ENSMUSG00000086392	na	A330050B17Rik	antisense	64	20	20	20	1.67807	0	Up_3
ENSMUSG00000050249	na	na	na	64	20	20	20	1.67807	0	Up_3
ENSMUSG00000025743	20970	Sdc3	protein_coding	143	44.75	136	123.75	1.67606	0.136178	Up_3
ENSMUSG00000027615	12807	Hps3	protein_coding	860.5	270	450.5	160	1.67222	1.49346	Up_1
ENSMUSG00000034940	217030	Synrg	protein_coding	2332.5	732	2151.5	953	1.67196	1.17479	Up_2
ENSMUSG00000039298	214444	Cdk5rap2	protein_coding	1149.5	361.25	435.75	640.25	1.66994	-0.555135	Up_3
ENSMUSG00000035284	320528	Vps13c	protein_coding	879.5	276.5	591.75	196.5	1.6694	1.59046	Up_1
ENSMUSG00000033460	78248	Armcx1	protein_coding	888.25	279.5	364	175.75	1.66812	1.05041	Up_2
ENSMUSG00000028247	230027	Coq3	protein_coding	94.5	29.75	75	21.75	1.66742	1.78588	Up_1
ENSMUSG00000034707	75612	Gns	protein_coding	1658.5	522.25	797.75	1083.75	1.66707	-0.442023	Up_3
ENSMUSG00000025437	170822	Usp33	protein_coding	1564	492.5	1090	491.25	1.66704	1.1498	Up_2
ENSMUSG00000024186	50782	Rgs11	protein_coding	63.5	20	46.25	41.5	1.66676	0.156342	Up_3
ENSMUSG00000027405	67134	Nop56	protein_coding	155.5	49	125.25	131	1.66606	-0.0647562	Up_3
ENSMUSG00000027677	67120	Ttc14	protein_coding	4100.75	1293.75	1895.75	485	1.66433	1.96671	Up_1
ENSMUSG00000019518	11781	Ap4m1	protein_coding	94.25	29.75	41	25	1.6636	0.713696	Up_2
ENSMUSG00000031592	18536	Pcm1	protein_coding	16412.8	5182	12222.2	3866.75	1.66324	1.66032	Up_1
ENSMUSG00000020288	268390	Ahsa2	protein_coding	850.5	268.75	1207.25	183.75	1.66205	2.71591	Up_1
ENSMUSG00000038116	228829	Phf20	protein_coding	801.25	253.75	611.5	315.5	1.65884	0.954712	Up_2
ENSMUSG00000029461	319604	Fam168a	protein_coding	1869.25	592.75	1001.5	1036.75	1.65696	-0.0499056	Up_3
ENSMUSG00000091035	na	na	na	63	20	43.5	20.25	1.65535	1.10309	Up_2
ENSMUSG00000033405	214254	Nudt15	protein_coding	63	20	49	20	1.65535	1.29278	Up_2
ENSMUSG00000032219	na	na	na	63	20	20	20	1.65535	0	Up_3
ENSMUSG00000060579	14198	Fhit	protein_coding	63	20	20	22.5	1.65535	-0.169925	Up_3
ENSMUSG00000022555	13350	Dgat1	protein_coding	63	20	56.5	79.25	1.65535	-0.48816	Up_3
ENSMUSG00000049420	77220	Tmem200a	protein_coding	91.25	29	102	20	1.65377	2.3505	Up_1
ENSMUSG00000032537	270190	Ephb1	protein_coding	269.75	85.75	185.25	190	1.65341	-0.0365259	Up_3
ENSMUSG00000034501	67708	1810048J11Rik	protein_coding	742.25	236.25	1074.25	133.75	1.65159	3.00572	Up_1
ENSMUSG00000020680	70439	Taf15	protein_coding	1265.5	403	765	174.25	1.65086	2.1343	Up_1
ENSMUSG00000042616	230751	Oscp1	protein_coding	135	43	250.5	28	1.65055	3.16131	Up_1
ENSMUSG00000030657	233781	Xylt1	protein_coding	62.75	20	60	20.25	1.64962	1.56704	Up_1
ENSMUSG00000010021	286942	Kif19a	protein_coding	296	94.5	257.25	1925.25	1.64721	-2.9038	na
ENSMUSG00000087480	na	Gm15910	lincRNA	118.75	38	86.25	20	1.64386	2.10852	Up_1
ENSMUSG00000042312	20196	S100a13	protein_coding	75	24	198.5	25.75	1.64386	2.94649	Up_1
ENSMUSG00000064105	94219	Cnnm2	protein_coding	158.5	50.75	129.25	22.25	1.643	2.53829	Up_1
ENSMUSG00000028218	68099	Fam92a	protein_coding	864.5	277.5	768.25	144.25	1.63938	2.413	Up_1
ENSMUSG00000022856	66664	Tmem41a	protein_coding	149.5	48	75.25	27.25	1.63904	1.46544	Up_1
ENSMUSG00000024410	76482	3110002H16Rik	protein_coding	165.75	53.25	99.75	85.25	1.63816	0.226617	Up_3
ENSMUSG00000042826	14166	Fgf11	protein_coding	249	80	101.25	61	1.63807	0.731041	Up_2
ENSMUSG00000020272	20868	Stk10	protein_coding	92.5	29.75	287.25	20	1.63656	3.84423	Up_1
ENSMUSG00000030757	210162	Zkscan2	protein_coding	208.25	67	108.25	48.75	1.63608	1.15089	Up_2
ENSMUSG00000013822	66126	Elof1	protein_coding	73	23.5	271.25	85.25	1.63524	1.66985	Up_1
ENSMUSG00000022119	74213	Rbm26	protein_coding	6280.5	2023	2834.5	1396	1.63438	1.0218	Up_2
ENSMUSG00000039704	320506	Lmbrd2	protein_coding	3093.5	996.75	2257	776.25	1.63394	1.53981	Up_1
ENSMUSG00000022240	18163	Ctnnd2	protein_coding	1631.5	525.75	1084.75	728.25	1.63375	0.574857	Up_2
ENSMUSG00000023072	72140	Ccdc123	protein_coding	98.5	31.75	117	69.5	1.63337	0.751424	Up_2
ENSMUSG00000028709	100465	Mob3c	protein_coding	87.5	28.25	63	94	1.63103	-0.577309	Up_3
ENSMUSG00000037784	72507	Dzip1l	protein_coding	84.25	27.25	123.75	38.75	1.62842	1.67516	Up_1
ENSMUSG00000002833	15193	Hdgfrp2	protein_coding	84.25	27.25	21.5	57.25	1.62842	-1.41294	Up_3
ENSMUSG00000074771	319196	Ankrd5	protein_coding	61.75	20	99.25	20	1.62644	2.31107	Up_1
ENSMUSG00000035095	219148	Fam167a	protein_coding	61.75	20	66.25	20	1.62644	1.72792	Up_1
ENSMUSG00000088445	na	na	snoRNA	61.75	20	114.25	20	1.62644	2.51412	Up_1
ENSMUSG00000087126	na	na	na	61.75	20	39.75	20	1.62644	0.990955	Up_2
ENSMUSG00000092286	na	Gm20448	antisense	61.75	20	20	20	1.62644	0	Up_3
ENSMUSG00000033871	170826	Ppargc1b	protein_coding	61.75	20	20	20	1.62644	0	Up_3
ENSMUSG00000081041	na	Nlk-ps1	pseudogene	61.75	20	20	20	1.62644	0	Up_3
ENSMUSG00000031951	234740	Tmem231	protein_coding	986	319.5	898.75	125.25	1.62577	2.84311	Up_1
ENSMUSG00000036990	73945	Otud4	protein_coding	6723.5	2179	3476.25	2150.75	1.62555	0.692692	Up_2
ENSMUSG00000026648	227525	Dclre1c	protein_coding	521.25	169.25	361	129.25	1.62282	1.48183	Up_1
ENSMUSG00000021948	18753	Prkcd	protein_coding	1171.5	380.5	598.75	217.5	1.62239	1.46094	Up_1
ENSMUSG00000026610	26381	Esrrg	protein_coding	332.25	108	646.25	44.5	1.62124	3.86022	Up_1
ENSMUSG00000031438	66889	Rnf128	protein_coding	3993.75	1300.25	2630.75	455.25	1.61895	2.53074	Up_1
ENSMUSG00000041945	211798	Mfsd9	protein_coding	91.25	29.75	48	20	1.61693	1.26303	Up_2
ENSMUSG00000028085	229487	Pet112l	protein_coding	144	47	52.25	45.25	1.61534	0.207513	Up_3
ENSMUSG00000090739	na	na	na	1490.25	487.75	813.5	335.25	1.61134	1.27891	Up_2
ENSMUSG00000049494	na	Gm12669	pseudogene	442.5	145	322	170.75	1.60962	0.915175	Up_2
ENSMUSG00000036561	71474	Ppp6r2	protein_coding	121	39.75	148.25	71.5	1.60598	1.05202	Up_2
ENSMUSG00000040565	107182	Btaf1	protein_coding	1606	527.75	1436	462.75	1.60555	1.63375	Up_1
ENSMUSG00000037971	68721	1110032A03Rik	protein_coding	597	196.25	370.25	117	1.60504	1.66199	Up_1
ENSMUSG00000020576	71169	Nbas	protein_coding	1006	330.75	1125.25	350.75	1.60482	1.68173	Up_1
ENSMUSG00000037379	100689	Spon2	protein_coding	60.75	20	20	20	1.60288	0	Up_3
ENSMUSG00000050174	229228	Nudt6	protein_coding	60.75	20	20	20	1.60288	0	Up_3
ENSMUSG00000078160	100038537	Gm16503	protein_coding	60.75	20	20	20	1.60288	0	Up_3
ENSMUSG00000002413	109880	Braf	protein_coding	4437.25	1461.75	5182	1172.75	1.60197	2.14361	Up_1
ENSMUSG00000038564	67661	Ift172	protein_coding	321.75	106	298	145.25	1.60188	1.03677	Up_2
ENSMUSG00000023949	21645	Tcte1	protein_coding	97	32	157.5	20	1.59991	2.97728	Up_1
ENSMUSG00000021375	16553	Kif13a	protein_coding	1906	629	911.25	391	1.59942	1.22068	Up_2
ENSMUSG00000062519	272347	Zfp398	protein_coding	436.25	144	244.25	107.5	1.59909	1.18402	Up_2
ENSMUSG00000028222	12307	Calb1	protein_coding	15030.5	4963	126	53	1.59861	1.24936	Up_2
ENSMUSG00000032854	22239	Ugt8a	protein_coding	4633	1531.25	3031.25	460.25	1.59724	2.71942	Up_1
ENSMUSG00000020956	328092	6530401N04Rik	protein_coding	403	133.25	316	53	1.59664	2.57586	Up_1
ENSMUSG00000024533	68166	Spire1	protein_coding	1017.5	336.5	530	271.75	1.59635	0.963712	Up_2
ENSMUSG00000026349	72949	Ccnt2	protein_coding	3280	1085.25	3319.75	647.75	1.59567	2.35757	Up_1
ENSMUSG00000025795	192678	Rassf3	protein_coding	284	94	204.5	118.75	1.59516	0.784173	Up_2
ENSMUSG00000030871	67417	Ears2	protein_coding	80	26.5	21	42.5	1.59401	-1.01707	Up_3
ENSMUSG00000029209	67980	Gnpda2	protein_coding	362	120	146.25	77	1.59296	0.925506	Up_2
ENSMUSG00000026663	226641	Atf6	protein_coding	2606.75	864.25	2547.5	1078	1.59273	1.24072	Up_2
ENSMUSG00000024304	12558	Cdh2	protein_coding	1538	510	1313.5	586	1.59249	1.16444	Up_2
ENSMUSG00000090986	na	na	na	222.75	74	159.75	72.5	1.58983	1.13976	Up_2
ENSMUSG00000069135	75296	Fgfr1op	protein_coding	597.5	198.75	721.75	252.5	1.58798	1.51522	Up_1
ENSMUSG00000046111	319675	5830418K08Rik	protein_coding	534.5	178	390.25	181	1.58631	1.10841	Up_2
ENSMUSG00000026650	104362	Meig1	protein_coding	62.25	20.75	178.75	20	1.58496	3.15987	Up_1
ENSMUSG00000028795	66264	Ccdc28b	protein_coding	70.5	23.5	114	36.5	1.58496	1.64307	Up_1
ENSMUSG00000064342	na	mt-Ti	Mt_tRNA	60	20	20	20	1.58496	0	na
ENSMUSG00000046909	68550	1110002N22Rik	protein_coding	94.5	31.5	65.25	23.25	1.58496	1.48875	na
ENSMUSG00000068079	21407	Tcf15	protein_coding	60	20	20	20	1.58496	0	na
ENSMUSG00000038205	108097	Prkab2	protein_coding	333.25	111.25	384	100.75	1.5828	1.93033	Up_1
ENSMUSG00000041439	98682	Mfsd6	protein_coding	2310.25	771.25	1511.75	1039.75	1.58278	0.539983	na
ENSMUSG00000046753	320234	Ccdc66	protein_coding	317.25	106	297.75	42.5	1.58156	2.80857	Up_1
ENSMUSG00000034163	216345	Zfc3h1	protein_coding	2172.75	726.25	1257.75	695	1.58098	0.85576	na
ENSMUSG00000039917	215160	Rhbdd2	protein_coding	315.5	105.5	331.25	147.75	1.5804	1.16476	na
ENSMUSG00000057176	233899	Gm166	protein_coding	72.5	24.25	94.75	20	1.58	2.24413	Up_1
ENSMUSG00000031786	330830	Ccdc135	protein_coding	64.25	21.5	238	20	1.57936	3.57289	Up_1
ENSMUSG00000030411	384569	Nova2	protein_coding	59.75	20	20	20	1.57894	0	na
ENSMUSG00000031841	12554	Cdh13	protein_coding	59.75	20	20	27.25	1.57894	-0.446256	na
ENSMUSG00000021903	78754	Galntl2	protein_coding	59.75	20	20	38.75	1.57894	-0.954196	na
ENSMUSG00000021374	218210	Nup153	protein_coding	10450.8	3501.25	7742	2296.25	1.57766	1.75343	Up_1
ENSMUSG00000027678	17979	Ncoa3	protein_coding	541.75	181.5	460	273.75	1.57766	0.748775	na
ENSMUSG00000063455	330286	D630045J12Rik	protein_coding	679.5	227.75	960.75	416.25	1.57702	1.20671	na
ENSMUSG00000028028	71481	Alpk1	protein_coding	179	60	96.5	83.5	1.57693	0.208753	na
ENSMUSG00000026667	16589	Uhmk1	protein_coding	10581.5	3549.25	15030.5	2676.75	1.57596	2.48934	Up_1
ENSMUSG00000090307	na	1700071M16Rik	antisense	183.75	61.75	26.5	44.5	1.57323	-0.747813	na
ENSMUSG00000020706	56095	Ftsj3	protein_coding	206.75	69.5	85.25	126	1.5728	-0.563652	na
ENSMUSG00000031864	70885	Ints10	protein_coding	615.75	207.25	390.25	130.25	1.57097	1.58312	na
ENSMUSG00000041035	226162	Dpcd	protein_coding	126.25	42.5	177.5	49.25	1.57075	1.84962	Up_1
ENSMUSG00000037926	237860	Ssh2	protein_coding	474.75	160	409.25	247.75	1.5691	0.724097	na
ENSMUSG00000027606	66326	Dnajc5b	protein_coding	66.75	22.5	723.5	20	1.56884	5.17692	Up_1
ENSMUSG00000033335	13430	Dnm2	protein_coding	482.5	162.75	300	297.25	1.56787	0.0132857	na
ENSMUSG00000031425	18823	Plp1	protein_coding	595	200.75	95.75	42	1.56749	1.18888	na
ENSMUSG00000000538	216810	Tom1l2	protein_coding	626.75	211.5	771	633	1.56723	0.284525	na
ENSMUSG00000029217	21682	Tec	protein_coding	312.5	105.5	243.5	101.25	1.56661	1.266	na
ENSMUSG00000047215	20005	Rpl9	protein_coding	362	122.25	181	121.25	1.56616	0.578005	na
ENSMUSG00000039844	107746	Rapgef1	protein_coding	386.25	130.5	155.5	294	1.56549	-0.918902	na
ENSMUSG00000036155	107895	Mgat5	protein_coding	72.5	24.5	53.25	76.75	1.5652	-0.527385	na
ENSMUSG00000026482	19731	Rgl1	protein_coding	162.75	55	396.5	53.5	1.56515	2.88971	Up_1
ENSMUSG00000037979	215707	Ccdc92	protein_coding	70.25	23.75	56.25	50.75	1.56457	0.148445	na
ENSMUSG00000048439	231042	Nupl2	protein_coding	85.75	29	102	32.5	1.56408	1.65006	Up_1
ENSMUSG00000030838	72088	Ush1c	protein_coding	240	81.25	641.75	471.75	1.56259	0.443989	na
ENSMUSG00000049658	544971	Bdp1	protein_coding	3399.75	1151.5	2415.75	755	1.56191	1.67792	Up_1
ENSMUSG00000027581	20262	Stmn3	protein_coding	59	20	66.25	20	1.56071	1.72792	Up_1
ENSMUSG00000079036	211064	Alkbh1	protein_coding	59	20	54.75	26.5	1.56071	1.04687	na
ENSMUSG00000001517	14235	Foxm1	protein_coding	59	20	69.5	74	1.56071	-0.0905123	na
ENSMUSG00000030284	171508	Creld1	protein_coding	59	20	22.5	75	1.56071	-1.73697	na
ENSMUSG00000033207	71738	Mamdc2	protein_coding	59	20	22.5	76.75	1.56071	-1.77024	na
ENSMUSG00000030075	18488	Cntn3	protein_coding	218.25	74	166	20.25	1.56038	3.03519	Up_1
ENSMUSG00000093606	na	B130034C11Rik	processed_transcript	125.25	42.5	58	20	1.55928	1.53605	na
ENSMUSG00000021643	20365	Serf1	protein_coding	1187.25	403.5	545	108.25	1.55698	2.33189	Up_1
ENSMUSG00000049939	192198	Lrrc4	protein_coding	303	103	190	226.5	1.55667	-0.253512	na
ENSMUSG00000029657	15505	Hsph1	protein_coding	1219.75	414.75	1881.5	661.75	1.55627	1.50753	na
ENSMUSG00000001962	108160	Fam50a	protein_coding	159.5	54.25	25.75	62.5	1.55586	-1.27928	na
ENSMUSG00000048349	18996	Pou4f1	protein_coding	73.5	25	89.5	20	1.55582	2.16189	Up_1
ENSMUSG00000024287	225160	Thoc1	protein_coding	1002	341	649.25	156	1.55504	2.05723	Up_1
ENSMUSG00000028890	17764	Mtf1	protein_coding	497.25	169.25	540	178.5	1.55482	1.59704	Up_1
ENSMUSG00000002881	17936	Nab1	protein_coding	2225.5	757.75	1646.25	625.5	1.55434	1.3961	na
ENSMUSG00000061079	20841	Zfp143	protein_coding	90.25	30.75	65.25	35.75	1.55334	0.868035	na
ENSMUSG00000029433	66593	Diablo	protein_coding	825.5	281.5	935.25	213	1.55213	2.1345	Up_1
ENSMUSG00000019892	74978	Lrriq1	protein_coding	387	132	1369.75	23.25	1.5518	5.88054	Up_1
ENSMUSG00000046441	234728	Ftsjd1	protein_coding	290.75	99.25	383.75	20.5	1.55064	4.22647	Up_1
ENSMUSG00000051951	497097	Xkr4	protein_coding	227	77.5	100	92.5	1.55042	0.112475	na
ENSMUSG00000029166	100732	Mapre3	protein_coding	152.75	52.25	272.5	128.25	1.54767	1.0873	na
ENSMUSG00000022523	14167	Fgf12	protein_coding	65.75	22.5	755	22	1.54707	5.1009	Up_1
ENSMUSG00000026828	241391	Galnt5	protein_coding	108	37	23	20	1.54543	0.201634	na
ENSMUSG00000002409	13549	Dyrk1b	protein_coding	71.5	24.5	91.75	59.25	1.54516	0.630893	na
ENSMUSG00000030869	70316	Ndufab1	protein_coding	205	70.25	237	101.25	1.54505	1.22697	na
ENSMUSG00000018736	83431	Ndel1	protein_coding	787	269.75	368.75	185	1.54474	0.995118	na
ENSMUSG00000007617	26556	Homer1	protein_coding	2484	851.75	1493.75	1182	1.54416	0.337709	na
ENSMUSG00000071037	73582	1700106N22Rik	protein_coding	86.75	29.75	34.75	20.5	1.54397	0.761389	na
ENSMUSG00000055745	223732	Ldoc1l	protein_coding	75.75	26	107.5	70.25	1.54273	0.613767	na
ENSMUSG00000026439	213464	Rbbp5	protein_coding	614.5	211	433.5	197.5	1.54217	1.13418	na
ENSMUSG00000034858	235493	BC031353	protein_coding	540	185.5	821.75	170.75	1.54154	2.26681	Up_1
ENSMUSG00000022195	77877	6030458C11Rik	protein_coding	447.25	153.75	638.25	90.25	1.5405	2.82212	Up_1
ENSMUSG00000001270	12709	Ckb	protein_coding	378.75	130.25	301.25	180.25	1.53996	0.740962	na
ENSMUSG00000018761	24070	Mpdu1	protein_coding	101.75	35	63	104.75	1.5396	-0.733527	na
ENSMUSG00000034573	19249	Ptpn13	protein_coding	677.25	233	473.25	572	1.53936	-0.273413	na
ENSMUSG00000079317	66226	Trappc2	protein_coding	206	71	367.75	34.75	1.53675	3.40364	Up_1
ENSMUSG00000002257	23853	Def6	protein_coding	58	20	54.75	20	1.53605	1.45286	na
ENSMUSG00000026950	17996	Neb	protein_coding	58	20	53.25	23.75	1.53605	1.16485	na
ENSMUSG00000021044	72113	Adck1	protein_coding	58	20	20	20	1.53605	0	na
ENSMUSG00000025576	52897	Rbfox3	protein_coding	58	20	20	20	1.53605	0	na
ENSMUSG00000003199	68047	Mpnd	protein_coding	58	20	45	74	1.53605	-0.7176	na
ENSMUSG00000029701	68272	Rbm28	protein_coding	924.25	318.75	1527.25	224	1.53586	2.76937	Up_1
ENSMUSG00000056602	320365	Fry	protein_coding	640.75	221	370.5	580.75	1.53572	-0.648444	na
ENSMUSG00000035394	74453	Ccdc11	protein_coding	86.25	29.75	236.25	20	1.53563	3.56224	Up_1
ENSMUSG00000006930	15114	Hap1	protein_coding	86.25	29.75	43.75	101	1.53563	-1.207	na
ENSMUSG00000022629	16564	Kif21a	protein_coding	2190.5	756	2160.75	514.75	1.5348	2.06959	Up_1
ENSMUSG00000078779	22717	Zfp59	protein_coding	70.25	24.25	60	20	1.53451	1.58496	na
ENSMUSG00000022802	239833	Lmln	protein_coding	147	50.75	239.5	43.5	1.53434	2.46094	Up_1
ENSMUSG00000062729	19044	Ppox	protein_coding	136	47	101	69.5	1.53287	0.53927	na
ENSMUSG00000036292	207798	Gramd1c	protein_coding	1218.75	421.5	1902	115.25	1.5318	4.04468	Up_1
ENSMUSG00000086294	na	na	na	86	29.75	72.5	20	1.53145	1.85798	Up_1
ENSMUSG00000046876	20238	Atxn1	protein_coding	807	279.5	786.25	385.75	1.52972	1.02732	na
ENSMUSG00000031563	52357	Wwc2	protein_coding	1372	475.5	641.5	621.75	1.52876	0.0451147	na
ENSMUSG00000041673	67580	Lrrc18	protein_coding	75	26	282	20	1.52838	3.81762	Up_1
ENSMUSG00000004231	18504	Pax2	protein_coding	186.5	64.75	188.75	160.75	1.52622	0.231658	na
ENSMUSG00000024422	69192	Dhx16	protein_coding	109.25	38	98	49.25	1.52356	0.992658	na
ENSMUSG00000051278	71643	4930422G04Rik	protein_coding	94.75	33	75	22	1.52166	1.76939	Up_1
ENSMUSG00000039795	66361	Zfand1	protein_coding	166.5	58	40.25	20	1.5214	1.00899	na
ENSMUSG00000093631	na	Eif2c2	antisense	387.5	135	80	21.75	1.52124	1.87898	Up_1
ENSMUSG00000045136	73710	Tubb2b	protein_coding	3566.75	1242.75	1415.75	201.75	1.52107	2.81093	Up_1
ENSMUSG00000037617	26942	Spag1	protein_coding	142.75	49.75	463.75	35.75	1.52072	3.69733	Up_1
ENSMUSG00000028226	17389	Mmp16	protein_coding	652.75	227.5	381.25	147.25	1.52066	1.37247	na
ENSMUSG00000028653	66966	Trit1	protein_coding	212.25	74	243.25	41.75	1.52017	2.54259	Up_1
ENSMUSG00000039130	232679	Zc3hc1	protein_coding	90.25	31.5	37.25	28	1.51858	0.411814	na
ENSMUSG00000041841	67281	Rpl37	protein_coding	111	38.75	115.5	114.5	1.51829	0.0125453	na
ENSMUSG00000042523	105000	Dnalc1	protein_coding	828.5	289.25	1333.75	256.5	1.51818	2.37846	Up_1
ENSMUSG00000027698	320024	Nceh1	protein_coding	944.5	329.75	901.5	149.75	1.51818	2.58977	Up_1
ENSMUSG00000022722	56297	Arl6	protein_coding	1338.75	467.5	1629.5	217.5	1.51785	2.90534	Up_1
ENSMUSG00000036304	332175	Zdhhc23	protein_coding	73	25.5	224.5	33.5	1.5174	2.74448	Up_1
ENSMUSG00000037845	382137	Fdxacb1	protein_coding	57.25	20	107.5	20.25	1.51728	2.40834	Up_1
ENSMUSG00000033379	114143	Atp6v0b	protein_coding	57.25	20	48	75	1.51728	-0.643856	na
ENSMUSG00000073888	20301	Ccl27a	protein_coding	57	20	43.5	32.5	1.51096	0.420576	na
ENSMUSG00000058153	56747	Sez6l	protein_coding	57	20	20	22.5	1.51096	-0.169925	na
ENSMUSG00000029446	100678	Psph	protein_coding	1242.75	436.25	359	153.5	1.51031	1.22575	na
ENSMUSG00000027201	17876	Myef2	protein_coding	1073.5	377.25	708.5	230.25	1.50873	1.62157	Up_1
ENSMUSG00000063694	13063	Cycs	protein_coding	87.5	30.75	31.25	21	1.5087	0.573467	na
ENSMUSG00000028182	74435	Lrriq3	protein_coding	82.5	29	96	20	1.50834	2.26303	Up_1
ENSMUSG00000091207	19291	na	na	173.5	61	33.75	20	1.50805	0.754888	na
ENSMUSG00000041408	218914	Wapal	protein_coding	10316.8	3628.75	4545.5	2230.75	1.50744	1.02691	na
ENSMUSG00000064138	68675	Fam172a	protein_coding	2536.5	892.25	435.75	452.25	1.50732	-0.0536198	na
ENSMUSG00000044712	625098	Slc38a6	protein_coding	144.25	50.75	86.75	20	1.50709	2.11686	Up_1
ENSMUSG00000038630	100041581	Zkscan16	protein_coding	127	44.75	122.25	22.5	1.50487	2.44184	Up_1
ENSMUSG00000014503	53871	Pkd2l2	protein_coding	56.75	20	54.75	20.75	1.50462	1.39975	na
ENSMUSG00000003500	23917	Impdh1	protein_coding	56.75	20	40.75	20.25	1.50462	1.00888	na
ENSMUSG00000023873	66931	1700010I14Rik	protein_coding	56.75	20	35.75	20	1.50462	0.837943	na
ENSMUSG00000017943	228858	Gdap1l1	protein_coding	56.75	20	33.25	20	1.50462	0.733354	na
ENSMUSG00000030815	68961	Phkg2	protein_coding	144	50.75	134.5	52.75	1.50459	1.35036	na
ENSMUSG00000022464	69354	Slc38a4	protein_coding	144	50.75	55.5	103	1.50459	-0.892085	na
ENSMUSG00000026274	269224	Pask	protein_coding	69.5	24.5	115.25	28.75	1.50423	2.00313	Up_1
ENSMUSG00000026196	12021	Bard1	protein_coding	95.5	33.75	22.25	20	1.50061	0.153805	na
ENSMUSG00000020657	217378	Dnajc27	protein_coding	172.5	61	173	56	1.49972	1.62727	Up_1
ENSMUSG00000083396	na	Gm15542	pseudogene	533.75	188.75	184.25	300	1.49969	-0.703298	na
ENSMUSG00000025314	19271	Ptprj	protein_coding	396.5	140.25	314.75	559.5	1.49932	-0.829932	na
ENSMUSG00000041594	70551	Tmtc4	protein_coding	2388.25	845	3566.75	396.5	1.49893	3.16922	Up_1
ENSMUSG00000029283	12545	Cdc7	protein_coding	178	63	120	36.75	1.49845	1.70722	Up_1
ENSMUSG00000040433	245007	Zbtb38	protein_coding	2842.5	1006.25	1516.25	981.75	1.49817	0.62708	na
ENSMUSG00000015133	233328	Lrrk1	protein_coding	139.25	49.5	34.75	115.5	1.49218	-1.73281	na
ENSMUSG00000020462	216618	Ccdc104	protein_coding	1989	707.5	2165	464	1.49124	2.22217	Up_1
ENSMUSG00000025478	26757	Dpysl4	protein_coding	297.5	106	213.75	114	1.48883	0.906891	na
ENSMUSG00000032615	103850	Nt5m	protein_coding	68	24.25	33.5	41.5	1.48755	-0.30895	na
ENSMUSG00000087455	na	5330411J11Rik	lincRNA	56	20	20	20	1.48543	0	na
ENSMUSG00000091772	na	na	na	56	20	20	20	1.48543	0	na
ENSMUSG00000040086	435766	Tnni3k	protein_coding	56	20	20	20	1.48543	0	na
ENSMUSG00000006289	66246	Osgep	protein_coding	56	20	44.75	44.75	1.48543	0	na
ENSMUSG00000050709	na	4932442E05Rik	protein_coding	56	20	20	20.25	1.48543	-0.0179219	na
ENSMUSG00000030337	22317	Vamp1	protein_coding	134.25	48	73	191.75	1.48382	-1.39326	na
ENSMUSG00000015202	215748	Cnksr3	protein_coding	241	86.25	151.75	136.25	1.48244	0.15544	na
ENSMUSG00000037894	51788	H2afz	protein_coding	1110.5	397.5	1598	190.25	1.48218	3.0703	Up_1
ENSMUSG00000031105	20523	Slc25a14	protein_coding	101.25	36.25	126.25	36.75	1.48187	1.78047	Up_1
ENSMUSG00000029389	67848	Ddx55	protein_coding	303	108.5	208.75	50.25	1.48162	2.05458	Up_1
ENSMUSG00000078713	68512	Tomm5	protein_coding	74	26.5	73.5	60.75	1.48153	0.27486	na
ENSMUSG00000036435	69940	Exoc1	protein_coding	258.25	92.5	166	103.75	1.48124	0.678072	na
ENSMUSG00000027010	78830	Slc25a12	protein_coding	402	144	358.5	242	1.48113	0.566966	na
ENSMUSG00000036111	109594	Lmo1	protein_coding	55.75	20	56	20	1.47897	1.48543	na
ENSMUSG00000021495	212483	Fam193b	protein_coding	110.75	39.75	63	63.25	1.47828	-0.00571365	na
ENSMUSG00000036285	56412	Noa1	protein_coding	235	84.5	364.25	38.5	1.47564	3.242	Up_1
ENSMUSG00000015222	17756	Mtap2	protein_coding	3653.25	1315	2432.75	1032	1.47412	1.23715	na
ENSMUSG00000023999	319991	Kif6	protein_coding	55.5	20	115.25	20	1.47249	2.52669	Up_1
ENSMUSG00000056121	225020	Fez2	protein_coding	149.75	54	42.5	79.25	1.47152	-0.898948	na
ENSMUSG00000047419	76469	Cmya5	protein_coding	82.5	29.75	21.25	20	1.4715	0.0874628	na
ENSMUSG00000034789	19336	Rab24	protein_coding	291.75	105.25	136.5	160.75	1.47091	-0.235918	na
ENSMUSG00000033545	170737	Znrf1	protein_coding	373.5	135	70.5	182	1.46815	-1.36824	na
ENSMUSG00000028082	27059	Sh3d19	protein_coding	506.75	183.25	59.5	105.25	1.46746	-0.822859	na
ENSMUSG00000028161	19055	Ppp3ca	protein_coding	3686	1333.75	3331	1097.75	1.46657	1.60141	Up_1
ENSMUSG00000028212	12448	Ccne2	protein_coding	331.5	120	114.75	49.5	1.46597	1.21299	na
ENSMUSG00000041164	52915	Zmiz2	protein_coding	226.5	82	183.75	268	1.46582	-0.544489	na
ENSMUSG00000043531	58178	Sorcs1	protein_coding	284.5	103	233	290.75	1.46578	-0.319449	na
ENSMUSG00000054944	na	5330416C01Rik	lincRNA	57.25	20.75	184.5	20	1.46416	3.20555	Up_1
ENSMUSG00000049233	68316	Apoo-ps	protein_coding	160	58	374.5	108.25	1.46395	1.7906	Up_1
ENSMUSG00000022199	59049	Slc22a17	protein_coding	412.5	149.75	249.75	271.25	1.46184	-0.119138	na
ENSMUSG00000021993	70478	Mipep	protein_coding	193.5	70.25	222.25	55	1.46176	2.01468	Up_1
ENSMUSG00000087313	na	na	na	159.75	58	201.5	33.5	1.46169	2.58855	Up_1
ENSMUSG00000083027	na	Gm13140	pseudogene	880	319.5	64.5	64.25	1.46169	0.00560271	na
ENSMUSG00000072855	na	Gm10430	protein_coding	55	20	93.5	20	1.45943	2.22497	Up_1
ENSMUSG00000086286	na	Gm15138	lincRNA	55	20	46	20	1.45943	1.20163	na
ENSMUSG00000086708	na	Gm15577	antisense	55	20	20	20	1.45943	0	na
ENSMUSG00000006567	11979	Atp7b	protein_coding	55	20	30.75	20	1.45943	0.620586	na
ENSMUSG00000043110	320974	Lrrn4	protein_coding	55	20	20	20	1.45943	0	na
ENSMUSG00000050751	209966	Pgbd5	protein_coding	55	20	20	20	1.45943	0	na
ENSMUSG00000089788	na	Gm16586	processed_transcript	719	261.5	464.75	145.75	1.45918	1.67296	Up_1
ENSMUSG00000020564	380753	Atxn7l1	protein_coding	270.75	98.5	263.25	120	1.45877	1.1334	na
ENSMUSG00000020198	11776	Ap3d1	protein_coding	340.75	124	289.75	332.75	1.45837	-0.19963	na
ENSMUSG00000041354	19732	Rgl2	protein_coding	65.25	23.75	76.25	45	1.45805	0.760812	na
ENSMUSG00000040640	238988	Erc2	protein_coding	644.25	234.5	438.5	50.25	1.45803	3.12538	Up_1
ENSMUSG00000025245	93730	Lztfl1	protein_coding	1735.25	631.75	2370.25	308	1.45772	2.94404	Up_1
ENSMUSG00000062563	12879	Cys1	protein_coding	56.25	20.5	160.25	20	1.45623	3.00225	Up_1
ENSMUSG00000021913	239017	Ogdhl	protein_coding	76.75	28	47.75	28.75	1.45474	0.731939	na
ENSMUSG00000026305	16978	Lrrfip1	protein_coding	1595.75	582.25	609	148.5	1.45452	2.03598	Up_1
ENSMUSG00000040653	76142	Ppp1r14c	protein_coding	339.75	124	69	39.25	1.45413	0.813904	na
ENSMUSG00000039176	18975	Polg	protein_coding	63	23	33.25	24.25	1.45372	0.45537	na
ENSMUSG00000051427	216516	Ccdc157	protein_coding	190.25	69.5	170.25	76.25	1.45281	1.15885	na
ENSMUSG00000030036	57377	Mogs	protein_coding	169	61.75	67	60	1.45251	0.159199	na
ENSMUSG00000027674	58869	Pex5l	protein_coding	61.5	22.5	812.75	55	1.45066	3.88531	Up_1
ENSMUSG00000086040	330319	Wipf3	protein_coding	437	160	229.75	277.75	1.44956	-0.273722	na
ENSMUSG00000020589	76820	Fam49a	protein_coding	2400.5	879.5	3759.5	348.5	1.44858	3.43131	Up_1
ENSMUSG00000050555	76832	Hyls1	protein_coding	156.25	57.25	106.75	20	1.44851	2.41616	Up_1
ENSMUSG00000028944	108099	Prkag2	protein_coding	368.25	135	118.75	113	1.44773	0.0716047	na
ENSMUSG00000061207	54402	Stk19	protein_coding	94.75	34.75	126.25	38.5	1.44711	1.71335	Up_1
ENSMUSG00000040712	216874	Camta2	protein_coding	111	40.75	38.75	99.25	1.44569	-1.35687	na
ENSMUSG00000049176	333605	Frmpd4	protein_coding	204.25	75	156.25	83.5	1.44537	0.904008	na
ENSMUSG00000022329	56274	Stk3	protein_coding	2957.25	1086	3347.5	422.25	1.44523	2.98691	Up_1
ENSMUSG00000005980	13419	Dnase1	protein_coding	189.25	69.5	65.25	109.25	1.44521	-0.743583	na
ENSMUSG00000049038	74238	Mterfd3	protein_coding	123	45.25	65.25	20	1.44267	1.70598	Up_1
ENSMUSG00000041653	116939	Pnpla3	protein_coding	232.25	85.5	302.75	22.25	1.44168	3.76625	Up_1
ENSMUSG00000037197	76938	Rbm17	protein_coding	1333.5	491	584.25	250.5	1.44142	1.22178	na
ENSMUSG00000020802	217342	Ube2o	protein_coding	83.5	30.75	57.75	64.75	1.44119	-0.165059	na
ENSMUSG00000030970	13017	Ctbp2	protein_coding	503	185.25	581.25	280.25	1.44108	1.05244	na
ENSMUSG00000022974	67367	Gcfc1	protein_coding	660.25	243.25	490.25	250.5	1.44057	0.968707	na
ENSMUSG00000066643	74682	Wdr35	protein_coding	384.5	141.75	439.25	203	1.43963	1.11356	na
ENSMUSG00000071658	14704	Gng3	protein_coding	54.25	20	93.5	20.75	1.43962	2.17186	Up_1
ENSMUSG00000042763	215090	Maneal	protein_coding	54.25	20	84.5	20	1.43962	2.07895	Up_1
ENSMUSG00000020910	66358	2310004I24Rik	protein_coding	94.25	34.75	49.25	27.25	1.43948	0.853867	na
ENSMUSG00000041180	226098	Hectd2	protein_coding	355	131	122	22.25	1.43825	2.455	Up_1
ENSMUSG00000027185	98956	Nat10	protein_coding	248.5	91.75	147.5	102	1.43747	0.532146	na
ENSMUSG00000026289	77040	Atg16l1	protein_coding	141.5	52.25	118.25	60	1.4373	0.978806	na
ENSMUSG00000044349	319317	Snhg11	protein_coding	57.5	21.25	226	115.75	1.4361	0.965311	na
ENSMUSG00000003309	11768	Ap1m2	protein_coding	170.25	63	132	144.25	1.43423	-0.128033	na
ENSMUSG00000025420	71206	Katnal2	protein_coding	54	20	70.75	23	1.43296	1.6211	Up_1
ENSMUSG00000084954	na	Gm16351	lincRNA	54	20	20	20	1.43296	0	na
ENSMUSG00000040187	272322	Arntl2	protein_coding	54	20	50.25	20	1.43296	1.32912	na
ENSMUSG00000020486	18952	38231	protein_coding	54	20	49	20	1.43296	1.29278	na
ENSMUSG00000025875	74257	Tspan17	protein_coding	54	20	43.5	21.75	1.43296	1	na
ENSMUSG00000051238	66962	2310047B19Rik	protein_coding	71.5	26.5	91.75	33.25	1.43195	1.46435	na
ENSMUSG00000035620	237422	Ric8b	protein_coding	1172.25	434.75	359	229.25	1.43102	0.647062	na
ENSMUSG00000037353	68614	Letmd1	protein_coding	124	46	68.5	68.5	1.43063	0	na
ENSMUSG00000084799	na	Gm11602	lincRNA	221	82	138.5	20.5	1.43035	2.75619	Up_1
ENSMUSG00000027086	320720	Fastkd1	protein_coding	145.5	54	33.75	27.25	1.42999	0.308631	na
ENSMUSG00000028010	68147	Gar1	protein_coding	132	49	79.25	52	1.42968	0.607899	na
ENSMUSG00000021062	104886	Rab15	protein_coding	815.5	303	548.5	123.5	1.42837	2.15098	Up_1
ENSMUSG00000090828	na	Sox2ot	non_coding	93.5	34.75	99.25	42.5	1.42795	1.2236	na
ENSMUSG00000062202	224671	Btbd9	protein_coding	466.75	173.5	263.5	276.75	1.42771	-0.0707804	na
ENSMUSG00000001482	23854	Def8	protein_coding	97.5	36.25	117	101	1.42742	0.212153	na
ENSMUSG00000028080	80877	Lrba	protein_coding	3485.25	1296.75	3455.75	2562.5	1.42636	0.431447	na
ENSMUSG00000042744	269700	Gm15800	protein_coding	536.75	199.75	733.25	638.75	1.42605	0.199054	na
ENSMUSG00000091155	319433	Serpine3	protein_coding	106.75	39.75	250.5	20	1.42521	3.64674	Up_1
ENSMUSG00000028278	52187	Rragd	protein_coding	758.5	282.5	1180.25	393	1.4249	1.58649	Up_1
ENSMUSG00000027374	77721	Mrps5	protein_coding	468	174.5	156.75	291.75	1.42328	-0.896267	na
ENSMUSG00000028546	15572	Elavl4	protein_coding	271.5	101.25	586.75	20.5	1.42303	4.83905	Up_1
ENSMUSG00000049969	71801	Plekhf2	protein_coding	3003	1120.5	3024.25	854.25	1.42226	1.82385	Up_1
ENSMUSG00000029171	66681	Pgm1	protein_coding	257.25	96	85.25	60	1.42206	0.506737	na
ENSMUSG00000032246	75600	Calml4	protein_coding	1443.5	538.75	2102.75	273.75	1.42188	2.94135	Up_1
ENSMUSG00000035067	219149	Xkr6	protein_coding	265.75	99.25	206	33.5	1.42093	2.62041	Up_1
ENSMUSG00000029722	231801	Agfg2	protein_coding	157.5	59	147.25	48.75	1.41656	1.59479	Up_1
ENSMUSG00000046667	72397	Rbm12b	protein_coding	82.75	31	152.5	26.5	1.41649	2.52474	Up_1
ENSMUSG00000028643	69216	Ccdc23	protein_coding	130.75	49	85.25	34.75	1.41596	1.29469	na
ENSMUSG00000044098	229675	Rsbn1	protein_coding	2683.25	1007	2103.75	631	1.41392	1.73725	Up_1
ENSMUSG00000029463	68948	1500011H22Rik	protein_coding	53.25	20	117	24.25	1.41278	2.27045	Up_1
ENSMUSG00000029127	75079	Zbtb49	protein_coding	53.25	20	102	27.25	1.41278	1.90424	Up_1
ENSMUSG00000086199	na	8430403D17Rik	antisense	53.25	20	50.25	21.75	1.41278	1.20811	na
ENSMUSG00000085210	na	na	na	53.25	20	20	20	1.41278	0	na
ENSMUSG00000051726	382571	Kcnf1	protein_coding	53.25	20	43.5	20	1.41278	1.12102	na
ENSMUSG00000030882	na	Dnhd1	protein_coding	53.25	20	50.25	24.25	1.41278	1.05114	na
ENSMUSG00000044724	269053	Gpr152	protein_coding	53.25	20	39.75	20	1.41278	0.990955	na
ENSMUSG00000025380	238021	Fscn2	protein_coding	53.25	20	35.75	20	1.41278	0.837943	na
ENSMUSG00000030270	211232	Cpne9	protein_coding	53.25	20	30.75	20	1.41278	0.620586	na
ENSMUSG00000014873	20931	Surf2	protein_coding	96.5	36.25	63	43.5	1.41255	0.534336	na
ENSMUSG00000037243	103836	Zfp692	protein_coding	72.5	27.25	20.25	20	1.41172	0.0179219	na
ENSMUSG00000032279	67834	Idh3a	protein_coding	1148	431.5	1066.25	161.75	1.41169	2.72071	Up_1
ENSMUSG00000024588	14151	Fech	protein_coding	761	286.25	1055.75	454.25	1.41062	1.21671	na
ENSMUSG00000059811	56298	Atl2	protein_coding	1266.75	476.75	944.75	514	1.40983	0.878164	na
ENSMUSG00000028402	17475	Mpdz	protein_coding	2930.5	1103	3242.25	1259.5	1.40971	1.36414	na
ENSMUSG00000070056	52065	Mfhas1	protein_coding	796	299.75	215	334.5	1.40901	-0.63767	na
ENSMUSG00000038943	233406	Prc1	protein_coding	75	28.25	89.75	91.5	1.40864	-0.0278598	na
ENSMUSG00000020220	230895	Vps13d	protein_coding	1082.25	407.75	822.75	952	1.40828	-0.210507	na
ENSMUSG00000005540	14128	Fcer2a	protein_coding	53	20	20	20	1.40599	0	na
ENSMUSG00000021359	21418	Tfap2a	protein_coding	53	20	20	20	1.40599	0	na
ENSMUSG00000022075	246710	Rhobtb2	protein_coding	53	20	20	28	1.40599	-0.485427	na
ENSMUSG00000089726	na	Mir17hg	lincRNA	261	98.5	109.75	65.25	1.40585	0.750171	na
ENSMUSG00000034334	73942	Fam151b	protein_coding	268.25	101.25	416.75	26.5	1.40566	3.97512	Up_1
ENSMUSG00000085334	na	Gm12940	processed_transcript	1066	403	710.25	211.5	1.40336	1.74767	Up_1
ENSMUSG00000043909	27223	Trp53bp1	protein_coding	923.75	349.25	784	392.25	1.40324	0.99908	na
ENSMUSG00000022540	66049	Rogdi	protein_coding	169.25	64	161.75	155	1.40301	0.0614975	na
ENSMUSG00000061175	329679	Fnip2	protein_coding	341	129.25	275	221	1.39961	0.315385	na
ENSMUSG00000041245	na	Wnk3-ps	pseudogene	819.75	311	939.75	145.75	1.39827	2.68878	Up_1
ENSMUSG00000022552	106025	Sharpin	protein_coding	68.5	26	71	74.75	1.39759	-0.0742546	na
ENSMUSG00000078821	na	Gm17414	antisense	304.75	115.75	149	110.5	1.39661	0.431266	na
ENSMUSG00000024127	213760	Prepl	protein_coding	878.5	333.75	840.75	259	1.39627	1.69872	Up_1
ENSMUSG00000045767	78521	B230219D22Rik	protein_coding	6149.25	2336.5	5656	2200.25	1.39606	1.36211	na
ENSMUSG00000037172	243780	E330009J07Rik	protein_coding	750.75	285.75	580	327.5	1.39358	0.824558	na
ENSMUSG00000024059	78785	Clip4	protein_coding	212.5	81	150.25	46.75	1.39147	1.68433	Up_1
ENSMUSG00000034551	245596	Hdx	protein_coding	501	191.25	394.5	68.5	1.38935	2.52585	Up_1
ENSMUSG00000041168	74142	Lonp1	protein_coding	74	28.25	64.25	100	1.38927	-0.638232	na
ENSMUSG00000042105	101490	Inpp5f	protein_coding	592.75	226.5	390.25	106.25	1.38791	1.87694	Up_1
ENSMUSG00000023885	21826	Thbs2	protein_coding	204.75	78.25	44	23.75	1.3877	0.889576	na
ENSMUSG00000032482	29873	Cspg5	protein_coding	151.75	58	163.5	301.5	1.38757	-0.882867	na
ENSMUSG00000049230	na	Gm9833	protein_coding	94.75	36.25	61.75	60.75	1.38614	0.0235547	na
ENSMUSG00000062470	na	5730577I03Rik	antisense	69.25	26.5	56.25	21	1.38582	1.42146	na
ENSMUSG00000020546	20913	Stxbp4	protein_coding	1029.5	394.5	812.75	593.75	1.38385	0.452956	na
ENSMUSG00000002006	245469	Pdzd4	protein_coding	98.5	37.75	123.75	29.75	1.38365	2.05647	Up_1
ENSMUSG00000071796	na	6820431F20Rik	pseudogene	108.25	41.5	172.75	86.25	1.38318	1.00209	na
ENSMUSG00000084739	na	na	snRNA	156.5	60	64.25	20.75	1.38313	1.63059	Up_1
ENSMUSG00000071567	na	A830039N20Rik	lincRNA	54.75	21	197	20	1.38247	3.30012	Up_1
ENSMUSG00000025937	212442	Lactb2	protein_coding	295	113.25	175.75	120.25	1.3812	0.547488	na
ENSMUSG00000043411	170707	Usp48	protein_coding	1027.5	394.5	815.5	585.5	1.38104	0.478016	na
ENSMUSG00000046994	212679	Mars2	protein_coding	80	30.75	39.75	50.25	1.37941	-0.338169	na
ENSMUSG00000035521	214505	Gnptg	protein_coding	273.75	105.25	204.5	113.75	1.37904	0.846234	na
ENSMUSG00000045775	217316	Slc16a5	protein_coding	52	20	89.5	20	1.37851	2.16189	Up_1
ENSMUSG00000067872	399599	Ccdc87	protein_coding	52	20	77.5	20	1.37851	1.9542	Up_1
ENSMUSG00000026575	171567	Nme7	protein_coding	61.75	23.75	108.75	40.75	1.37851	1.41614	na
ENSMUSG00000038637	70552	Lrrc56	protein_coding	52	20	80.75	47.5	1.37851	0.765535	na
ENSMUSG00000014551	64658	Mrps25	protein_coding	113.75	43.75	79.25	52.25	1.37851	0.60098	na
ENSMUSG00000020743	69674	Mif4gd	protein_coding	52	20	57.25	46.25	1.37851	0.307822	na
ENSMUSG00000090053	242481	Palm2	protein_coding	52	20	20	20	1.37851	0	na
ENSMUSG00000064043	224829	Trerf1	protein_coding	52	20	32.5	54.75	1.37851	-0.752419	na
ENSMUSG00000039713	269608	Plekhg5	protein_coding	52	20	20.5	54	1.37851	-1.39734	na
ENSMUSG00000088929	na	na	snoRNA	52	20	20	20	1.37851	0	na
ENSMUSG00000038250	74841	Usp38	protein_coding	1388	534	790	445.75	1.3781	0.825618	na
ENSMUSG00000011154	75556	1700026D08Rik	protein_coding	56.5	21.75	323	20	1.37724	4.01346	Up_1
ENSMUSG00000052353	80982	9930013L23Rik	protein_coding	323.25	124.5	28.25	79	1.3765	-1.4836	na
ENSMUSG00000023021	71949	Lass5	protein_coding	410.75	158.25	593.5	289	1.37606	1.03818	na
ENSMUSG00000029618	18261	Ocm	protein_coding	57.75	22.25	533.75	20	1.37602	4.73809	Up_1
ENSMUSG00000029108	54216	Pcdh7	protein_coding	1343.25	518.5	416.25	221.5	1.37331	0.910144	na
ENSMUSG00000052062	72823	Pard3b	protein_coding	852.5	329.25	703.75	206	1.37252	1.77242	Up_1
ENSMUSG00000026895	68375	Ndufa8	protein_coding	226.5	87.5	145.25	51	1.37216	1.50997	na
ENSMUSG00000073198	na	Gm10480	processed_pseudogene	264	102	163.5	197	1.37197	-0.268905	na
ENSMUSG00000026254	26987	Eif4e2	protein_coding	730.5	282.25	949.25	434.25	1.37191	1.12826	na
ENSMUSG00000073821	na	8030451A03Rik	lincRNA	51.75	20	62.5	20	1.37156	1.64386	Up_1
ENSMUSG00000049999	228966	Ppp1r3d	protein_coding	51.75	20	54.75	20	1.37156	1.45286	na
ENSMUSG00000028104	69870	Polr3gl	protein_coding	51.75	20	32.25	20	1.37156	0.689299	na
ENSMUSG00000083935	na	Gm12294	pseudogene	51.75	20	20	20	1.37156	0	na
ENSMUSG00000077506	na	Scarna9	snoRNA	51.75	20	20	20	1.37156	0	na
ENSMUSG00000004698	79221	Hdac9	protein_coding	1106.75	427.75	861.75	47.75	1.37149	4.1737	Up_1
ENSMUSG00000020312	216148	Shc2	protein_coding	511	197.5	338.25	68.5	1.37147	2.30391	Up_1
ENSMUSG00000027827	16497	Kcnab1	protein_coding	80.75	31.25	482.75	25	1.36961	4.27128	Up_1
ENSMUSG00000029153	433904	Ociad2	protein_coding	404.25	156.5	172	65.25	1.36909	1.39836	na
ENSMUSG00000027799	26422	Nbea	protein_coding	2443.5	946.5	2844.25	1176.75	1.36827	1.27324	na
ENSMUSG00000034111	382620	Tmed8	protein_coding	591.75	229.25	1054.25	249	1.36807	2.082	Up_1
ENSMUSG00000038126	269702	Mphosph9	protein_coding	329.75	127.75	406.25	152.75	1.36805	1.4112	na
ENSMUSG00000028710	230649	Atpaf1	protein_coding	193.5	75	108.25	66.25	1.36737	0.708375	na
ENSMUSG00000033276	269209	Stk36	protein_coding	93.5	36.25	145	39.75	1.36699	1.86703	Up_1
ENSMUSG00000021747	74430	4930452B06Rik	protein_coding	432.75	168	716.5	73.5	1.36507	3.28515	Up_1
ENSMUSG00000057421	76130	Las1l	protein_coding	301.75	117.25	182.5	74	1.36377	1.3023	na
ENSMUSG00000042750	12069	Bex2	protein_coding	1174.5	456.5	1582	286.25	1.36336	2.4664	Up_1
ENSMUSG00000019874	12140	Fabp7	protein_coding	1965	763.75	254.75	98	1.36336	1.37823	na
ENSMUSG00000052752	224619	Traf7	protein_coding	117	45.5	58	133.25	1.36257	-1.20001	na
ENSMUSG00000072640	66274	1810012P15Rik	protein_coding	241.5	94	243.25	143.25	1.36129	0.763905	na
ENSMUSG00000031823	102193	Zdhhc7	protein_coding	53.25	20.75	80.75	98.25	1.35967	-0.282995	na
ENSMUSG00000021098	75801	4930447C04Rik	protein_coding	132	51.5	82.25	20	1.35789	2.04002	Up_1
ENSMUSG00000018341	16162	Il12rb2	protein_coding	875	341.75	517.5	59	1.35634	3.13277	Up_1
ENSMUSG00000053205	56291	Styx	protein_coding	64	25	83.5	20	1.35614	2.06178	Up_1
ENSMUSG00000004661	56380	Arid3b	protein_coding	163.75	64	250.5	24.5	1.35535	3.35396	Up_1
ENSMUSG00000030774	18479	Pak1	protein_coding	1349.75	527.75	316.5	552	1.35477	-0.802463	na
ENSMUSG00000024556	107029	Me2	protein_coding	833.75	326	227	145.75	1.35474	0.639196	na
ENSMUSG00000027001	68082	Dusp19	protein_coding	617.5	241.5	538	74	1.35442	2.86201	Up_1
ENSMUSG00000048285	319710	Frmd6	protein_coding	169.25	66.25	133.25	70.25	1.35316	0.923565	na
ENSMUSG00000050248	68525	Evc2	protein_coding	71.5	28	21	58	1.35252	-1.46566	na
ENSMUSG00000032425	71640	Zfp949	protein_coding	720.25	282.25	403	91.25	1.35152	2.14288	Up_1
ENSMUSG00000026269	108657	Rnpepl1	protein_coding	92.5	36.25	55.5	138	1.35147	-1.31411	na
ENSMUSG00000031665	58198	Sall1	protein_coding	902.25	353.75	1140.5	117	1.3508	3.28509	Up_1
ENSMUSG00000075376	319817	Rc3h2	protein_coding	9593.5	3761.75	6231.5	2245.75	1.35065	1.47238	na
ENSMUSG00000022770	13383	Dlg1	protein_coding	1693	664	1318.25	866.25	1.35033	0.605769	na
ENSMUSG00000031428	66995	Zcchc18	protein_coding	546	214.25	603	175.75	1.34961	1.77863	Up_1
ENSMUSG00000032870	69780	Smap2	protein_coding	486	190.75	371.5	156	1.34927	1.25182	na
ENSMUSG00000042793	329252	Lgr6	protein_coding	75.75	29.75	62.75	34.75	1.34836	0.852602	na
ENSMUSG00000030729	70974	Pgm2l1	protein_coding	3414.5	1342.5	10366.2	136.5	1.34675	6.24685	Up_1
ENSMUSG00000055370	na	Gm9968	lincRNA	73.75	29	37	20	1.34659	0.887525	na
ENSMUSG00000027551	22722	Zfp64	protein_coding	59.75	23.5	36	36.25	1.34628	-0.00998409	na
ENSMUSG00000049571	664857	9330101J02Rik	protein_coding	56.5	22.25	477.25	20	1.34445	4.57667	Up_1
ENSMUSG00000054901	381112	Arhgef33	protein_coding	50.75	20	88	20	1.34341	2.1375	Up_1
ENSMUSG00000025588	17960	Nat1	protein_coding	50.75	20	20	20	1.34341	0	na
ENSMUSG00000019261	270058	Mtap1s	protein_coding	50.75	20	20	38.75	1.34341	-0.954196	na
ENSMUSG00000026674	18214	Ddr2	protein_coding	50.75	20	20	49	1.34341	-1.29278	na
ENSMUSG00000056458	26448	Stk30	protein_coding	111	43.75	126.5	35.75	1.3432	1.82312	Up_1
ENSMUSG00000028647	56309	Mycbp	protein_coding	927.25	365.5	521.25	174.25	1.34309	1.58082	na
ENSMUSG00000032285	58233	Dnaja4	protein_coding	91.25	36	121	34.25	1.34183	1.82083	Up_1
ENSMUSG00000028896	100088	Rcc1	protein_coding	65.25	25.75	20	22	1.34141	-0.137504	na
ENSMUSG00000026447	240752	Pik3c2b	protein_coding	234.25	92.5	146.25	142.25	1.34052	0.040008	na
ENSMUSG00000037112	235344	Sik2	protein_coding	268.25	106	331	131	1.33951	1.33726	na
ENSMUSG00000021728	13723	Emb	protein_coding	721.75	285.25	892.25	123.25	1.33927	2.85586	Up_1
ENSMUSG00000071379	53602	Hpcal1	protein_coding	69.5	27.5	126.25	39.75	1.33758	1.66726	Up_1
ENSMUSG00000030309	232560	Caprin2	protein_coding	118.75	47	172.75	34.75	1.33719	2.3136	Up_1
ENSMUSG00000045106	211936	Ccdc73	protein_coding	85.25	33.75	86.25	20	1.33681	2.10852	Up_1
ENSMUSG00000036564	234593	Ndrg4	protein_coding	543	215	285	117	1.33662	1.28445	na
ENSMUSG00000027404	20638	Snrpb	protein_coding	78.25	31	78	99.25	1.33582	-0.347593	na
ENSMUSG00000051339	243219	2900026A02Rik	protein_coding	1269.5	503	563	2419	1.33563	-2.1032	na
ENSMUSG00000025008	67590	Tctn3	protein_coding	110.25	43.75	207.25	43.5	1.33342	2.25228	Up_1
ENSMUSG00000025495	27388	Ptdss2	protein_coding	82.5	32.75	71	46	1.3329	0.626185	na
ENSMUSG00000026457	72674	Adipor1	protein_coding	547	217.25	561	476.25	1.33218	0.236282	na
ENSMUSG00000020895	66910	Tmem107	protein_coding	50.25	20	94.5	22.5	1.32912	2.07039	Up_1
ENSMUSG00000009741	22221	Ubp1	protein_coding	533.25	212.5	277.75	264	1.32735	0.073249	na
ENSMUSG00000087177	na	E130307A14Rik	lincRNA	119.75	47.75	63	38.75	1.32645	0.701156	na
ENSMUSG00000038827	230234	BC026590	protein_coding	330.75	132	321.75	210	1.3252	0.615551	na
ENSMUSG00000034248	67712	Slc25a37	protein_coding	983.25	392.5	943	305.5	1.32487	1.62609	Up_1
ENSMUSG00000032733	235406	Snx33	protein_coding	280.5	112	200.5	124.25	1.3245	0.690356	na
ENSMUSG00000074678	654459	Defb25	protein_coding	50	20	86	20	1.32193	2.10434	Up_1
ENSMUSG00000047417	66932	Rexo1	protein_coding	60	24	37.5	101	1.32193	-1.42939	na
ENSMUSG00000031822	382034	Gse1	protein_coding	86.75	34.75	23.5	91.5	1.31985	-1.96111	na
ENSMUSG00000063245	100503000	Gm13248	protein_coding	84.25	33.75	68	20	1.31979	1.76553	Up_1
ENSMUSG00000036980	21343	Taf6	protein_coding	303	121.5	319	173.75	1.31836	0.876543	na
ENSMUSG00000027883	76123	Gpsm2	protein_coding	451.75	181.25	562	91.25	1.31754	2.62267	Up_1
ENSMUSG00000057963	217837	Itpk1	protein_coding	68.5	27.5	23.25	88.75	1.31667	-1.93252	na
ENSMUSG00000037300	234875	Ttc13	protein_coding	201.75	81	121.25	50.25	1.31657	1.27079	na
ENSMUSG00000034321	66583	Exosc1	protein_coding	331.5	133.25	366.25	88.5	1.31487	2.04908	Up_1
ENSMUSG00000091509	na	Gm17066	processed_transcript	126.25	50.75	39.75	23.25	1.3148	0.773724	na
ENSMUSG00000030401	20167	Rtn2	protein_coding	49.75	20	73.25	20	1.3147	1.87283	Up_1
ENSMUSG00000037190	56368	Cyb561d2	protein_coding	49.75	20	69.5	20.75	1.3147	1.7439	Up_1
ENSMUSG00000087591	na	Gm14635	lincRNA	49.75	20	46	20	1.3147	1.20163	na
ENSMUSG00000087236	na	Gm1305	protein_coding	49.75	20	60	20	1.3147	1.58496	na
ENSMUSG00000069793	237886	Slfn9	protein_coding	49.75	20	60	38.75	1.3147	0.630766	na
ENSMUSG00000079065	100042165	BC005561	protein_coding	1532.75	616.25	1174	348.25	1.31453	1.75324	Up_1
ENSMUSG00000003360	74351	Ddx23	protein_coding	170.25	68.5	173	153.75	1.31348	0.170186	na
ENSMUSG00000043131	232157	Mob1a	protein_coding	2399.25	965.5	1509.25	1722	1.31324	-0.190253	na
ENSMUSG00000021140	54604	Pcnx	protein_coding	1117	449.75	738.25	860	1.31243	-0.220227	na
ENSMUSG00000024780	67072	Cdc37l1	protein_coding	1318.25	531	726.5	582.25	1.31184	0.319324	na
ENSMUSG00000074733	na	5830428H23Rik	processed_transcript	257.5	103.75	109.75	21	1.31146	2.38576	Up_1
ENSMUSG00000026915	20744	Strbp	protein_coding	13361.5	5388.5	12638	5874.25	1.31013	1.10529	na
ENSMUSG00000027778	68259	Ift80	protein_coding	1254.5	506	2010	251.75	1.3099	2.99713	Up_1
ENSMUSG00000037710	52637	Cisd1	protein_coding	114	46	42.5	52.5	1.30933	-0.304855	na
ENSMUSG00000051232	195040	Tmem199	protein_coding	93.5	37.75	100.75	21.75	1.30849	2.21169	Up_1
ENSMUSG00000086052	na	Gm11802	antisense	49.5	20	60	20	1.30743	1.58496	na
ENSMUSG00000034639	74729	Setmar	protein_coding	49.5	20	58.5	21.25	1.30743	1.46097	na
ENSMUSG00000026156	280645	B3gat2	protein_coding	49.5	20	20	20	1.30743	0	na
ENSMUSG00000020455	94091	Trim11	protein_coding	49.5	20	20	22.25	1.30743	-0.153805	na
ENSMUSG00000045237	68618	1110012L19Rik	protein_coding	49.5	20	20	23	1.30743	-0.201634	na
ENSMUSG00000035234	70681	Fam175a	protein_coding	95.75	38.75	77.75	44	1.30508	0.821339	na
ENSMUSG00000023980	63856	Taf8	protein_coding	73.5	29.75	89.5	37.5	1.30485	1.255	na
ENSMUSG00000020359	72947	Agxt2l2	protein_coding	502.75	203.5	338.25	330.75	1.30481	0.0323488	na
ENSMUSG00000083899	na	Gm12346	pseudogene	1199.25	485.5	2865.75	1055.75	1.30459	1.44064	na
ENSMUSG00000024074	50766	Crim1	protein_coding	6667.75	2700.25	4349	3987.25	1.30411	0.12529	na
ENSMUSG00000026925	64436	Inpp5e	protein_coding	87	35.25	68.5	170.25	1.30339	-1.31348	na
ENSMUSG00000024269	66648	5730494M16Rik	protein_coding	385.75	156.5	267.5	131	1.3015	1.02997	na
ENSMUSG00000058736	791327	Gm10047	protein_coding	65.25	26.5	20	20	1.29999	0	na
ENSMUSG00000067995	68705	Gtf2f2	protein_coding	538	218.5	287.75	64.25	1.29997	2.16305	Up_1
ENSMUSG00000024687	76303	Osbp	protein_coding	873.75	355	913.25	532.75	1.2994	0.777551	na
ENSMUSG00000021952	57258	Xpo4	protein_coding	687	279.25	534.5	203	1.29875	1.39671	na
ENSMUSG00000036026	224807	Tmem63b	protein_coding	268.75	109.25	275.75	223.5	1.29863	0.303086	na
ENSMUSG00000038871	12183	Bpgm	protein_coding	440.25	179	252.75	137.5	1.29836	0.878279	na
ENSMUSG00000028845	24084	Tekt2	protein_coding	52.25	21.25	216.75	22.25	1.29797	3.28415	Up_1
ENSMUSG00000074749	228730	Plk1s1	protein_coding	500	203.5	635.25	186	1.2969	1.77202	Up_1
ENSMUSG00000027963	58193	Extl2	protein_coding	1141.5	464.75	663.5	234.25	1.2964	1.50205	na
ENSMUSG00000031134	19655	Rbmx	protein_coding	1392	567	1438.75	417.75	1.29574	1.7841	Up_1
ENSMUSG00000038740	72543	Fam125b	protein_coding	362.5	147.75	232.5	597	1.29482	-1.3605	na
ENSMUSG00000029416	100561	Slc15a4	protein_coding	111	45.25	50.75	48.75	1.29457	0.0580056	na
ENSMUSG00000026313	208727	Hdac4	protein_coding	111	45.25	45.25	72.5	1.29457	-0.680063	na
ENSMUSG00000031467	52123	Agpat5	protein_coding	1544.5	630.25	1063.25	269.25	1.29314	1.98146	Up_1
ENSMUSG00000029053	18762	Prkcz	protein_coding	49	20	73.5	61.5	1.29278	0.257158	na
ENSMUSG00000031626	234214	Sorbs2	protein_coding	5656	2311.5	12589.5	8510.25	1.29095	0.564948	na
ENSMUSG00000001786	69754	Fbxo7	protein_coding	679	277.5	503.25	246.5	1.29092	1.02969	na
ENSMUSG00000037876	108829	Jmjd1c	protein_coding	4366.5	1784.75	4455	2154.25	1.29076	1.04824	na
ENSMUSG00000027804	67738	Ppid	protein_coding	812.75	332.25	585.5	216.5	1.29054	1.4353	na
ENSMUSG00000071350	239122	Setdb2	protein_coding	249.5	102	227.75	59	1.29047	1.94866	Up_1
ENSMUSG00000025427	225743	Rnf165	protein_coding	343	140.25	160.75	59	1.29021	1.44603	na
ENSMUSG00000028803	74552	Nipal3	protein_coding	191.25	78.25	225	264.25	1.2893	-0.231978	na
ENSMUSG00000030077	12661	Chl1	protein_coding	141.75	58	439.75	488	1.28922	-0.150198	na
ENSMUSG00000028194	69219	Ddah1	protein_coding	864.25	353.75	947.25	697.75	1.28872	0.441035	na
ENSMUSG00000039148	20227	Sart1	protein_coding	80	32.75	49.25	65.25	1.28851	-0.405854	na
ENSMUSG00000043391	72190	2510009E07Rik	protein_coding	1234.75	505.5	928.25	423.75	1.28844	1.1313	na
ENSMUSG00000002897	16172	Il17ra	protein_coding	225.75	92.5	98.75	100.5	1.2872	-0.0253428	na
ENSMUSG00000067150	72322	Xpo5	protein_coding	513.75	210.75	357	269	1.28553	0.408318	na
ENSMUSG00000086758	na	Gm13912	lincRNA	48.75	20	20	20	1.2854	0	na
ENSMUSG00000087024	na	B230119M05Rik	lincRNA	48.75	20	20	20	1.2854	0	na
ENSMUSG00000091395	na	na	na	48.75	20	38	20	1.2854	0.925999	na
ENSMUSG00000074236	na	Gm9387	processed_pseudogene	48.75	20	50.25	20	1.2854	1.32912	na
ENSMUSG00000071645	70044	Tut1	protein_coding	48.75	20	48.75	33.75	1.2854	0.530515	na
ENSMUSG00000060534	13176	Dcc	protein_coding	48.75	20	20	21	1.2854	-0.0703893	na
ENSMUSG00000029033	140500	Acap3	protein_coding	48.75	20	37	45.75	1.2854	-0.306246	na
ENSMUSG00000082693	na	Gm15190	pseudogene	48.75	20	20	20	1.2854	0	na
ENSMUSG00000028683	108067	Eif2b3	protein_coding	76.75	31.5	80.75	50	1.28481	0.691534	na
ENSMUSG00000036902	74513	Neto2	protein_coding	944.75	387.75	263.75	373.25	1.28481	-0.500971	na
ENSMUSG00000027722	57815	Spata5	protein_coding	281.75	115.75	193.25	105.25	1.2834	0.876648	na
ENSMUSG00000026014	77300	Raph1	protein_coding	1091.75	449.25	1360.5	158.75	1.28105	3.09931	Up_1
ENSMUSG00000067629	na	Syngap1	protein_coding	120.25	49.5	160.5	79.25	1.28054	1.01809	na
ENSMUSG00000057880	268860	Abat	protein_coding	96.5	39.75	22.5	34.25	1.27957	-0.606179	na
ENSMUSG00000074590	na	na	na	57	23.5	64	20.25	1.2783	1.66015	Up_1
ENSMUSG00000025650	12836	Col7a1	protein_coding	48.5	20	37	20	1.27798	0.887525	na
ENSMUSG00000022490	58200	Ppp1r1a	protein_coding	48.5	20	20	20	1.27798	0	na
ENSMUSG00000025876	107448	Unc5a	protein_coding	48.5	20	20	20	1.27798	0	na
ENSMUSG00000041346	216853	Wrap53	protein_coding	48.5	20	20	20	1.27798	0	na
ENSMUSG00000032198	319899	Dock6	protein_coding	48.5	20	30.75	33.25	1.27798	-0.112768	na
ENSMUSG00000040767	78372	Snrnp25	protein_coding	48.5	20	20	22	1.27798	-0.137504	na
ENSMUSG00000034066	227377	Farp2	protein_coding	68.5	28.25	130.25	111.75	1.27785	0.221009	na
ENSMUSG00000078851	319162	Hist3h2a	protein_coding	1474.25	608.5	1408.25	39.25	1.27665	5.16507	Up_1
ENSMUSG00000038304	54215	Cd160	protein_coding	70.25	29	57.5	20	1.27645	1.52356	na
ENSMUSG00000034601	76967	2700049A03Rik	protein_coding	213	88	131	98	1.27528	0.418713	na
ENSMUSG00000040649	108653	Rimklb	protein_coding	7895	3263.75	7012	850.5	1.27441	3.04344	Up_1
ENSMUSG00000022194	54196	Pabpn1	protein_coding	133	55	79.25	39.75	1.27392	0.995456	na
ENSMUSG00000026790	18286	Odf2	protein_coding	371.75	153.75	377.25	144.25	1.27375	1.38695	na
ENSMUSG00000060519	30935	Tor3a	protein_coding	64	26.5	20	21.75	1.27208	-0.121015	na
ENSMUSG00000023828	20519	Slc22a3	protein_coding	237.25	98.25	137.25	93.5	1.27188	0.553768	na
ENSMUSG00000030521	67973	Mphosph10	protein_coding	304.75	126.25	187.75	91.25	1.27134	1.04092	na
ENSMUSG00000028441	73721	1110017D15Rik	protein_coding	52.5	21.75	325.5	20	1.2713	4.02459	Up_1
ENSMUSG00000040009	14687	Gnaz	protein_coding	157.5	65.25	99.75	53.25	1.2713	0.905535	na
ENSMUSG00000061882	208908	Ccdc62	protein_coding	137.5	57	110.5	31	1.2704	1.83371	Up_1
ENSMUSG00000052031	380608	Tagap1	protein_coding	115.75	48	177.5	74	1.26991	1.26222	na
ENSMUSG00000082274	na	Gm14026	pseudogene	169.25	70.25	65.25	29.75	1.26859	1.13309	na
ENSMUSG00000048334	na	Gm8258	protein_coding	95.75	39.75	119.5	31.5	1.26832	1.92359	Up_1
ENSMUSG00000042328	192232	Hps4	protein_coding	124	51.5	60.25	81	1.2677	-0.426961	na
ENSMUSG00000037239	101809	Spred3	protein_coding	75.75	31.5	31	47.75	1.26589	-0.623233	na
ENSMUSG00000042572	70093	Ube2q1	protein_coding	882.75	367.25	522.25	367	1.26524	0.508961	na
ENSMUSG00000020817	54189	Rabep1	protein_coding	869.75	362	672.5	725.75	1.26461	-0.109938	na
ENSMUSG00000029638	170772	Glcci1	protein_coding	211.25	88	141.5	20.25	1.26338	2.80481	Up_1
ENSMUSG00000073791	230500	Efcab7	protein_coding	256.25	106.75	293	43.5	1.26332	2.75181	Up_1
ENSMUSG00000066196	433700	Spag8	protein_coding	48	20	100.75	20	1.26303	2.33271	Up_1
ENSMUSG00000020307	216150	Cdc34	protein_coding	61.75	25.75	20	51.25	1.26187	-1.35755	na
ENSMUSG00000034681	19826	Rnps1	protein_coding	536.5	223.75	453.25	163.5	1.26169	1.47102	na
ENSMUSG00000005505	67136	Kbtbd4	protein_coding	198.25	82.75	192.5	87	1.26049	1.14577	na
ENSMUSG00000040220	104346	Gas8	protein_coding	83.25	34.75	90.75	22	1.26044	2.04439	Up_1
ENSMUSG00000063810	236266	Alms1	protein_coding	678.5	283.5	610.75	269	1.259	1.18298	na
ENSMUSG00000042216	52850	Sgsm1	protein_coding	58	24.25	65.25	20	1.25807	1.70598	Up_1
ENSMUSG00000032058	73699	Ppp2r1b	protein_coding	678	283.5	603.25	164.75	1.25794	1.87248	Up_1
ENSMUSG00000086787	na	na	na	90.25	37.75	60	20	1.25745	1.58496	na
ENSMUSG00000042426	218629	Dhx29	protein_coding	384.25	160.75	232.25	182	1.25723	0.35174	na
ENSMUSG00000007036	193742	Abhd16a	protein_coding	90.75	38	111.75	90.75	1.2559	0.300305	na
ENSMUSG00000019951	75089	Uhrf1bp1l	protein_coding	1456.75	610	1830.5	696	1.25587	1.39508	na
ENSMUSG00000055994	257632	Nod2	protein_coding	47.75	20	80.5	20	1.2555	2.00899	Up_1
ENSMUSG00000043541	320662	Casc1	protein_coding	47.75	20	69.5	20	1.2555	1.79701	Up_1
ENSMUSG00000093578	na	A430110C17Rik	lincRNA	47.75	20	20	21.75	1.2555	-0.121015	na
ENSMUSG00000084961	na	na	na	47.75	20	20	20	1.2555	0	na
ENSMUSG00000026270	23830	Capn10	protein_coding	47.75	20	64.75	23	1.2555	1.49325	na
ENSMUSG00000013646	79566	Sh3bp5l	protein_coding	47.75	20	43.5	22.5	1.2555	0.95109	na
ENSMUSG00000035184	629059	Fam124a	protein_coding	47.75	20	33.25	20	1.2555	0.733354	na
ENSMUSG00000019992	71804	Fam54a	protein_coding	47.75	20	20	20	1.2555	0	na
ENSMUSG00000064036	71263	Mro	protein_coding	47.75	20	20	20	1.2555	0	na
ENSMUSG00000079055	110893	Slc8a3	protein_coding	47.75	20	20	20	1.2555	0	na
ENSMUSG00000023104	19718	Rfc2	protein_coding	47.75	20	38	41.25	1.2555	-0.118395	na
ENSMUSG00000061758	67861	Akr1b10	protein_coding	47.75	20	20	33.25	1.2555	-0.733354	na
ENSMUSG00000003153	20527	Slc2a3	protein_coding	47.75	20	20	40	1.2555	-1	na
ENSMUSG00000034587	na	8430429K09Rik	lincRNA	92.5	38.75	86.25	24.25	1.25526	1.83054	Up_1
ENSMUSG00000016552	239554	Foxred2	protein_coding	97.25	40.75	22.5	66.25	1.2549	-1.558	na
ENSMUSG00000015120	22196	Ube2i	protein_coding	621.5	260.5	399.25	367.5	1.25447	0.119548	na
ENSMUSG00000020389	213084	Cdkl3	protein_coding	232	97.25	138.5	89.5	1.25435	0.629926	na
ENSMUSG00000010911	56369	Apip	protein_coding	264.75	111	346.75	133.5	1.25407	1.37706	na
ENSMUSG00000026687	56752	Aldh9a1	protein_coding	768.75	322.5	215	169	1.25322	0.347313	na
ENSMUSG00000030397	232944	Mark4	protein_coding	79.25	33.25	23.25	88.75	1.25306	-1.93252	na
ENSMUSG00000075596	na	B130006D01Rik	protein_coding	56	23.5	71	21.5	1.25277	1.72348	Up_1
ENSMUSG00000020818	69900	Mfsd11	protein_coding	56	23.5	30.75	42.75	1.25277	-0.475338	na
ENSMUSG00000019943	67972	Atp2b1	protein_coding	9427	3957.25	4661.75	7080.5	1.2523	-0.60298	na
ENSMUSG00000072653	na	Zfp783	pseudogene	188.75	79.25	118.75	32	1.25199	1.89178	Up_1
ENSMUSG00000025086	72133	Trub1	protein_coding	307.75	129.25	324.25	87	1.25159	1.89802	Up_1
ENSMUSG00000028633	51797	Ctps	protein_coding	147	61.75	128.25	123.75	1.25131	0.0515303	na
ENSMUSG00000091219	na	na	na	98.75	41.5	102	29.75	1.25067	1.77761	Up_1
ENSMUSG00000035873	114774	Pawr	protein_coding	1323.25	556.25	2193.5	338.5	1.25028	2.69601	Up_1
ENSMUSG00000029635	264064	Cdk8	protein_coding	846.75	356	926.75	316.25	1.25006	1.55111	na
ENSMUSG00000022095	239170	Fam160b2	protein_coding	70.75	29.75	48	97	1.24984	-1.01495	na
ENSMUSG00000063254	na	B230325K18Rik	protein_coding	63	26.5	57.25	29	1.24936	0.981223	na
ENSMUSG00000015766	13860	Eps8	protein_coding	333.25	140.25	355.5	172.5	1.2486	1.04325	na
ENSMUSG00000042050	217935	Wdr60	protein_coding	484.25	204.25	441	84.5	1.24542	2.38376	Up_1
ENSMUSG00000022066	67464	Entpd4	protein_coding	100.75	42.5	90.75	46.75	1.24525	0.956931	na
ENSMUSG00000024219	224650	Anks1	protein_coding	184.25	77.75	354.5	133.25	1.24475	1.41165	na
ENSMUSG00000027787	97112	Nmd3	protein_coding	1157.5	488.5	630.25	287.25	1.24458	1.13362	na
ENSMUSG00000015488	381356	5930434B04Rik	protein_coding	401	169.25	471.25	323	1.24445	0.544958	na
ENSMUSG00000028708	17346	Mknk1	protein_coding	62.75	26.5	69.5	20	1.24362	1.79701	Up_1
ENSMUSG00000041343	73845	Ankrd42	protein_coding	372.5	157.5	408.75	61	1.24189	2.74434	Up_1
ENSMUSG00000025940	70397	Tmem70	protein_coding	486.5	205.75	487.5	65.25	1.24155	2.90135	Up_1
ENSMUSG00000028849	245877	Mtap7d1	protein_coding	160.75	68	140.25	163	1.24121	-0.216871	na
ENSMUSG00000029438	77045	Bcl7a	protein_coding	822.5	348	561.5	219	1.24093	1.35836	na
ENSMUSG00000037466	104732	4930427A07Rik	protein_coding	89.75	38	83.5	109.75	1.23991	-0.394373	na
ENSMUSG00000045312	218454	Lhfpl2	protein_coding	633.5	268.25	3338.25	355	1.23977	3.2332	Up_1
ENSMUSG00000038312	108687	Edem2	protein_coding	70.25	29.75	36	46	1.23961	-0.353637	na
ENSMUSG00000036390	13197	Gadd45a	protein_coding	1575.5	667.5	388.5	160.75	1.23897	1.2731	na
ENSMUSG00000036438	12313	Calm2	protein_coding	9695.75	4108.25	30526.8	10183.2	1.23883	1.58388	na
ENSMUSG00000037419	71946	Endod1	protein_coding	216.5	91.75	36.25	194.75	1.23859	-2.42557	na
ENSMUSG00000087700	na	Gm15283	lincRNA	60.75	25.75	50.25	20	1.23831	1.32912	na
ENSMUSG00000004798	29869	Ulk2	protein_coding	1076.5	456.5	1494.5	341.75	1.23766	2.12865	Up_1
ENSMUSG00000091244	na	na	na	72.5	30.75	31	20	1.23739	0.632268	na
ENSMUSG00000036192	225998	Rorb	protein_coding	600	254.5	29.75	20	1.2373	0.57289	na
ENSMUSG00000019996	17761	Mtap7	protein_coding	613.5	260.5	660.75	310	1.23578	1.09184	na
ENSMUSG00000030615	66271	Tmem126a	protein_coding	386	164	414.75	116	1.23491	1.83812	Up_1
ENSMUSG00000046668	67393	Cxxc5	protein_coding	625.25	265.75	727.75	468.25	1.23436	0.636164	na
ENSMUSG00000040536	69352	Necab1	protein_coding	85.25	36.25	190.75	20	1.23372	3.25361	Up_1
ENSMUSG00000022412	239555	Smcr7l	protein_coding	215.75	91.75	144.25	113.75	1.23358	0.342705	na
ENSMUSG00000021087	104001	Rtn1	protein_coding	1729.75	736.25	1277.75	1046	1.2323	0.288723	na
ENSMUSG00000023764	78887	Sfi1	protein_coding	190.25	81	132	107.25	1.2319	0.29956	na
ENSMUSG00000050471	109229	Fam118b	protein_coding	170.25	72.5	183	102	1.2316	0.843274	na
ENSMUSG00000068391	93696	Chrac1	protein_coding	54	23	56.25	44	1.23133	0.35435	na
ENSMUSG00000004880	98386	Lbr	protein_coding	948.75	404.25	603.75	197.5	1.23078	1.6121	Up_1
ENSMUSG00000049717	319583	Lig4	protein_coding	250.5	106.75	155.5	46	1.23057	1.75721	Up_1
ENSMUSG00000028483	77634	Snapc3	protein_coding	997.25	425	778.25	203	1.23049	1.93875	Up_1
ENSMUSG00000017376	18099	Nlk	protein_coding	1881.5	802	1829	629.75	1.23021	1.5382	na
ENSMUSG00000021065	53618	Fut8	protein_coding	292	124.5	407.5	163.5	1.22982	1.31751	na
ENSMUSG00000023927	20230	Satb1	protein_coding	3529.5	1505	2563.75	1328.25	1.2297	0.948729	na
ENSMUSG00000049792	70369	Bag5	protein_coding	434.25	185.25	172	225	1.22905	-0.387516	na
ENSMUSG00000042233	544678	2010015L04Rik	protein_coding	48	20.5	160	25.75	1.22741	2.63543	Up_1
ENSMUSG00000041112	140580	Elmo1	protein_coding	464.75	198.5	417.25	334.5	1.22732	0.318906	na
ENSMUSG00000043162	66459	Pigy	protein_coding	84.25	36	80.75	33.25	1.22668	1.28011	na
ENSMUSG00000017707	26943	Serinc3	protein_coding	8625	3686	7214.5	2938.25	1.22647	1.29594	na
ENSMUSG00000028954	53312	Nub1	protein_coding	183	78.25	121.25	87	1.22568	0.478897	na
ENSMUSG00000022829	207227	Stxbp5l	protein_coding	46.75	20	90.5	20	1.22497	2.17792	Up_1
ENSMUSG00000087014	na	Gm16364	antisense	46.75	20	20	20	1.22497	0	na
ENSMUSG00000067023	268729	na	na	46.75	20	20	20	1.22497	0	na
ENSMUSG00000035759	71769	Bbs10	protein_coding	46.75	20	40.75	20	1.22497	1.0268	na
ENSMUSG00000053746	329384	Ptrh1	protein_coding	46.75	20	36.75	20	1.22497	0.877744	na
ENSMUSG00000032815	14087	Fanca	protein_coding	46.75	20	33.25	20	1.22497	0.733354	na
ENSMUSG00000041420	17537	Meis3	protein_coding	46.75	20	57.5	53.25	1.22497	0.11078	na
ENSMUSG00000015377	69440	Fam116b	protein_coding	46.75	20	46.25	44.75	1.22497	0.0475657	na
ENSMUSG00000035930	26887	Chst4	protein_coding	46.75	20	20	20	1.22497	0	na
ENSMUSG00000036510	12564	Cdh8	protein_coding	46.75	20	20	20	1.22497	0	na
ENSMUSG00000078485	231002	Plekhn1	protein_coding	46.75	20	20	20	1.22497	0	na
ENSMUSG00000025582	18164	Nptx1	protein_coding	239	102.25	335.75	391.5	1.22491	-0.221625	na
ENSMUSG00000035835	216152	BC005764	protein_coding	152.5	65.25	46.75	82.25	1.22476	-0.815049	na
ENSMUSG00000033323	67655	Ctdp1	protein_coding	57.25	24.5	34.75	94	1.22449	-1.43565	na
ENSMUSG00000022094	213053	Slc39a14	protein_coding	236	101	269.75	207.25	1.22443	0.380251	na
ENSMUSG00000039205	68379	Ciz1	protein_coding	64.25	27.5	32.75	162.25	1.22426	-2.30865	na
ENSMUSG00000033282	244585	Rpgrip1l	protein_coding	1373.25	588	2004.5	129.25	1.22371	3.95501	Up_1
ENSMUSG00000056832	264134	Ttc26	protein_coding	193.25	82.75	296.25	21.75	1.22364	3.76773	Up_1
ENSMUSG00000031458	66423	2410022L05Rik	protein_coding	227	97.25	102.75	42.5	1.22292	1.2736	na
ENSMUSG00000032113	12649	Chek1	protein_coding	73.5	31.5	39.75	36.5	1.22239	0.123058	na
ENSMUSG00000055485	320706	9830001H06Rik	protein_coding	358.75	153.75	182.5	241	1.22239	-0.401137	na
ENSMUSG00000020061	109272	Mybpc1	protein_coding	57.75	24.75	299	1488.25	1.22239	-2.3154	na
ENSMUSG00000064366	na	mt-Tl2	Mt_tRNA	103.75	44.5	22.5	20	1.22123	0.169925	na
ENSMUSG00000050271	244418	D8Ertd82e	protein_coding	77.5	33.25	71.5	257.5	1.22084	-1.84856	na
ENSMUSG00000020704	11418	Accn1	protein_coding	65.25	28	20	20	1.22055	0	na
ENSMUSG00000027306	108907	Nusap1	protein_coding	61.75	26.5	128.5	33.25	1.22045	1.95034	Up_1
ENSMUSG00000040195	210035	Tmem194	protein_coding	61.75	26.5	69.5	23.75	1.22045	1.54909	na
ENSMUSG00000001248	52857	Gramd1a	protein_coding	54.75	23.5	59	103.5	1.2202	-0.810844	na
ENSMUSG00000093661	66892	Eif4e3	protein_coding	194.5	83.5	174.5	45.25	1.21992	1.94724	Up_1
ENSMUSG00000025790	108116	Slco3a1	protein_coding	670	288	505.25	376.75	1.21809	0.42339	na
ENSMUSG00000004996	67873	Mri1	protein_coding	96.5	41.5	71	28	1.21742	1.34239	na
ENSMUSG00000024972	56072	Lgals12	protein_coding	46.5	20	20	20	1.21723	0	na
ENSMUSG00000001123	16859	Lgals9	protein_coding	46.5	20	20	24.25	1.21723	-0.277985	na
ENSMUSG00000041415	192119	Dicer1	protein_coding	1245.5	535.75	934.5	659.25	1.21709	0.503369	na
ENSMUSG00000028576	67694	Ift74	protein_coding	1489	640.75	2135	156.25	1.21651	3.77231	Up_1
ENSMUSG00000037965	106205	Zc3h7a	protein_coding	1633	703.25	915.75	643.75	1.21542	0.508453	na
ENSMUSG00000024579	240334	Pcyox1l	protein_coding	151.5	65.25	61.75	20	1.21527	1.62644	Up_1
ENSMUSG00000000276	56077	Dgke	protein_coding	691.5	298.25	703.25	284	1.21321	1.30815	na
ENSMUSG00000049327	67956	Setd8	protein_coding	941.75	406.25	542	348	1.21298	0.639206	na
ENSMUSG00000014850	17686	Msh3	protein_coding	328.5	141.75	343.25	197	1.21254	0.801064	na
ENSMUSG00000031511	54126	Arhgef7	protein_coding	228.25	98.5	326.75	266.5	1.21242	0.294052	na
ENSMUSG00000028995	84652	Fam126a	protein_coding	268	115.75	213.5	118.75	1.21122	0.846309	na
ENSMUSG00000037816	109082	Fbxw17	protein_coding	106.5	46	56.5	21.25	1.21115	1.41079	na
ENSMUSG00000020577	66109	Tspan13	protein_coding	3930.75	1698.5	5874.25	1575.5	1.21054	1.89859	Up_1
ENSMUSG00000034709	73825	Klraq1	protein_coding	317	137	156.75	289	1.21031	-0.882604	na
ENSMUSG00000044447	68813	Dock5	protein_coding	169.25	73.25	26	26.5	1.20826	-0.0274807	na
ENSMUSG00000085622	na	3110056K07Rik	lincRNA	89.5	38.75	34.75	38.75	1.20769	-0.157183	na
ENSMUSG00000032621	218543	Srek1	protein_coding	2137.5	925.75	1134.5	520	1.20723	1.12547	na
ENSMUSG00000030556	67867	Lrrc28	protein_coding	147.75	64	194.75	78	1.20701	1.32008	na
ENSMUSG00000036499	216238	Eea1	protein_coding	1313.5	569	956.5	359.5	1.20692	1.41177	na
ENSMUSG00000024268	108013	Celf4	protein_coding	334.5	145	175.25	20	1.20595	3.13134	Up_1
ENSMUSG00000032352	214345	Lrrc1	protein_coding	433	187.75	169.25	323.25	1.20555	-0.933495	na
ENSMUSG00000028772	619605	Zcchc17	protein_coding	75.5	32.75	39.75	48.5	1.20498	-0.28703	na
ENSMUSG00000020250	50493	Txnrd1	protein_coding	3470.75	1506.25	3397	925.75	1.20429	1.87557	Up_1
ENSMUSG00000014859	104394	E2f4	protein_coding	83.5	36.25	38.75	95.75	1.2038	-1.30508	na
ENSMUSG00000041219	228482	Arhgap11a	protein_coding	68.5	29.75	72.5	97	1.20321	-0.420004	na
ENSMUSG00000006527	54650	Sfmbt1	protein_coding	878.25	381.5	672.5	261.5	1.20295	1.36272	na
ENSMUSG00000028420	52076	Tmem38b	protein_coding	683	296.75	454.25	123.25	1.20264	1.8819	Up_1
ENSMUSG00000073113	na	na	na	201.25	87.5	200	64.25	1.20163	1.63823	Up_1
ENSMUSG00000006576	20536	Slc4a3	protein_coding	46	20	21.75	64.5	1.20163	-1.56828	na
ENSMUSG00000033948	74464	Zswim5	protein_coding	275	119.75	411.75	145.25	1.19941	1.50323	na
ENSMUSG00000037627	626596	Rgs22	protein_coding	47	20.5	160	20	1.19704	3	Up_1
ENSMUSG00000027263	51885	Tubgcp4	protein_coding	280.25	122.25	108.5	65.25	1.19688	0.733645	na
ENSMUSG00000028861	66407	Mrps15	protein_coding	311.75	136	97	81.75	1.19678	0.246766	na
ENSMUSG00000081894	na	Gm14212	pseudogene	59	25.75	20	20	1.19614	0	na
ENSMUSG00000022536	74022	Glyr1	protein_coding	914	399.5	488	488.75	1.194	-0.00221555	na
ENSMUSG00000019039	67789	Dalrd3	protein_coding	45.75	20	110.25	36.5	1.19377	1.59481	Up_1
ENSMUSG00000039648	70266	Ccbl1	protein_coding	45.75	20	21.5	63	1.19377	-1.55102	na
ENSMUSG00000039662	57295	Icmt	protein_coding	201.25	88	153.75	108	1.19341	0.509555	na
ENSMUSG00000040389	99512	Wdr47	protein_coding	536.25	234.5	478.75	175.75	1.19332	1.44575	na
ENSMUSG00000030649	75430	3200002M19Rik	protein_coding	121.75	53.25	76.5	25.75	1.19307	1.57089	na
ENSMUSG00000029440	67151	Psmd9	protein_coding	214.75	94	201.75	120	1.19193	0.749534	na
ENSMUSG00000037275	216766	Gemin5	protein_coding	279.25	122.25	137.25	180.75	1.19172	-0.397189	na
ENSMUSG00000001285	60315	Myg1	protein_coding	54.25	23.75	32.5	64	1.1917	-0.977632	na
ENSMUSG00000006782	12799	Cnp	protein_coding	226.5	99.25	133.75	319.25	1.19037	-1.25515	na
ENSMUSG00000027981	67225	Rnpc3	protein_coding	790.5	346.75	621	133.75	1.18887	2.21505	Up_1
ENSMUSG00000036955	72320	2510003E04Rik	protein_coding	425.5	186.75	463	222.75	1.18805	1.05559	na
ENSMUSG00000006599	14884	Gtf2h1	protein_coding	245.5	107.75	170.5	126	1.18804	0.436348	na
ENSMUSG00000038736	67429	Nudcd1	protein_coding	647.25	284.25	419.75	126.5	1.18716	1.73039	Up_1
ENSMUSG00000027583	72147	Zbtb46	protein_coding	631	277.25	220.25	59	1.18645	1.90036	Up_1
ENSMUSG00000037151	216011	Lrrc20	protein_coding	66	29	57.5	20	1.18641	1.52356	na
ENSMUSG00000050010	330096	Shisa3	protein_coding	45.5	20	83.5	20	1.18587	2.06178	Up_1
ENSMUSG00000037572	218973	Wdhd1	protein_coding	45.5	20	94.5	25	1.18587	1.91839	Up_1
ENSMUSG00000049047	71703	Armcx3	protein_coding	64.25	28.25	196.25	111	1.18545	0.822133	na
ENSMUSG00000041313	11987	Slc7a1	protein_coding	512.25	225.25	346	419.25	1.18532	-0.277039	na
ENSMUSG00000037725	80986	Ckap2	protein_coding	112	49.25	105	26.5	1.1853	1.98633	Up_1
ENSMUSG00000034211	66258	Mrps17	protein_coding	213.75	94	249.75	80	1.18519	1.64241	Up_1
ENSMUSG00000027881	66921	Prpf38b	protein_coding	3242.25	1426.5	1890.25	1359.25	1.18452	0.475766	na
ENSMUSG00000032396	213550	Dis3l	protein_coding	85.75	37.75	114	58	1.18366	0.974909	na
ENSMUSG00000022553	68877	Maf1	protein_coding	88	38.75	106.75	134	1.18331	-0.327997	na
ENSMUSG00000029066	66448	Mrpl20	protein_coding	56.75	25	47.75	33.75	1.18269	0.500613	na
ENSMUSG00000029513	19079	Prkab1	protein_coding	154.25	68	82.5	70.25	1.18166	0.231896	na
ENSMUSG00000008489	15569	Elavl2	protein_coding	124.75	55	111.75	20	1.18154	2.4822	Up_1
ENSMUSG00000037685	11980	Atp8a1	protein_coding	2160.75	953	1451.75	418.5	1.18098	1.79449	Up_1
ENSMUSG00000055707	234378	Klhl26	protein_coding	61.75	27.25	38.25	34.75	1.18018	0.138447	na
ENSMUSG00000020032	77976	Nuak1	protein_coding	789.75	348.75	288	409.25	1.1792	-0.506914	na
ENSMUSG00000033209	na	Ttc28	protein_coding	165.75	73.25	182	131	1.17811	0.474372	na
ENSMUSG00000085459	na	Gm12272	antisense	45.25	20	20	20	1.17792	0	na
ENSMUSG00000044469	66443	Tnfaip8l1	protein_coding	45.25	20	44.75	20	1.17792	1.16189	na
ENSMUSG00000012396	71950	Nanog	protein_coding	45.25	20	39.25	20.25	1.17792	0.954771	na
ENSMUSG00000044906	269033	4930503L19Rik	protein_coding	45.25	20	36.75	20	1.17792	0.877744	na
ENSMUSG00000034818	319586	Celf5	protein_coding	45.25	20	32	20	1.17792	0.678072	na
ENSMUSG00000006435	18011	Neurl1a	protein_coding	45.25	20	30.75	20	1.17792	0.620586	na
ENSMUSG00000000359	19700	Rem1	protein_coding	45.25	20	20	20	1.17792	0	na
ENSMUSG00000053164	338346	Gpr21	protein_coding	45.25	20	20	20	1.17792	0	na
ENSMUSG00000057777	23937	Mab21l2	protein_coding	45.25	20	20	20	1.17792	0	na
ENSMUSG00000083819	na	Gm11977	pseudogene	45.25	20	20	20	1.17792	0	na
ENSMUSG00000027777	30953	Schip1	protein_coding	476.75	210.75	331.25	114	1.1777	1.53889	na
ENSMUSG00000038506	102323	Dcun1d2	protein_coding	205.25	90.75	138.5	44.5	1.17741	1.63801	Up_1
ENSMUSG00000027397	20515	Slc20a1	protein_coding	236.75	104.75	105.5	149	1.17641	-0.498069	na
ENSMUSG00000040594	66011	Ranbp17	protein_coding	399.25	176.75	402.5	96.5	1.17558	2.06039	Up_1
ENSMUSG00000030007	12468	Cct7	protein_coding	492	218	418.75	432.75	1.17433	-0.0474446	na
ENSMUSG00000084911	na	Gm16185	antisense	1792	794.75	1150.5	264	1.173	2.12365	Up_1
ENSMUSG00000024298	208292	Zfp871	protein_coding	5287	2346	5085	1961	1.17225	1.37466	na
ENSMUSG00000025857	433956	Heatr2	protein_coding	93.5	41.5	141.5	48.75	1.17186	1.53733	na
ENSMUSG00000026404	67997	Ddx59	protein_coding	58	25.75	35.75	26.5	1.17148	0.431951	na
ENSMUSG00000018983	242705	E2f2	protein_coding	58	25.75	20	20	1.17148	0	na
ENSMUSG00000026082	56210	Rev1	protein_coding	341	151.5	345.75	161.75	1.17045	1.09596	na
ENSMUSG00000020232	15353	Hmg20b	protein_coding	95.5	42.5	104.75	56.5	1.16804	0.890627	na
ENSMUSG00000026409	18640	Pfkfb2	protein_coding	831.25	370.25	787	394.5	1.16678	0.996338	na
ENSMUSG00000030172	111173	Erc1	protein_coding	1045.5	465.75	528.25	871.25	1.16657	-0.721866	na
ENSMUSG00000030878	12585	Cdr2	protein_coding	358.5	159.75	228.25	260.25	1.16616	-0.189283	na
ENSMUSG00000040738	72656	Ints8	protein_coding	700.25	312.25	511	249	1.16517	1.03718	na
ENSMUSG00000033068	12497	Entpd6	protein_coding	53.25	23.75	88	37.25	1.16485	1.24026	na
ENSMUSG00000083679	na	Gm12892	pseudogene	53.25	23.75	20	22	1.16485	-0.137504	na
ENSMUSG00000040356	108077	Skiv2l	protein_coding	821	366.25	273.75	246.75	1.16455	0.149809	na
ENSMUSG00000041775	69546	Mapk1ip1	protein_coding	97.5	43.5	58.75	34.25	1.16439	0.778485	na
ENSMUSG00000051550	68490	Zfp579	protein_coding	56	25	20	29	1.1635	-0.536053	na
ENSMUSG00000019878	15500	Hsf2	protein_coding	935.75	417.75	1004	208.75	1.16348	2.26591	Up_1
ENSMUSG00000041444	330914	Arhgap32	protein_coding	935.25	417.75	1751.75	734.5	1.16271	1.25396	na
ENSMUSG00000006057	11951	Atp5g1	protein_coding	148.25	66.25	430.75	320.75	1.16204	0.425402	na
ENSMUSG00000037989	75607	Wnk2	protein_coding	237.75	106.25	310	780.25	1.16198	-1.33167	na
ENSMUSG00000023966	75564	Rsph9	protein_coding	44.75	20	73.25	23	1.16189	1.67119	Up_1
ENSMUSG00000020156	68114	Mum1	protein_coding	77.75	34.75	20.75	21.75	1.16183	-0.0679041	na
ENSMUSG00000048490	268903	Nrip1	protein_coding	1690.5	756	1689	884.75	1.16099	0.932828	na
ENSMUSG00000036932	26926	Aifm1	protein_coding	412.5	184.5	259.25	186.75	1.16077	0.473236	na
ENSMUSG00000004788	217715	Eif2b2	protein_coding	106.75	47.75	102	90.75	1.16066	0.1686	na
ENSMUSG00000021573	72948	Tppp	protein_coding	192.75	86.25	243	35.75	1.16013	2.76494	Up_1
ENSMUSG00000017999	228889	Ddx27	protein_coding	135.75	60.75	60.75	73.25	1.16	-0.269944	na
ENSMUSG00000069539	213326	Scyl2	protein_coding	1709	765.25	2296.25	674.25	1.15915	1.76792	Up_1
ENSMUSG00000040236	66682	Trappc5	protein_coding	278	124.5	231.75	83.5	1.15894	1.47272	na
ENSMUSG00000038291	102141	Snx25	protein_coding	341	152.75	459.5	179.25	1.1586	1.35809	na
ENSMUSG00000050088	67912	1600012H06Rik	protein_coding	572	256.25	338.25	162.5	1.15846	1.05765	na
ENSMUSG00000087368	na	BC065397	processed_transcript	60.75	27.25	20	20.75	1.15663	-0.0531113	na
ENSMUSG00000044452	668501	Zfp507	protein_coding	307	137.75	427.75	147.75	1.15619	1.53361	na
ENSMUSG00000025702	71779	39508	protein_coding	3266	1465.5	4296.25	831.5	1.15613	2.36929	Up_1
ENSMUSG00000083856	na	Gm13886	pseudogene	120.25	54	79.25	20	1.15501	1.98641	Up_1
ENSMUSG00000029068	56036	Ccnl2	protein_coding	798.5	358.75	501.5	459	1.15431	0.127756	na
ENSMUSG00000038267	73102	Slc22a23	protein_coding	1442	648.75	573.25	508	1.15234	0.174336	na
ENSMUSG00000024276	69256	Zfp397	protein_coding	1756.25	790.5	1451.25	494.75	1.15166	1.55252	na
ENSMUSG00000021009	24000	Ptpn21	protein_coding	324.75	146.25	191.25	162.25	1.15089	0.237241	na
ENSMUSG00000009535	67897	Rnmt	protein_coding	625	281.5	646.5	216.5	1.15072	1.57828	na
ENSMUSG00000022841	11773	Ap2m1	protein_coding	68.25	30.75	33.5	50.75	1.15024	-0.599247	na
ENSMUSG00000032251	65099	Irak1bp1	protein_coding	351.75	158.5	506	173.75	1.15007	1.54212	na
ENSMUSG00000036676	237500	Tmtc3	protein_coding	4413.75	1989	1694.75	1160.5	1.14996	0.546326	na
ENSMUSG00000026239	18582	Pde6d	protein_coding	349.25	157.5	206.5	111	1.14891	0.895582	na
ENSMUSG00000011884	56356	Gltp	protein_coding	190	85.75	335.75	290	1.14779	0.211334	na
ENSMUSG00000044707	380694	Ccnjl	protein_coding	108	48.75	31.5	43.5	1.14756	-0.465664	na
ENSMUSG00000003868	20174	Ruvbl2	protein_coding	126.25	57	113	111.5	1.14725	0.0192791	na
ENSMUSG00000026311	65247	Asb1	protein_coding	150.5	68	282	50.25	1.14616	2.4885	Up_1
ENSMUSG00000085462	na	na	na	44.25	20	20	20	1.14568	0	na
ENSMUSG00000073474	na	na	na	44.25	20	20	21.25	1.14568	-0.0874628	na
ENSMUSG00000047343	433294	A530098C11Rik	protein_coding	44.25	20	20	20	1.14568	0	na
ENSMUSG00000067279	53412	Ppp1r3c	protein_coding	44.25	20	20	20	1.14568	0	na
ENSMUSG00000069270	319164	Hist1h2ac	protein_coding	44.25	20	20	20	1.14568	0	na
ENSMUSG00000079436	100040591	Kcnj13	protein_coding	44.25	20	20	20	1.14568	0	na
ENSMUSG00000045327	na	6330549D23Rik	pseudogene	117.75	53.25	145	89.75	1.14487	0.692069	na
ENSMUSG00000027363	84092	Usp8	protein_coding	1032	466.75	776.25	439.25	1.14472	0.821479	na
ENSMUSG00000042719	231713	Naa25	protein_coding	296.25	134	170.5	83.5	1.14458	1.02992	na
ENSMUSG00000026427	16865	Eif2d	protein_coding	139.25	63	45.25	69.5	1.14425	-0.619095	na
ENSMUSG00000036395	244757	Glb1l2	protein_coding	390.5	176.75	59.5	148.25	1.14361	-1.31707	na
ENSMUSG00000059482	67157	2610301B20Rik	protein_coding	767	347.25	1043.75	148.25	1.14325	2.81567	Up_1
ENSMUSG00000033760	66704	Rbm4b	protein_coding	214.75	97.25	60.75	58.25	1.14289	0.0606264	na
ENSMUSG00000091971	193740	Hspa1a	protein_coding	930.5	421.5	1328.5	477.75	1.14247	1.47547	na
ENSMUSG00000035064	13631	Eef2k	protein_coding	247.25	112	195.25	61	1.14247	1.67844	Up_1
ENSMUSG00000060206	242466	Zfp462	protein_coding	3866.75	1751.75	3609.25	2611.75	1.14232	0.466682	na
ENSMUSG00000032582	19654	Rbm6	protein_coding	619.5	280.75	723.75	315	1.14182	1.20014	na
ENSMUSG00000018378	103841	Cuedc1	protein_coding	50.75	23	33.5	69	1.14177	-1.04244	na
ENSMUSG00000022884	13682	Eif4a2	protein_coding	9522.5	4316.25	9225.25	6473.5	1.14156	0.511042	na
ENSMUSG00000033685	22228	Ucp2	protein_coding	382.25	173.5	148	1026	1.13958	-2.79336	na
ENSMUSG00000072407	na	Gm6419	processed_pseudogene	55	25	20	24.25	1.1375	-0.277985	na
ENSMUSG00000030725	67164	Lipt2	protein_coding	93.5	42.5	38.5	20	1.1375	0.944858	na
ENSMUSG00000006335	69714	Tfpt	protein_coding	55	25	20	31.5	1.1375	-0.655352	na
ENSMUSG00000045031	207175	Cetn4	protein_coding	314.5	143	919.5	55	1.13704	4.06335	Up_1
ENSMUSG00000071337	21841	Tia1	protein_coding	2576	1172.25	1769.75	1007	1.13585	0.813482	na
ENSMUSG00000020100	71279	Slc29a3	protein_coding	343.75	156.5	261	355.75	1.1352	-0.446814	na
ENSMUSG00000023066	246102	Rttn	protein_coding	162.5	74	114.25	86.25	1.13484	0.405598	na
ENSMUSG00000054079	217109	Utp18	protein_coding	840.75	383	451.75	108.25	1.13433	2.06116	Up_1
ENSMUSG00000019852	215821	D10Bwg1379e	protein_coding	468.25	213.5	748.5	305	1.13304	1.29519	na
ENSMUSG00000028517	67916	Ppap2b	protein_coding	1101	502.75	512.5	314	1.1309	0.706787	na
ENSMUSG00000035596	77582	Mboat7	protein_coding	803	367	175.75	440.25	1.12962	-1.3248	na
ENSMUSG00000026102	16329	Inpp1	protein_coding	43.75	20	100.5	20.25	1.12928	2.3112	Up_1
ENSMUSG00000063895	71844	Nupl1	protein_coding	728.75	333.25	1089	400.75	1.12882	1.44223	na
ENSMUSG00000020319	216560	Wdpcp	protein_coding	490.75	224.5	602.5	77	1.12827	2.96803	Up_1
ENSMUSG00000036825	99167	Ssx2ip	protein_coding	2562.5	1176	2825.25	603	1.12366	2.22815	Up_1
ENSMUSG00000086503	na	Xist	non_coding	37323.8	17129.2	16412.8	15030.5	1.12363	0.126924	na
ENSMUSG00000008200	55935	Fnbp4	protein_coding	1610.75	739.25	947.5	655.25	1.1236	0.53208	na
ENSMUSG00000020444	14923	Guk1	protein_coding	180.25	82.75	144	91.75	1.12317	0.650289	na
ENSMUSG00000074910	na	na	na	580.5	266.5	700.25	125.25	1.12316	2.48306	Up_1
ENSMUSG00000056919	382090	4922501C03Rik	protein_coding	748.5	343.75	1151.5	160	1.12264	2.84737	Up_1
ENSMUSG00000036006	193385	Fam65b	protein_coding	545.75	250.75	551.25	427.75	1.12199	0.365939	na
ENSMUSG00000021874	na	4933413J09Rik	antisense	43.5	20	20	20	1.12102	0	na
ENSMUSG00000085164	na	na	na	43.5	20	20	20	1.12102	0	na
ENSMUSG00000036430	72726	Tbcc	protein_coding	43.5	20	46	20	1.12102	1.20163	na
ENSMUSG00000022515	72615	Anks3	protein_coding	43.5	20	53	24.25	1.12102	1.12801	na
ENSMUSG00000018654	22778	Ikzf1	protein_coding	43.5	20	43.5	20	1.12102	1.12102	na
ENSMUSG00000049950	227522	Rpp38	protein_coding	43.5	20	35.75	20	1.12102	0.837943	na
ENSMUSG00000090278	100038651	D130062J21Rik	protein_coding	43.5	20	36.75	23.75	1.12102	0.629817	na
ENSMUSG00000007207	20907	Stx1a	protein_coding	43.5	20	20	20	1.12102	0	na
ENSMUSG00000027221	76969	Chst1	protein_coding	43.5	20	20	20	1.12102	0	na
ENSMUSG00000049556	235402	Lingo1	protein_coding	43.5	20	20	20	1.12102	0	na
ENSMUSG00000056043	243923	Rgs9bp	protein_coding	43.5	20	20	20	1.12102	0	na
ENSMUSG00000070461	na	9230112E08Rik	protein_coding	43.5	20	20	22.25	1.12102	-0.153805	na
ENSMUSG00000047181	217125	Samd14	protein_coding	43.5	20	20	34.75	1.12102	-0.797013	na
ENSMUSG00000083804	na	Gm13676	pseudogene	43.5	20	20	20	1.12102	0	na
ENSMUSG00000084519	na	na	snoRNA	43.5	20	43.5	21.5	1.12102	1.01668	na
ENSMUSG00000020189	237542	Osbpl8	protein_coding	2669.75	1227.5	1420.5	713.25	1.12098	0.993919	na
ENSMUSG00000051000	229488	Fam160a1	protein_coding	492.5	226.5	329	183	1.12061	0.846244	na
ENSMUSG00000041654	69806	Slc39a11	protein_coding	132	60.75	61.75	22.5	1.11958	1.45651	na
ENSMUSG00000031089	56774	Slc6a14	protein_coding	1229.75	566	1876.5	1306.5	1.11949	0.522337	na
ENSMUSG00000036941	114615	Elac1	protein_coding	63	29	47.75	28.75	1.1193	0.731939	na
ENSMUSG00000055013	347722	Agap1	protein_coding	1231.75	567.75	1010.5	629	1.11738	0.683937	na
ENSMUSG00000021311	238505	Mtr	protein_coding	139.25	64.25	134.5	55.75	1.11591	1.27056	na
ENSMUSG00000029246	231327	Ppat	protein_coding	964.75	445.25	433	129.25	1.11554	1.7442	Up_1
ENSMUSG00000071054	224903	Safb	protein_coding	189.5	87.5	139.25	130.25	1.11484	0.096394	na
ENSMUSG00000030279	74741	5730419I09Rik	protein_coding	1330.75	614.5	1768.75	191.25	1.11475	3.2092	Up_1
ENSMUSG00000003680	225895	Taf6l	protein_coding	55.75	25.75	20	21.5	1.1144	-0.104337	na
ENSMUSG00000051747	22138	Ttn	protein_coding	59.5	27.5	49.5	143	1.11346	-1.53051	na
ENSMUSG00000050994	215772	9130014G24Rik	protein_coding	76.25	35.25	339.5	20	1.11311	4.08534	Up_1
ENSMUSG00000027035	241447	Lass6	protein_coding	1542.25	713.75	2736.5	944.5	1.11155	1.53471	na
ENSMUSG00000035173	213993	A630007B06Rik	protein_coding	4200.75	1944.75	2765.5	1000.25	1.11106	1.46718	na
ENSMUSG00000021975	210925	Ints9	protein_coding	78.25	36.25	83.5	113.25	1.11011	-0.439663	na
ENSMUSG00000029190	320661	D5Ertd579e	protein_coding	1546.25	716.5	1514.75	725.75	1.10973	1.06154	na
ENSMUSG00000017929	56336	B4galt5	protein_coding	468.5	217.25	1032.5	205.75	1.10869	2.32718	Up_1
ENSMUSG00000027650	75425	Tti1	protein_coding	191.25	88.75	123	71.5	1.10764	0.782643	na
ENSMUSG00000070953	227746	Rabepk	protein_coding	191.25	88.75	106.75	69.5	1.10764	0.619151	na
ENSMUSG00000071226	330409	Cecr2	protein_coding	370.5	172	304.5	255	1.10706	0.255945	na
ENSMUSG00000047388	234776	Atmin	protein_coding	507.25	235.5	464.5	300	1.10697	0.630716	na
ENSMUSG00000037098	215445	Rab11fip3	protein_coding	404.25	187.75	252	293	1.10643	-0.217477	na
ENSMUSG00000037007	56314	Zfp113	protein_coding	426.75	198.25	467.5	73.5	1.10607	2.66915	Up_1
ENSMUSG00000033458	330554	Fan1	protein_coding	49.5	23	44.75	34.75	1.10579	0.364875	na
ENSMUSG00000050550	na	Gm11868	pseudogene	64	29.75	81.75	49.75	1.10518	0.716522	na
ENSMUSG00000068921	65111	Dap3	protein_coding	215	100	293	158.5	1.10434	0.886418	na
ENSMUSG00000032435	235661	Dync1li1	protein_coding	321.75	149.75	343	183	1.10338	0.906365	na
ENSMUSG00000020696	67338	Rffl	protein_coding	323.25	150.5	276	141.5	1.10289	0.963866	na
ENSMUSG00000051451	233490	Crebzf	protein_coding	3005.25	1400	2326.25	690.75	1.10206	1.75177	Up_1
ENSMUSG00000063704	332110	Mapk15	protein_coding	44	20.5	160.5	21.5	1.10188	2.90016	Up_1
ENSMUSG00000090673	na	Gm340	protein_coding	85.25	39.75	74	65.25	1.10074	0.181547	na
ENSMUSG00000053510	230598	Nrd1	protein_coding	2415.75	1126.5	2720	1556.25	1.10062	0.805533	na
ENSMUSG00000068115	78177	Ninl	protein_coding	130.25	60.75	31.5	33.5	1.10033	-0.0888093	na
ENSMUSG00000027618	18041	Nfs1	protein_coding	115.75	54	126.5	69.5	1.09998	0.864053	na
ENSMUSG00000049336	23964	Odz2	protein_coding	158.5	74	25.75	28	1.09889	-0.120854	na
ENSMUSG00000018548	68729	Trim37	protein_coding	875.25	408.75	1286	262.5	1.09848	2.2925	Up_1
ENSMUSG00000023915	94185	Tnfrsf21	protein_coding	1545.25	721.75	966.75	1342	1.09827	-0.47317	na
ENSMUSG00000078453	73112	3110003A17Rik	protein_coding	864.75	404.25	205.25	52	1.09704	1.9808	Up_1
ENSMUSG00000019873	28193	Reep3	protein_coding	2470	1154.75	5287	829.75	1.09693	2.6717	Up_1
ENSMUSG00000028889	230734	Yrdc	protein_coding	134.75	63	68.5	59	1.09686	0.215389	na
ENSMUSG00000048897	209225	Zfp710	protein_coding	132	61.75	140.25	116.25	1.09603	0.27077	na
ENSMUSG00000062590	78795	Armc9	protein_coding	230.25	107.75	171.75	51	1.09551	1.75174	Up_1
ENSMUSG00000026821	19730	Ralgds	protein_coding	182	85.25	71.5	215	1.09417	-1.58832	na
ENSMUSG00000045140	70325	Pigw	protein_coding	119.5	56	58	22	1.09351	1.39855	na
ENSMUSG00000050705	69662	2310061I04Rik	protein_coding	80	37.5	21	52.25	1.09311	-1.31504	na
ENSMUSG00000000915	29816	Hip1r	protein_coding	49	23	69.5	61.25	1.09115	0.182303	na
ENSMUSG00000062075	16907	Lmnb2	protein_coding	53.25	25	46	34.75	1.09085	0.404621	na
ENSMUSG00000032203	na	Pigb	protein_coding	53.25	25	42.25	37	1.09085	0.191426	na
ENSMUSG00000030533	101869	Unc45a	protein_coding	61.75	29	88.25	82	1.09039	0.105972	na
ENSMUSG00000036327	227638	Qsox2	protein_coding	420.25	197.5	357	104.5	1.0894	1.77242	Up_1
ENSMUSG00000015806	110391	Qdpr	protein_coding	841	395.5	473.5	132.25	1.08843	1.8401	Up_1
ENSMUSG00000021027	56784	Ralgapa1	protein_coding	3501.25	1646.75	2789.25	1309	1.08825	1.09141	na
ENSMUSG00000028224	27354	Nbn	protein_coding	481.5	226.5	277.75	35	1.08802	2.98836	Up_1
ENSMUSG00000075569	75136	Rsph10b2	protein_coding	42.5	20	123.75	20	1.08746	2.62936	Up_1
ENSMUSG00000038264	20361	Sema7a	protein_coding	42.5	20	81.75	20	1.08746	2.03122	Up_1
ENSMUSG00000033316	231605	Galnt9	protein_coding	42.5	20	64.75	20	1.08746	1.69488	Up_1
ENSMUSG00000062391	na	4932435O22Rik	lincRNA	42.5	20	20	20	1.08746	0	na
ENSMUSG00000055216	na	9430025C20Rik	processed_pseudogene	42.5	20	20	20	1.08746	0	na
ENSMUSG00000031688	18997	Pou4f2	protein_coding	42.5	20	46	20	1.08746	1.20163	na
ENSMUSG00000035582	233537	Gdpd4	protein_coding	42.5	20	40.75	20	1.08746	1.0268	na
ENSMUSG00000060985	na	Tdrd5	protein_coding	42.5	20	33.25	20	1.08746	0.733354	na
ENSMUSG00000048191	353328	Muc6	protein_coding	42.5	20	30.75	20	1.08746	0.620586	na
ENSMUSG00000061126	320997	Cyp4f39	protein_coding	42.5	20	30.75	20	1.08746	0.620586	na
ENSMUSG00000031072	72284	Oraov1	protein_coding	42.5	20	47.5	32.75	1.08746	0.536433	na
ENSMUSG00000031388	56292	Naa10	protein_coding	42.5	20	32	28.5	1.08746	0.16711	na
ENSMUSG00000038600	140494	Atp6v0a4	protein_coding	42.5	20	20	20	1.08746	0	na
ENSMUSG00000063646	76071	Jakmip1	protein_coding	42.5	20	20	20	1.08746	0	na
ENSMUSG00000071341	13656	Egr4	protein_coding	42.5	20	20	20	1.08746	0	na
ENSMUSG00000035104	232146	Fam176a	protein_coding	42.5	20	20	21.5	1.08746	-0.104337	na
ENSMUSG00000025730	224624	Rab40c	protein_coding	42.5	20	30.75	40.25	1.08746	-0.388402	na
ENSMUSG00000021461	14088	Fancc	protein_coding	42.5	20	20	33.75	1.08746	-0.754888	na
ENSMUSG00000041362	71653	4930506M07Rik	protein_coding	562.5	264.75	4753	247	1.08722	4.26626	Up_1
ENSMUSG00000024188	66978	Luc7l	protein_coding	984.75	463.5	704.5	312.5	1.08719	1.17274	na
ENSMUSG00000026784	56075	Pdss1	protein_coding	90.25	42.5	42.5	24.25	1.08646	0.809478	na
ENSMUSG00000043962	230753	Thrap3	protein_coding	1252.5	590.25	789.75	671	1.08541	0.235083	na
ENSMUSG00000036054	234373	Sugp2	protein_coding	123	58	111.75	59	1.08453	0.921488	na
ENSMUSG00000073436	193838	Eme2	protein_coding	48.75	23	20	22.25	1.08377	-0.153805	na
ENSMUSG00000036298	239606	Slc2a13	protein_coding	643.75	303.75	532.75	351.75	1.08362	0.598908	na
ENSMUSG00000045409	79263	Trim39	protein_coding	353.75	167	267.25	140.5	1.08288	0.92762	na
ENSMUSG00000015944	80909	Gatsl2	protein_coding	322.5	152.25	263.25	149.5	1.08286	0.816288	na
ENSMUSG00000053070	234912	9230110C19Rik	protein_coding	103.75	49	291.5	63.25	1.08226	2.20436	Up_1
ENSMUSG00000031928	17535	Mre11a	protein_coding	312.75	147.75	228.25	111	1.08185	1.04006	na
ENSMUSG00000032633	216805	Flcn	protein_coding	201	95	222.25	113	1.0812	0.975861	na
ENSMUSG00000030254	58186	Rad18	protein_coding	187.75	88.75	109.25	88	1.08099	0.312058	na
ENSMUSG00000036403	381644	Cep135	protein_coding	207.75	98.25	241	81.75	1.08032	1.55974	na
ENSMUSG00000045466	101197	Zfp956	protein_coding	79.25	37.5	21	21.5	1.07952	-0.0339473	na
ENSMUSG00000026413	18772	Pkp1	protein_coding	47.5	22.5	29.75	867.75	1.078	-4.86632	na
ENSMUSG00000034793	68401	G6pc3	protein_coding	81.75	38.75	70.25	123.75	1.07702	-0.816858	na
ENSMUSG00000057894	67230	Zfp329	protein_coding	1014.25	481	555	384	1.0763	0.531381	na
ENSMUSG00000021592	77041	Arsk	protein_coding	656.75	311.75	258.5	232.25	1.07495	0.154486	na
ENSMUSG00000028851	18221	Nudc	protein_coding	113.75	54	99.25	35.75	1.07484	1.47312	na
ENSMUSG00000010529	212539	Gm266	protein_coding	301	143	1178.25	252.75	1.07375	2.22086	Up_1
ENSMUSG00000073664	269198	Nbeal1	protein_coding	7385.25	3509.5	5772.25	2805.75	1.07338	1.04075	na
ENSMUSG00000021385	75678	Ippk	protein_coding	136.25	64.75	92.5	284.75	1.0733	-1.62217	na
ENSMUSG00000090290	212728	Gm17296	protein_coding	75.75	36	39.75	32.5	1.07325	0.290515	na
ENSMUSG00000028277	56228	Ube2j1	protein_coding	5205	2474.25	4852.75	1461.25	1.07291	1.7316	Up_1
ENSMUSG00000029334	19092	Prkg2	protein_coding	229.25	109.25	179.25	20	1.06929	3.1639	Up_1
ENSMUSG00000039914	210582	Coq10a	protein_coding	96.5	46	85	40.75	1.0689	1.06066	na
ENSMUSG00000031709	71310	Tbc1d9	protein_coding	1678.75	800.25	516.25	688	1.06886	-0.414339	na
ENSMUSG00000026004	68691	Kansl1l	protein_coding	646.5	308.25	383.5	191.25	1.06855	1.00377	na
ENSMUSG00000022701	212153	2610015P09Rik	protein_coding	178.75	85.25	182	64.25	1.06817	1.50217	na
ENSMUSG00000000605	12727	Clcn4-2	protein_coding	1012.5	483.25	725.75	275	1.06708	1.40004	na
ENSMUSG00000017756	20499	Slc12a7	protein_coding	244.5	116.75	59.25	200.75	1.06641	-1.76051	na
ENSMUSG00000042229	98710	Rabif	protein_coding	296.25	141.5	225.25	104	1.06601	1.11494	na
ENSMUSG00000091666	na	na	na	45	21.5	242.25	20	1.06559	3.59842	Up_1
ENSMUSG00000028911	57317	Srsf4	protein_coding	118.75	56.75	72.5	34.5	1.06524	1.07138	na
ENSMUSG00000027132	72425	2410042D21Rik	protein_coding	1250.75	598.5	499.5	192.75	1.06337	1.37375	na
ENSMUSG00000034825	78593	Nrip3	protein_coding	41.75	20	112.75	20	1.06178	2.49506	Up_1
ENSMUSG00000003033	11767	Ap1m1	protein_coding	48	23	71	52.25	1.0614	0.442388	na
ENSMUSG00000032512	67561	Wdr48	protein_coding	246.25	118	164.25	195	1.06134	-0.247581	na
ENSMUSG00000033981	14800	Gria2	protein_coding	42.25	20.25	23	87.5	1.06103	-1.92765	na
ENSMUSG00000043629	67080	1700019D03Rik	protein_coding	49	23.5	100.75	56.5	1.06012	0.834457	na
ENSMUSG00000034780	26877	B3galt1	protein_coding	267.25	128.25	417.25	66.5	1.05923	2.64949	Up_1
ENSMUSG00000022105	19645	Rb1	protein_coding	2529	1215	3003	571.25	1.05761	2.39421	Up_1
ENSMUSG00000038990	252966	Cables2	protein_coding	268.75	129.25	151.75	154.25	1.0561	-0.023574	na
ENSMUSG00000026036	65102	Nif3l1	protein_coding	157.5	75.75	129.25	75	1.05603	0.785202	na
ENSMUSG00000049904	103765	Tmem17	protein_coding	840.5	404.25	731.75	96.5	1.056	2.92275	Up_1
ENSMUSG00000004462	70573	Tbccd1	protein_coding	213.5	102.75	248.5	91.25	1.0551	1.44535	na
ENSMUSG00000002728	67877	Naa20	protein_coding	227	109.25	202.25	107.25	1.05506	0.915162	na
ENSMUSG00000039976	207592	Tbc1d16	protein_coding	434.25	209	625.25	178	1.05502	1.81256	Up_1
ENSMUSG00000074918	na	5430417L22Rik	antisense	257.5	124	382	227.5	1.05423	0.747706	na
ENSMUSG00000074519	626848	Etohi1	protein_coding	47.75	23	93.5	31.5	1.05387	1.56961	na
ENSMUSG00000063972	14536	Nr6a1	protein_coding	335.75	161.75	309.75	101.5	1.05362	1.60962	Up_1
ENSMUSG00000042185	235134	Nfrkb	protein_coding	406.25	195.75	409	242.25	1.05336	0.755604	na
ENSMUSG00000074211	68332	Sdhaf1	protein_coding	41.5	20	61.5	20	1.05311	1.62059	Up_1
ENSMUSG00000091171	na	na	na	41.5	20	34.5	22.25	1.05311	0.632791	na
ENSMUSG00000033187	212998	BC016579	protein_coding	41.5	20	51.5	20	1.05311	1.36457	na
ENSMUSG00000022758	18440	P2rx6	protein_coding	41.5	20	53	21.5	1.05311	1.30166	na
ENSMUSG00000035934	208076	Pknox2	protein_coding	41.5	20	61	27.25	1.05311	1.16255	na
ENSMUSG00000018362	16647	Kpna2	protein_coding	41.5	20	40.75	20	1.05311	1.0268	na
ENSMUSG00000037159	381759	Wee2	protein_coding	41.5	20	30.75	20	1.05311	0.620586	na
ENSMUSG00000032842	224814	Abcc10	protein_coding	41.5	20	42.25	28	1.05311	0.593525	na
ENSMUSG00000047228	232400	BC048546	protein_coding	41.5	20	39.5	31.5	1.05311	0.326501	na
ENSMUSG00000031492	108043	Chrnb3	protein_coding	41.5	20	20	20	1.05311	0	na
ENSMUSG00000040629	98558	Mael	protein_coding	41.5	20	20	20	1.05311	0	na
ENSMUSG00000047592	381680	BC055004	protein_coding	41.5	20	20	20	1.05311	0	na
[truncated: 10,816 more rows]
