# Supplementary material for: RFX transcription factors are essential for hearing in mice
Source: Nat Commun. 2015 Oct 15;6:8549. doi: 10.1038/ncomms9549 (PMC4634137; doi:10.1038/ncomms9549)
Supplement: Supplementary Data 3 — Assignment of the mouse orthologs of known human deafness-causing genes to gene expression clusters. [file ncomms9549-s4.xlsx]

## Sheet: Sheet1
Supplementary Dataset 3: assignment of mouse orthologs of the known human deafness-causing genes to gene expression clusters
Deafness gene	Hsid	Mmid	Mmend	HC.array	HC.rnaseq
CIB2	10518	56506	ENSMUSG00000037493	Cluster_1	Up_2
DFNB31	25861	73750	ENSMUSG00000039137	Cluster_1	Up_1
DFNB59	494513	381375	ENSMUSG00000075267	Cluster_1	Up_1
GIPC3	126326	209047	ENSMUSG00000034872	Cluster_1	0
GPSM2	29899	76123	ENSMUSG00000027883	Cluster_1	Up_1
GRXCR1	389207	433899	ENSMUSG00000068082	Cluster_1	Up_1
ILDR1	286676	106347	ENSMUSG00000022900	Cluster_1	detected
LRTOMT	220074	791260	ENSMUSG00000078630	Cluster_1	detected
MYO6	4646	17920	ENSMUSG00000033577	Cluster_1	Up_1
MYO7A	4647	17921	ENSMUSG00000030761	Cluster_1	Up_1
POU4F3	5459	18998	ENSMUSG00000024497	Cluster_1	Up_1
SERPINB6	5269	20719	ENSMUSG00000060147	Cluster_1	detected
SIX1	6495	20471	ENSMUSG00000051367	Cluster_1	Up_1
STRC	161497	140476	ENSMUSG00000033498	Cluster_1	Up_1
TMIE	259236	20776	ENSMUSG00000049555	Cluster_1	Up_1
TMPRSS3	64699	140765	ENSMUSG00000024034	Cluster_1	Up_3
TNC	3371	21923	ENSMUSG00000028364	Cluster_1	Up_1
TPRN	286262	97031	ENSMUSG00000048707	Cluster_1	detected
TRIOBP	11078	110253	ENSMUSG00000033088	Cluster_1	Up_1
MARVELD2	153562	218518	ENSMUSG00000021636	Cluster_10	detected
GJB2	2706	14619	ENSMUSG00000046352	Cluster_11	detected
COCH	1690	12810	ENSMUSG00000020953	Cluster_2	detected
POU3F4	5456	18994	ENSMUSG00000056854	Cluster_2	0
TBC1D24	57465	224617	ENSMUSG00000036473	Cluster_2	detected
CABP2	51475	29866	ENSMUSG00000024857	Cluster_3	Up_4
DIABLO	56616	66593	ENSMUSG00000029433	Cluster_3	Up_1
ESPN	83715	56226	ENSMUSG00000028943	Cluster_3	Up_1
LOXHD1	125336	240411	ENSMUSG00000032818	Cluster_3	Up_1
MYO15A	51168	17910	ENSMUSG00000042678	Cluster_3	Up_1
OTOF	9381	83762	ENSMUSG00000062372	Cluster_3	Up_1
PTPRQ	374462	237523	ENSMUSG00000035916	Cluster_3	Up_1
SLC17A8	246213	216227	ENSMUSG00000019935	Cluster_3	Up_1
USH1C	10083	72088	ENSMUSG00000030838	Cluster_3	detected
WFS1	7466	22393	ENSMUSG00000039474	Cluster_3	detected
ESRRB	2103	26380	ENSMUSG00000021255	Cluster_4	detected
GRHL2	79977	252973	ENSMUSG00000022286	Cluster_4	detected
SLC26A4	5172	23985	ENSMUSG00000020651	Cluster_4	detected
MYH14	79784	71960	ENSMUSG00000030739	Cluster_6	detected
OTOA	146183	246190	ENSMUSG00000034990	Cluster_6	detected
TECTA	7007	21683	ENSMUSG00000037705	Cluster_6	detected
CRYM	1428	12971	ENSMUSG00000030905	Cluster_7	Up_1
COL11A2	1302	12815	ENSMUSG00000024330	detected	detected
DIAPH1	1729	13367	ENSMUSG00000024456	detected	detected
DIAPH3	81624	56419	ENSMUSG00000022021	detected	detected
ELMOD3	84173	232089	ENSMUSG00000056698	detected	detected
GJB6	10804	14623	ENSMUSG00000040055	detected	detected
KARS	3735	85305	ENSMUSG00000031948	detected	detected
KCNQ4	9132	60613	ENSMUSG00000028631	detected	Up_2
MSRB3	253827	320183	ENSMUSG00000051236	detected	Up_2
MYO3A	53904	667663	ENSMUSG00000025716	detected	Up_1
P2RX2	22953	231602	ENSMUSG00000029503	detected	detected
PNPT1	87178	71701	ENSMUSG00000020464	detected	detected
PRPS1	5631	19139	ENSMUSG00000031432	detected	Up_4
RDX	5962	19684	ENSMUSG00000032050	detected	detected
TJP2	9414	21873	ENSMUSG00000024812	detected	detected
TMC1	117531	13409	ENSMUSG00000024749	detected	Up_1
ACTG1	71	11465	ENSMUSG00000062825	0	detected
CDH23	64072	22295	ENSMUSG00000012819	0	Up_2
CLDN14	23562	56173	ENSMUSG00000047109	0	Up_3
COL4A6	1288	94216	ENSMUSG00000031273	0	detected
EYA4	2070	14051	ENSMUSG00000010461	0	Up_1
GJB3	2707	14620	ENSMUSG00000042367	0	0
HGF	3082	15234	ENSMUSG00000028864	0	detected
LHFPL5	222662	328789	ENSMUSG00000062252	0	Up_1
MYH9	4627	17886	ENSMUSG00000022443	0	detected
MYO1A	4640	432516	ENSMUSG00000025401	0	0
OTOG	340990	18419	ENSMUSG00000009487	0	detected
PCDH15	65217	11994	ENSMUSG00000052613	0	Up_1
SLC6A5	9152	104245	ENSMUSG00000039728	0	0
TSPEAR	54084	252974	ENSMUSG00000069581	0	0
