# Supplementary material for: RFX transcription factors are essential for hearing in mice
Source: Nat Commun. 2015 Oct 15;6:8549. doi: 10.1038/ncomms9549 (PMC4634137; doi:10.1038/ncomms9549)
Supplement: Supplementary Data 4 — Marker genes of inner-ear HCs. [file ncomms9549-s5.xlsx]

## Sheet: HC markers
Supplementary Dataset 4: marker genes of inner-ear HCs
probeid	TargetID	geneid	HC.c.1	HC.c.2	HC.c.3	ENSC.c.1	ENSC.c.2	ENSC.c.3	NEC.c.1	NEC.c.2	NEC.c.3	HC.v.1	HC.v.2	HC.v.3	ENSC.v.1	ENSC.v.2	ENSC.v.3	NEC.v.1	NEC.v.2	NEC.v.3	HC.c.marker	HC.v.marker	HC.c.rnaseq	Non.HC.c.rnaseq	HC.v.rnaseq	Non.HC.v.rnaseq	R.coch.log2	R.vest.log2
1740639	KNCN	654462	339.6	578.1	582	89.9	92.4	88.2	90	86.7	86.8	602.3	637	553.9	85	93.3	93.3	85.1	91.3	91.6	1	1	1527.25	32.25	2354	20	5.56549	6.87897
4590112	RASD2	75141	1471.1	2199.4	1996.3	92.5	95	93.5	94.4	92.7	98.8	835.1	1171.1	964.9	92.4	106.6	97.5	90.1	98.8	91.3	1	1	1257.25	27.5	1049.75	20	5.5147	5.7139
2760750	MREG	381269	1068.5	976.3	937	113.2	107	98.2	115.2	109.8	115.3	705.2	421	508.5	95.9	104.1	88.9	100.9	94.9	90.3	1	1	3844	86.75	2917.75	21.25	5.4696	7.10125
430634	CLRN1	229320	293.5	399.1	422.6	100.7	102.6	102.4	97.7	94.2	112.9	316.7	450.6	362.9	100.6	113.9	110.8	91.4	90.4	95.5	1	1	1316.5	29.75	938.25	24.5	5.46767	5.25912
540136	CLRN1	229320	489.1	440.7	426.4	92.9	90.5	86.5	94	89	102.3	425.1	443.2	290.8	96.1	105.6	91.4	96.3	88.1	88.8	1	1	1316.5	29.75	938.25	24.5	5.46767	5.25912
1110452	2510049J12RIK	70291	483.9	573	605.6	90.9	91.2	93.2	92.3	87.4	95.9	399.7	300.1	410.9	86	98.1	98.1	89.4	88.7	107.7	1	1	978.5	22.5	513.75	20	5.44257	4.68299
5290576	LOXHD1	240411	327.7	426.6	406.9	90.6	90.4	99.4	88.6	85.1	87.5	510	426.3	415.4	92.8	91.9	88.1	88.6	92.1	87.1	1	1	1272.25	29.75	1128	20	5.41835	5.81762
3370280	1700003M02RIK	69329	1276	1340.8	1204.4	108.6	100.4	92.9	84.9	93.2	88.3	1671.9	1864.1	1402.8	91.7	91.7	97.9	95.2	88.8	87.4	1	1	1813.5	44.75	2772	20	5.34075	7.11478
1940632	SCN3B	235281	343.6	379.6	403.7	85.9	92.1	85.8	101.9	95.7	118.1	342.3	370.4	302.9	90.2	85.1	93.3	94.2	84.3	89.1	1	1	925.75	23	1287	20	5.33092	6.00787
60717	ELMOD1	270162	435.6	487.4	443.1	95.9	92.3	89.4	97.2	93.2	92.9	611.7	561.9	606.4	92.3	87.6	93.8	99	89.8	94.7	1	1	4169	108	6846	20	5.2706	8.41912
3890020	BC030476	239368	427.4	622.4	501	94.5	93.5	94.1	86.7	87.3	87.8	600.7	852.9	615.2	94.4	89	98.5	87.6	93.1	90.4	1	1	952	24.75	1737.75	20	5.26546	6.44108
1690242	THSD7B	210417	742.2	633	673.7	93.5	100.9	93.5	97.5	89.2	96.5	562.7	921.6	478.1	94.6	100.4	98	92.2	94.6	94.9	1	1	1784.25	46.5	1601.75	20	5.26194	6.32351
2970605	THSD7B	210417	277.2	432.3	383.1	86.2	94.3	84.6	94.6	85.3	87.6	328.9	335.6	288.1	96.1	88.3	89.3	93.5	91.9	87.7	1	1	1784.25	46.5	1601.75	20	5.26194	6.32351
2350008	SCN11A	24046	1330.9	1311.2	1218.6	94.3	94.2	89.7	87.9	92.6	96.6	510.4	836.1	334.5	101.6	85.8	88	85.1	84.6	88	1	1	809.75	22.5	249	20	5.16948	3.63807
6020736	NHLH1	18071	619.2	1156	1125.7	85.7	88.3	82.2	91	89.9	89.1	537.3	719.8	735.3	88.3	93	85.5	81.9	92.9	95.1	1	1	1227.5	34.25	831.25	20	5.16348	5.37721
3780681	GRXCR1	433899	759.8	1054.8	1049.3	92.3	92.3	95.7	84.7	86.9	91.9	694.4	645.1	674	89.5	92.5	95.8	83.4	87.4	89.3	1	1	800	22.5	681.5	20	5.152	5.09064
2510189	ANKFN1	382543	806.6	1240.6	1135.1	92.6	96.8	92.9	84.6	95.9	87.2	971.8	776.2	1306.7	92.4	92.8	90.6	102.4	103.8	95.6	1	1	737.75	22.5	838.5	20	5.03514	5.38974
5290408	ATOH1	11921	963.5	733	886.4	91.5	86.1	88.1	85.9	86	90.7	534.9	536.7	360.2	92.8	85.5	87.9	90.6	85.7	81.7	1	1	804.5	25.5	503.5	20	4.97952	4.65392
1980647	MYO3B	329421	930.3	808.1	666.6	88.7	92.6	89.9	90.8	91.1	82.5	820.9	1144.9	607.8	100.9	104.5	96.5	88.4	84.2	92.3	1	1	2232.25	71.75	2879.25	20.25	4.95938	7.15163
540246	1500001A10RIK	68955	390.3	497.2	382.4	95.3	90.3	90.4	96.6	88.5	92.5	404.3	469.4	305.5	90.3	84.7	88.4	92.1	97.1	81.9	1	1	1358.25	45.5	1470.25	64.25	4.89974	4.51622
7550138	GRP	225642	1495.9	1402.3	1304	90.3	90.8	96.2	98.5	92	94.5	718.5	829.1	409.9	94.8	85.6	92.3	114.9	101.5	103.3	1	1	622.5	22.5	191.5	20	4.79008	3.25927
2320376	XIRP2	241431	698.3	701.9	690.5	107.8	89.8	88.2	92.8	87.6	93.5	868.7	1208.1	921	89.2	91.7	98.4	89.6	101.9	93	1	1	2050.25	75	4976.25	20	4.77277	7.95892
4040551	XIRP2	241431	1090.2	829.1	930.3	92.4	89.8	87.5	85.5	85	87.6	1798.3	1496.8	1284.2	91.4	92.6	94.5	86.8	87.2	89.7	1	1	2050.25	75	4976.25	20	4.77277	7.95892
5090068	DFNB59	381375	754.7	735	767.6	104.2	102.1	93.3	99.1	98	98.2	529.8	310.5	400.3	116.7	98.1	93.6	97.4	99.7	95.4	1	1	607	22.5	512	20	4.7537	4.67807
2100228	OTOF	83762	573.3	462.3	663.2	92.4	86.8	85.7	86.1	92.4	87.4	1061.3	1164.5	793.1	94.4	90.4	93	90.4	86	89.3	1	1	1565.5	59.25	3806	20.25	4.72366	7.55421
3060273	OTOF	83762	452.8	587.3	887.1	88.7	90.3	91	82.1	89.9	84.8	829.1	933.1	1425.5	92.9	83.1	98.2	87.3	90.6	83.8	1	1	1565.5	59.25	3806	20.25	4.72366	7.55421
4890427	4932411E22RIK	214604	982.7	1270.5	1394	100.9	90.4	87	91.8	90.6	83.9	1111	845.8	948	91.4	87.7	90.4	89.2	97.7	90.9	1	1	589.5	22.5	686.75	20	4.71149	5.10171
6900095	MYO15	17910	424	571.7	528.3	87.8	87.5	92	97.9	93.6	96.4	580.8	703.5	613.4	101.1	91.4	89.6	92.5	97.5	95.1	1	1	688.5	26.75	1171	20	4.68585	5.8716
3190446	ACBD7	78245	1041.5	595.9	860.6	90.3	83.5	84.7	85	89.6	85.2	1011.2	777	715	110.6	95.5	90	88.1	83.6	90	1	1	566	22.5	770	20	4.65281	5.26679
6270609	PTPRQ	237523	744.3	816.4	908.1	86.5	102.4	90.1	86	87.4	92.6	1232.5	1375	1343.3	92.6	91.5	93.8	100.5	89.5	82.3	1	1	16850.8	692.25	23927	126.5	4.60538	7.56336
130491	TRIM36	28105	336.6	351.4	352.4	98.4	98.5	106.2	93.3	86.5	100.5	387.4	272.2	399.5	90.9	84.4	97.7	110.8	92.6	93.7	1	1	5085	233	6667.75	23.75	4.44785	8.13313
1450678	TRIM36	28105	516	455.2	494	103.8	93.5	100.3	95.2	96.9	99.3	686	527.9	515.9	87.2	90.7	94.7	83.9	85.6	93.1	1	1	5085	233	6667.75	23.75	4.44785	8.13313
6420431	FANK1	66930	383.9	389.7	302.9	94.1	97.9	111.3	86.7	90.7	94.8	592.8	478.5	383.1	100.1	92.7	93	91.2	88.1	87.9	1	1	478	22.5	551	20	4.40901	4.78398
1030370	GM687	272465	367.6	554.4	513.4	84.9	94.5	98.2	90.9	87.8	91.1	435.6	532.6	495.4	87.9	89.6	94.9	91.5	88.5	86.2	1	1	456	22.5	520	20	4.34104	4.70044
630521	CHRNA10	504186	524.3	692.9	708.3	96.7	87.5	92.6	84.5	90.4	87	500.8	445.9	405.4	88.9	86.9	90.9	90.7	94.4	91.9	1	1	438.5	22.5	199.5	20	4.28458	3.31832
1070743	CHRNA10	504186	350.9	473.4	492.2	98.2	94.9	100.2	91.7	86.4	86.5	321.2	301.3	315.7	101.7	96.7	94.4	88.7	94.4	92.5	1	1	438.5	22.5	199.5	20	4.28458	3.31832
4590161	GRXCR2	332309	510.9	656.8	722.7	101.4	94	99.7	101.4	102.2	90.5	669.9	691.7	652.2	99.6	110	89.8	88.2	99.2	94.6	1	1	433.25	22.5	518.75	20	4.2672	4.69697
770433	GM851	332309	482.7	565.5	731.7	91.9	87.1	104.6	98.9	89.6	94.9	666	570.5	753.3	98.1	96	92.6	95	91	98.6	1	1	433.25	22.5	518.75	20	4.2672	4.69697
6420386	SMPX	66106	1014.4	1041.5	1066.3	111.2	93.3	98.6	88	85.4	78.7	1366.6	1052.7	1226.1	87.2	90.7	92.6	84.3	82.7	88.9	1	1	1594.75	84.75	2060.25	20	4.23397	6.68668
110543	NRXN3	18191	262.4	562.3	362.5	101.3	111.4	107.4	104.7	108.5	105.7	320.6	261.8	392.7	110.6	99.8	115.7	96.5	100.8	91.4	1	1	6043	345.75	6518	293.5	4.12746	4.473
1570369	BDNF	12064	270.6	383.9	349.6	88.5	93.5	91.3	90.7	89.3	88	343	307	464.9	88.1	91.9	87.5	92.4	88	86.2	1	1	1861.25	110.25	2623.25	47.75	4.07742	5.77971
3060128	BDNF	12064	447.4	352.4	508	88.4	103.6	96.2	92.2	90.3	89	584.5	509.1	551.4	87.2	92.9	90.2	98.5	107.2	93.5	1	1	1861.25	110.25	2623.25	47.75	4.07742	5.77971
7320021	BDNF	12064	442.9	393.1	479	93.7	94.7	90.1	87.3	89	90.2	588.4	439.2	567.8	92	98.6	87.4	103.9	94.3	90.9	1	1	1861.25	110.25	2623.25	47.75	4.07742	5.77971
7510341	AP3B2	11775	480.2	434.2	522	87.9	82.6	83.5	95.6	99.4	110.6	571.1	577.2	545.5	85.9	89.2	88.8	79.7	86.7	88.5	1	1	331	22.25	319.25	20	3.89495	3.99661
830168	STRC	140476	619.7	577.4	475	82.2	91.6	91.4	89.9	86.8	89.4	630.3	458.5	328.8	93.2	90	87.7	86.8	86.5	86.7	1	1	324.75	22.25	217.5	20	3.86745	3.44294
1500088	DLL3	13389	735	772	816.7	88.3	87.9	82.9	97.5	90	89.4	415.4	355.1	324.4	84.7	85.1	87.4	81.7	86.6	92.8	1	1	290.75	22	206	20	3.7242	3.36457
1340086	RIMBP2	231760	281.9	489.3	430.1	97.8	96.4	89.4	97.4	98	99.1	288.1	392.5	296.8	82.5	101.3	85.4	90.2	93.1	86.1	1	1	269.5	22	315.75	20	3.61471	3.98071
6270019	RIMBP2	231760	445.7	687.6	540.9	88.2	93.3	96.5	94.3	87.2	100	455.8	610.9	418	82	90.2	87	82.6	83.3	83.4	1	1	269.5	22	315.75	20	3.61471	3.98071
3990561	NEUROD6	11922	1096.8	1174.4	1139.8	84.1	88	85	90.3	88.4	91.8	279.1	251.5	253.4	90.7	81.9	84.8	86.8	83	86.5	1	1	265.75	22	42.5	20	3.59449	1.08746
4210128	CHRNA1	11435	601.7	262	477.9	90	82.8	86.1	94.4	85.6	85.7	573.6	272.8	331.5	85.6	93.3	82.5	88.1	86	90	1	1	265.5	22	234.5	20	3.59314	3.55152
7510397	CCDC65	105833	317.8	255.6	287.2	99.6	94.5	105.6	95.9	97	91.7	459.7	512.4	399.4	97.3	89.2	92.8	99.7	91.5	99.4	1	1	307.5	25.5	900.25	20	3.59202	5.49225
4900360	TJAP1	74094	271.4	331	323.2	93	111.3	103.6	92.4	100.3	97	338.8	609.9	371.9	95.7	99	103	104.7	100.2	104.4	1	1	248	22	315.5	46.75	3.49476	2.7546
3850661	SPAG6	50525	559.9	566.6	609.9	100.6	101.9	111	88.7	88.1	85.5	818.9	862.4	730	97.4	100.3	100.8	90.9	90.8	90.9	1	1	608.5	54.5	1226	39.25	3.48093	4.96512
4040070	CCDC108	241116	688	563.1	462.9	88.5	86.7	90.3	88.8	86.9	89.8	2935.7	2694.1	1642.8	90	89	94.9	92.7	86.7	93.6	1	1	247.75	22.5	1060.25	20	3.46089	5.72826
2360152	MMP24	17391	571.7	594.5	643.1	102	104.2	110.8	111	107.8	119.2	337.5	394.7	260.9	112.6	107.9	104.5	99.7	106.1	110	1	1	227.75	21.75	108.25	20	3.38836	2.4363
4390239	FCHO1	74015	353.7	360.1	349.7	114.2	106	106	102.7	91.6	95.9	334	421.7	269.4	107.5	112.5	101.5	110.6	93.7	101.3	1	1	157.75	21.25	83.5	20	2.89211	2.06178
7650471	ESPN	56226	495	438.1	514.1	105.6	111.1	109.3	83.1	83.8	85.7	749.7	1032.6	564.7	91.8	111.8	103.5	85.3	87	83.6	1	1	153.75	21	113	20	2.87213	2.49825
3450647	TMPRSS7	208171	472.4	386	380.6	93.4	94.1	90.1	88.9	88.1	88	498.5	353	420.1	94.2	89.1	87.4	88.7	89.6	90.4	1	1	144	21	132	20	2.77761	2.72247
2320129	ELFN1	243312	264	289.3	338	93.1	90.8	93.2	93.4	89.6	84.8	335.4	359.9	376.3	82.6	89.2	95.4	86	90.6	85.9	1	1	133.75	20.75	144	20	2.68836	2.848
1690184	MSLNL	328783	1096	1395.5	1322.5	95.1	93.5	93.4	99.1	94.2	89.9	893.8	1197.9	695.4	93.3	92.7	107.7	101.1	89.3	95.4	1	1	129.25	20.75	151.5	20	2.63898	2.92125
3830605	CELSR3	107934	341.3	342.2	315.7	89.3	97.5	95.3	102.1	104.4	119	313.7	383.5	283.3	84	94.4	96.8	102.8	96.9	96.3	1	1	117	20.75	172.75	20	2.49533	3.11061
4120358	WDR16	71860	346.8	332.3	354.6	90.6	84.2	91.8	90.5	84.3	84.5	798.7	711.2	620.3	87.6	99.9	82.1	92.4	91.6	83.6	1	1	122.25	22.25	484.25	20	2.45796	4.59768
5560543	TMEM91	320208	692.5	866.8	809.3	82.5	85	87.5	94.8	88.3	92.8	258	282.8	250.2	80.9	104.3	86.4	93.1	91.7	91.5	1	1	101	20	90.75	20	2.33628	2.1819
7160634	B230396O12RIK	242800	1010.2	1098.6	1052.1	90.8	89.4	94	94	95.5	94.6	728.2	612	709.3	88.1	93.6	92.4	89.9	90	96.9	1	1	93.5	20	53.25	20	2.22497	1.41278
6330672	DLK2	106565	774.7	990.5	1093.8	91.9	109.6	100.3	97.1	102.5	90.9	851	1121.6	925.9	108.1	108.6	114.4	96.4	99	105.9	1	1	92.5	20	128.5	20	2.20945	2.6837
4480670	LHX3	16871	385.2	398.2	374.3	84.8	87.1	93.1	85.9	84.9	94.5	431.8	420.2	326.2	82	92.9	88	84.9	83.7	84.4	1	1	79.25	20	107.5	20	1.98641	2.42626
4590753	LHX3	16871	439.8	480.8	413.8	111.1	118.3	100.1	117.5	109.8	107.8	477.4	578.7	369.8	98	113.1	111.5	101.8	116.9	90.4	1	1	79.25	20	107.5	20	1.98641	2.42626
6560192	LHX3	16871	403.2	521	471.4	106.6	102.9	97.8	110.8	100.4	101.4	432.8	567.9	363.7	107.9	111.7	110.6	94.6	100.4	101	1	1	79.25	20	107.5	20	1.98641	2.42626
4220575	DYSFIP1	68701	461.7	781.7	641.3	81.8	88.2	87.6	85.8	82.3	84.8	484.1	556.9	472.4	94.6	86.6	86	90.3	86.2	88.1	1	1	75.5	20	47.75	20	1.91648	1.2555
1510685	GM904	380845	789.3	1012.7	888.6	84.8	89.3	84.5	92.1	91.4	88.9	517	968.9	555.2	88.2	87.2	84.1	84.8	81.4	92	1	1	69.25	20	75	20	1.79181	1.90689
3120240	GM904	380845	683.7	1052.7	953.8	93.5	95.5	89.2	96.1	93.3	90.6	656.1	1068.5	754.5	90.7	99.4	100.5	94.3	90.1	96.5	1	1	69.25	20	75	20	1.79181	1.90689
430753	FSCN2	238021	920.3	600.8	608.7	105.4	89.2	90	99	91.4	102.9	1015.5	877.5	658.6	90.2	89.5	98.8	103.4	86.8	94.7	1	1	53.25	20	35.75	20	1.41278	0.837943
6840707	DEFB25	654459	391.9	662.5	648.7	102.1	99.3	89.3	106.6	98.4	94.3	565.9	522.3	564.2	101	93.9	98.8	94.5	96.7	94.8	1	1	50	20	86	20	1.32193	2.10434
7400685	PCSK5	18552	281.6	276.6	355.1	104	94.5	107.8	88.4	90.1	88.2	448.1	327.3	463.7	104.7	104.4	95.2	85.1	90	88.3	1	1	499	257.5	589.75	182	0.954467	1.69617
430041	GM969	381229	335	268.3	312.3	103.7	92.7	107	91.6	96.2	101.2	862.1	1013.1	654.5	99.9	104.6	119	82.2	111.5	100.8	1	1	38.75	20.25	148.25	20	0.936274	2.88996
1510075	FGF5	14176	559.4	341	279.4	86.5	91.8	80.7	92.1	88.4	104.2	1155.5	515.3	615.3	100.3	90.5	89	90.7	82	85.1	1	1	38.75	20.5	157.5	20	0.918572	2.97728
2340253	TOMT	791260	289.4	450.1	465.5	91.4	87.5	98.9	92.5	89.5	86.5	369.6	517.3	397.4	98.1	81.7	88.9	82.5	92.5	84.2	1	1	33.25	20	20	20	0.733354	0
1820523	GCA	227960	287.7	347.4	304.6	101.2	110.8	113.4	92.5	89.1	91.9	299.1	369.8	300.9	106.2	109.9	112.9	95.2	91.1	93.2	1	1	654.25	653.25	543.5	704	0.0022068	-0.373295
4810465	3100002J23RIK	75429	453.2	359.2	493.5	86.2	87.2	96.9	87.4	92.7	87	2063	2981.7	1780.2	94.6	87.4	101	88.5	90.5	84.5	1	1	20	20	81.75	20	0	2.03122
730722	SLC7A14	241919	730.1	825.9	755.9	87.6	97.6	91.2	111.5	102.1	112.7	263.7	175.8	236.9	92.2	92.9	92	92.8	92.3	98.3	1	0	2363	31.25	421.5	20	6.24062	4.39746
3520398	SLC7A14	241919	348.4	527.7	489.6	106.9	98.8	101.4	105.7	84.6	110.8	176.5	124.6	166.2	97.9	100.7	93.2	96.6	97.2	99.4	1	0	2363	31.25	421.5	20	6.24062	4.39746
2940709	EG631797	631797	362.4	541	537	82.5	80.7	88.5	81.6	86.7	86.1	132.4	157.5	141.2	86.9	85.3	81.9	87.9	87	90	1	0	2230.75	33.25	276.75	20	6.06803	3.79051
630110	D330017J20RIK	320609	585.7	623.8	724.8	96.4	96.9	100.6	103.7	92.4	95.5	142.4	103.8	123.2	92.5	86.2	88.4	100.2	87.8	102	1	0	4940	74.5	166.75	20	6.05113	3.05961
4120537	D330017J20RIK	320609	624.1	802.2	850.7	104.5	106.1	111	99.6	112.3	103.8	141.1	127.7	135.3	118.1	106.2	103.7	124.1	106.2	119.2	1	0	4940	74.5	166.75	20	6.05113	3.05961
3290593	INSM1	53626	326.4	390.3	320.1	90.4	92.8	96.1	94.2	91.9	92.5	88.7	84.9	92.5	86.4	93.8	88.1	94.4	88.3	97.2	1	0	1378.75	22.75	29.75	20	5.92135	0.57289
650731	PAQR9	75552	380.7	427.8	427.8	88.5	81.4	87.9	90.9	81.6	91.6	234.2	185.2	174.1	79.9	81.8	86.6	101.2	86.2	81.5	1	0	1341.25	22.75	521.25	20	5.88157	4.7039
3780537	5330437I02RIK	319888	294.6	325.4	354.5	83.4	86.8	92.9	90.1	83.2	85.2	169.7	170.4	152.8	90	91.5	80.6	87.8	90.2	84.5	1	0	1166.5	22.5	583.25	20	5.69612	4.86604
4560138	CORO2A	107684	382.3	869.4	523.6	101.2	114.6	107.7	96.4	99.3	105.5	152.4	377.6	138.1	149	122.8	114.9	92.5	112.2	106.3	1	0	2872.75	60.25	224.25	51	5.57533	2.13654
1770082	7530404M11RIK	329731	454.2	278.7	560.3	77.9	89.3	87.7	84.7	83.4	86.2	138.8	319.3	158.1	81.5	90.4	84.1	91.3	88.1	87.7	1	0	936.25	22.5	169.5	20	5.3789	3.08321
6250093	7530404M11RIK	329731	280	250.4	335.9	91.8	87.4	101.4	90.8	93.7	92.6	134.7	353.8	109.5	95.7	88.6	97	96.4	96.8	87.4	1	0	936.25	22.5	169.5	20	5.3789	3.08321
5810592	SCN3B	235281	308.6	293.9	327.2	90.2	99	95.1	104.6	87.2	112.1	287	138.4	318.8	84.3	91.5	87.3	99.5	88	91	1	0	925.75	23	1287	20	5.33092	6.00787
7380523	GPR98	110789	418.1	337.5	390.6	86.8	90.9	92.8	94.3	90.6	97	275.6	275	221.2	108	99.9	91.2	89	89.6	91.8	1	0	3285.25	87.5	1913.75	191.5	5.23058	3.32099
7040446	GFI1	14581	2436.6	1406.4	1839.3	113.8	104.4	114.1	101.7	110.4	103.9	3156.3	2310.2	2123.1	118.4	107	121.9	105	129	101.7	1	0	626	22.5	1219.75	20	4.79817	5.93044
2190168	RYR2	20191	383.7	392.3	354.1	104.4	89.3	102.3	100.3	91.6	104.1	262.4	208	181.4	100.3	93.3	114.8	92.9	90.9	96.7	1	0	544.5	22.5	257.25	20	4.59694	3.6851
4290114	CIB2	56506	586.7	464.5	520.2	108.5	98.6	97.9	89.9	93.2	95.2	307.6	306.2	194.4	113.3	93.7	101.1	91.2	87.9	91.7	1	0	927.75	39	376.75	39.75	4.57219	3.24458
6550324	B3GALT5	93961	257.3	307.8	317.2	105.4	105.1	110.1	110.3	101.8	119.4	110.2	113	94.7	119.4	129.2	127.1	108.8	99.3	92.5	1	0	600.5	26.75	29.75	160	4.48855	-2.42711
4050537	NRSN1	22360	330	257.2	306	84.3	95.7	89.2	89	93.6	90.6	194.8	140.3	130.2	88.2	90.7	83.1	91.9	88.2	89.4	1	0	455.25	22.5	264.75	20	4.33866	3.72656
1070025	SLC26A5	80979	959	1176.8	893.8	90.2	87.8	86	88.7	90.1	88.6	90.8	83	102.4	88.4	91.3	85.4	89.5	87.3	88.7	1	0	455	22.5	29	20	4.33787	0.536053
5860292	SLC26A5	80979	815.4	795.4	649.1	85.7	84.7	88.3	83.8	76.8	84.3	91.9	81.4	101.9	87.3	79.1	84.6	85.5	87.6	86.7	1	0	455	22.5	29	20	4.33787	0.536053
3800349	SLC8A1	20541	393	422.4	458	82.1	78.7	90.2	95.9	96.3	115.3	575.8	479.9	486.1	118.1	103.4	143.9	88.4	87.2	91	1	0	441.5	22.5	360.5	80.25	4.29442	2.16743
2340600	GPR156	239845	446.4	365.1	396.5	101.4	91.3	91.1	101.3	104.6	105.5	431.7	397.9	294.4	113.5	95.9	96.2	152.7	111.7	169	1	0	432.75	24	449.5	20	4.17243	4.49025
6480523	GPR156	239845	494.1	361.9	496.5	96.3	90.4	87.7	97.9	110.6	101	449.5	391.6	324.7	88	100.5	90.4	140.2	111.2	152.2	1	0	432.75	24	449.5	20	4.17243	4.49025
650768	BARHL1	54422	1022.9	975	1059.1	109.6	101.9	99.9	102.3	99.8	99.6	436.1	467.4	299.5	111.4	111.1	105.7	121.1	100.7	105.1	1	0	403.5	22.5	150.5	20	4.16457	2.91169
1340746	FAIM2	72393	621.4	548.8	766.8	110.6	110.7	100.1	117	110	113.4	560.7	413	491.3	122.5	109.1	113.5	115.2	112.3	104.3	1	0	379.5	23.5	234.5	20	4.01337	3.55152
2100609	PCP4L1	66425	323.7	412.3	425.4	96.3	100.9	98.1	95.8	101.2	98.8	109	104.4	100.9	93.4	96.2	87	131.4	164.2	134.3	1	0	342	22.25	28.25	22.25	3.94212	0.344446
4560193	2300002D11RIK	69539	476.6	405.1	374.6	107	108.1	101.2	108.9	97.3	114.9	221.4	239	202.9	109.1	128.3	105.6	108.9	90.7	94.4	1	0	338	22.25	191.25	20	3.92515	3.25739
1780010	CACNG5	140723	281.5	305.9	302.4	84.4	85.2	87.9	89.1	92	116.7	120.6	100.4	97.2	87.4	86.5	84.7	84	87	93.5	1	0	305.5	22	28.25	20	3.7956	0.498251
4640328	2610307O08RIK	72512	348	618.9	542.4	85.5	88.9	87.9	99.9	101.2	105.2	245.5	696.2	348.6	91.9	94.8	94.5	124.7	105.1	103.9	1	0	283.25	22	194.25	21	3.6865	3.20945
3840201	CHRNA1	11435	416.6	258.5	375.5	81.5	84.4	90.9	82.2	84.5	80.2	359	235.4	257.7	83.9	90.9	82.5	95.9	81.6	88.7	1	0	265.5	22	234.5	20	3.59314	3.55152
5870646	CHRNA1	11435	362	294.4	344.6	88.1	89.7	93.3	82	80.2	86.3	383.5	237.2	249.8	90.3	88.1	98.9	87.7	90.2	88.3	1	0	265.5	22	234.5	20	3.59314	3.55152
1850440	TRIM45	229644	325	301.4	419.1	92.5	94.6	101.1	92.2	93.1	95.3	229.6	249.8	175.9	91.7	96.5	94.9	93.9	90.5	91.5	1	0	287.25	26	75.75	20	3.46572	1.92125
150746	CXCL14	57266	309.6	388.4	451.3	91.5	90.9	89.8	90.3	87.4	87.4	1171.1	1504.8	1248.1	95.8	138.5	142.8	85.8	90.8	86.8	1	0	242.75	22.5	680	22	3.43147	4.94996
1440706	ARMC3	70882	402.7	359.1	366.9	116.7	103.8	92.5	91.4	102.6	94.9	559.6	699	482.5	103.3	137.3	117.8	87	93.1	94.6	1	0	193.5	21.5	266.5	20	3.16993	3.73606
6040121	GM1060	381738	335.6	296.1	491.4	109.9	108.4	117	112.5	102.8	100.1	739.6	765.7	955	101.6	105.6	127.3	91.2	119	94.1	1	0	173	22.25	433.25	20	2.95889	4.43713
3060270	CD164L2	69655	846.1	857.7	970.5	109.1	98.5	119.4	84.4	80.8	83.1	991	1054.8	829.7	131.7	99.1	118.6	90.5	84.8	91.8	1	0	211.5	31	307	32.5	2.77032	3.23973
5220215	NIN	18080	312.2	324.7	323.2	102.3	99.5	91.4	102.8	102.5	105.3	171.5	245.4	201.9	87.1	90.2	94.3	90.8	103.8	98.8	1	0	2006.25	348	1414.25	175.75	2.52734	3.00844
540338	DCTN3	53598	359.6	302.8	358.4	112.6	116.1	116.9	105.7	108	103.5	391.3	299.4	295.2	128.6	127.5	120.6	121.8	116.5	111.5	1	0	513.25	90.75	438.25	140.5	2.49969	1.64118
380220	CLN6	76524	269.3	285.2	331.7	114.6	113.4	112.6	115.4	112.6	108.8	213.5	231.2	172.7	114.9	120.4	110.6	121.5	119.5	125.7	1	0	129.25	26.5	103.25	55.75	2.2861	0.889098
5570156	PACSIN1	23969	417.4	352.3	339.4	102.5	102.8	104.8	89.1	92.4	92.4	226.1	398	183.6	95.2	94.5	103.4	92.6	104.1	94.8	1	0	93.5	20	57.75	20.75	2.22497	1.47671
150538	FN3K	63828	269.8	439.3	345.3	110.4	97.9	96.4	112.7	109	95.5	287.3	538.2	348.5	90.1	122.5	111.5	95.1	96.2	96.1	1	0	81	20	84.75	20	2.01792	2.08321
1690392	POU2AF1	18985	469.8	388.6	359.3	84.5	88	96.9	92	96.1	93.6	562.4	693.4	415.2	97	89.8	91.4	162.1	117.7	139.2	1	0	70.25	20	99.25	20	1.8125	2.31107
5360626	SMTN	29856	294.2	515.3	445.5	107.3	113.4	101.9	112.9	112.3	116.2	157.3	110.5	157	118.3	95.7	102.2	191.7	167.7	152.1	1	0	77.75	24.25	20.75	48.5	1.68086	-1.22487
7380228	KCNF1	382571	373.7	393.6	403.4	116.3	107.5	104.8	107.9	96.1	96.4	322.9	335.4	213.3	128.3	124.4	131.1	114.6	102.9	100.7	1	0	53.25	20	43.5	20	1.41278	1.12102
4670553	1110017D15RIK	73721	711.6	761.6	774.6	86.7	91	91	93.7	92.2	101.7	1986.5	1971.9	1895.5	137.9	99.9	102.6	114.2	96.1	94.7	1	0	52.5	21.75	325.5	20	1.2713	4.02459
4920121	1110017D15RIK	73721	522.3	430.9	450.2	92.1	91.3	93.8	97.8	92.8	89.5	1272.2	1055.7	1026.1	123.7	90.8	92.8	92.7	92.1	92.8	1	0	52.5	21.75	325.5	20	1.2713	4.02459
1230762	FANCA	14087	275	322.4	308.7	93.6	106	99.6	113.8	108.5	102.9	170.6	280.8	165.2	102.9	110.2	103.8	107.2	106.2	91.4	1	0	46.75	20	33.25	20	1.22497	0.733354
2680291	GPX2	14776	300.9	393.5	403.2	113.3	119.1	114.5	85.1	89.6	82.2	672.6	939.8	667.5	173.4	210.1	201.9	89.1	88.2	85.2	1	0	34.75	21	194.75	83.5	0.726624	1.22178
7550296	CCDC19	71870	791.5	515.6	705.2	114.3	109	117.8	107.4	98.7	111.5	2741	3020	2794.8	117.7	119.8	124.2	120.7	129.9	103.9	1	0	25.75	20.25	141.5	20	0.346651	2.82273
6940603	CABP2	29866	1314	722	1474.6	114.9	91.3	104.7	91.3	91.9	89.4	4132.9	4050.4	4011	125.4	97.9	130.9	88.4	84.9	86.4	1	0	22.5	21.5	258.75	20	0.0655883	3.69349
2490561	WFDC12	192200	260.6	262.3	336.2	102.4	91.7	104.2	99.3	96.3	80.4	94.4	84.2	94.3	268.4	241.1	320.5	95.9	87.2	88.6	1	0	20	20	20	23.5	0	-0.232661
3830373	KCNMB2	72413	1210.9	1464.1	1528.7	91	90.4	83.8	166.4	147.5	216.4	993.6	877.2	799.9	88.4	92.5	96.2	111.3	97	101.8	0	1	1894.75	24.75	593	20	6.25844	4.88996
3440739	PAQR9	75552	1323.9	1450.1	1489.4	140.7	102.4	120.3	127.4	121	149.3	927.5	676	750.5	91.8	98.8	105	105.3	115.6	108.6	0	1	1341.25	22.75	521.25	20	5.88157	4.7039
1470634	NEFL	18039	494.4	231	350.9	101.2	92.3	88.8	303.7	184.3	308.2	604.2	375.2	291.1	88.8	87.3	90.7	83.6	89.9	83.5	0	1	2380.75	41	2470	20	5.85965	6.94837
5900474	SCN3B	235281	424.3	491.1	397.1	88.6	86.5	95.4	100.3	100.8	121.1	411.3	544.9	419.9	91.2	85.7	102.5	88.1	87.5	96	0	1	925.75	23	1287	20	5.33092	6.00787
2630079	SCG3	20255	763.1	643.3	629.4	87	87.7	95.7	151.3	139.8	186.5	645.4	490.7	360.3	94.2	89.2	85.1	116.2	102.4	116	0	1	893.5	22.5	609.5	20	5.31147	4.92955
6550341	GDAP1	14545	780	636.8	683.1	97.3	100.3	103	120.4	121.2	178.5	653.7	529.8	468	94.5	92.7	92.5	91.8	95.1	83.4	0	1	1441	40	1417.25	20	5.17093	6.14695
7400356	GDAP1	14545	1178.5	725.7	966	103.6	104.9	120.1	148.2	146.7	252.3	907.5	910.6	625.7	86	94.9	98.7	95	87.8	92.8	0	1	1441	40	1417.25	20	5.17093	6.14695
2340619	PCDH8	18530	1012.3	864.3	1021.6	104.8	101.3	120.1	99.3	94.3	98.6	914.2	750.7	661.5	83.2	92	92.8	100.4	88.9	87.7	0	1	727.75	22.5	461.5	20	5.01545	4.52826
1260070	XIRP2	241431	188.2	213.1	195.7	90.7	92.6	89.6	92.1	90.4	90.6	445.1	440.8	340.8	90.7	89.8	92.5	98.9	91.7	89.1	0	1	2050.25	75	4976.25	20	4.77277	7.95892
1820196	NEFM	18040	891.6	983.5	1336.3	107.7	89.2	95.2	335.7	241.2	417.7	1709.6	944.2	1184.5	94.3	89.4	93	90.1	89.1	93.1	0	1	1995.25	76.75	2121.25	20	4.70026	6.72877
4640653	GABRB3	14402	617.4	523.3	505.8	98.9	91.7	103.9	140.5	112.5	150.7	517.9	347	357.4	100.5	88.9	90	93.6	90.5	95.9	0	1	2107.75	89.75	1767.5	20	4.55365	6.46557
7210192	GABRB3	14402	513.7	405.8	470.5	100	90.7	95	136.5	101.4	144.3	556.3	282.7	313.9	94.1	89.6	83.5	92.5	92.2	87.9	0	1	2107.75	89.75	1767.5	20	4.55365	6.46557
4230554	FANK1	66930	772.2	907.5	824.4	138.7	104.1	132.5	112.8	104.8	104.7	921.6	1003.5	791.8	102.6	112	98.5	91.1	114.3	99.9	0	1	478	22.5	551	20	4.40901	4.78398
3850139	ATP8A2	50769	491.1	755.2	533.2	118.9	117.2	104.9	129.3	121.4	141.2	461	407.1	358.6	109.3	107	119.7	104.7	95.8	112	0	1	476	22.5	588	20	4.40296	4.87774
5340064	PVALB	19293	3321.2	3093.2	3505.8	118.2	102.8	105.1	535	391.6	813.8	1869.2	2096.7	1558.2	102.5	81.3	104.4	89.7	81.2	86.7	0	1	640.75	35.25	229.75	20	4.18407	3.52199
4540561	CHGB	12653	1206.3	684.5	805.8	135.8	120	128.6	224	176.5	355.9	751.5	435.3	393.9	99.3	91.7	96.8	97.1	86.5	80.1	0	1	827	46.5	983.25	20	4.15258	5.61949
6770026	TTC24	214191	317.3	383.3	428.2	108.1	104.3	127.4	94.3	95.3	112	295.9	639.9	298.3	104.4	102.7	111.5	92.4	100.2	103.1	0	1	380.5	22.25	229.5	20	4.09602	3.52042
3140228	TNC	21923	329.4	617.6	520.6	95.6	106.7	98.8	206	195	160.4	322.5	561.4	327.7	97.3	94.5	97.3	98.8	99.3	103.5	0	1	11148	660.75	10905	816.5	4.07654	3.73939
6330332	TNC	21923	466	537.9	624.4	101.6	104.4	97.6	182.2	180.6	190.9	313.5	574.7	407.7	115.3	109.4	100.2	101.5	101.9	112.2	0	1	11148	660.75	10905	816.5	4.07654	3.73939
870086	MYT1	17932	1477.8	1432.8	1358	98.2	93.8	90.4	186.6	194.7	292.2	1359.8	1339.4	1208.9	97.4	84.6	112.8	89.1	89.4	96.2	0	1	364	22.25	382.75	20	4.03206	4.25833
2600162	AP3B2	11775	371	223.6	377	99.1	89.7	108.7	90.7	98.8	103.5	366.6	350.7	314.8	89.3	91.7	90.5	94.2	91.9	96.3	0	1	331	22.25	319.25	20	3.89495	3.99661
870520	2900006K08RIK	72873	204.8	203.3	242.6	110.5	101	114.4	108	102.2	110.6	259.8	302.6	295.8	99.4	92.7	110.3	112.6	95.1	104.1	0	1	528.75	40	793	20	3.72451	5.30925
2850240	ARMC4	74934	182.5	179.2	192.2	100.6	85.7	93.6	91.9	97.6	98.7	447.1	293.7	472.6	95.5	90.4	91.2	86.4	92.3	94.3	0	1	270.5	22.5	1328.25	20	3.58763	6.05338
1710647	4932425I24RIK	320214	504.8	234.4	345.7	91.6	92.9	95.2	91.9	88.6	97.9	843	842	533.1	102.6	99.9	95.4	92.1	97.6	97	0	1	252.25	23	800	20	3.45515	5.32193
5690653	KIF9	16578	230	172.8	187.5	108	112.9	107.6	99.8	111.4	99.9	438.1	371.5	355.3	103.7	101.1	109.6	106	101.4	108.4	0	1	287.75	26.75	749	24.5	3.42721	4.93411
50497	LRRC9	78257	180.9	197.8	188.4	81.3	98.8	91.2	84.4	87.5	89.3	349.8	368	290.4	84.8	101.4	103.5	93.3	86.3	89.6	0	1	239.5	22.5	769.25	20	3.41203	5.26538
7610646	CHGA	12652	657.8	1199	724.6	91.8	86	91.7	128.2	98.8	107.9	271.3	743.5	297.4	94.2	90.1	89.4	96	94.2	92.9	0	1	219.75	21.75	78.25	20	3.33678	1.96809
670408	P2RX3	228139	853.2	1004.7	830.5	107.3	97.2	101	164.9	129.6	191.9	624.7	633	553.7	106.1	96.4	101.2	91.5	85.8	95	0	1	213.5	21.75	207.25	20	3.29515	3.3733
3060451	IQCG	69707	309.7	434.3	494.2	99.9	142	122.1	91.7	108.8	98.5	515.5	659.1	567.9	103.5	108	102.9	90.2	106.1	97.4	0	1	625.5	76.75	970.75	33.5	3.02677	4.85687
3060154	CHRNB2	11444	621.8	573.6	530.7	102.9	106.2	98.1	137.1	112.8	151.3	529	452.1	333.9	110.7	105.2	113	101.2	93.8	93.9	0	1	168	21.25	163.25	20	2.98293	3.02901
2650736	KCNA10	242151	167.4	158.5	216.7	85.6	97.8	95.9	93.8	94.7	101	277.7	346.9	281.7	98	89.1	92.1	96.1	92.8	102.4	0	1	145.25	22	378.75	20	2.72296	4.24317
5270451	KCNA10	242151	206.7	249.8	278.1	118.7	109.1	105.3	102.8	102.4	106.8	532.9	726.8	480.1	106.9	113.5	100.1	109.4	101.8	91.8	0	1	145.25	22	378.75	20	2.72296	4.24317
1850551	ZFP474	66758	306.3	209.8	264.8	93.6	88.3	88.5	85.5	84.9	79.9	436.6	348.5	307.3	90.5	89.1	103.6	85	91	82	0	1	137.5	21.5	239.5	20	2.67702	3.58195
6280564	PLCH2	269615	396.4	622.5	600	146.6	164	193.6	88	100.2	96.5	300.3	388.9	275.7	104.2	100.9	119.3	98.3	90	86.5	0	1	373.25	64.75	122	23.75	2.52719	2.36088
520367	ACCN2	11419	473.5	535	520.7	99.7	99	113.2	168.2	135.9	181	312.2	357.4	313.4	93.5	89.1	108.5	102.7	94	97.6	0	1	222.5	40.75	131	20	2.44893	2.71149
7050154	SULT4A1	29859	1272.9	1510.9	1407.8	161	136.6	131.2	452.6	280.1	659.3	870.6	1317.4	820.6	91.6	92.8	85.4	94	103.1	87.6	0	1	103.75	20	58.75	20	2.37504	1.55459
1570767	TTC29	73301	222.8	201.5	223.9	101.3	95.4	93.1	92.4	95.5	102.3	446.7	431.5	424.2	92.5	96.1	101.9	104.1	93.8	88.3	0	1	106.75	21.5	240.5	20	2.31183	3.58796
1450739	ANO4	320091	140.1	115.1	149.6	79.5	85.5	83.7	118.9	112.7	131.9	307.8	551	344.9	80.2	88	88.4	95.2	87.2	100.4	0	1	82.25	22.5	848.5	20	1.87009	5.40684
2940301	ANO4	320091	151	119.1	137.5	86.8	87.7	87.2	138.2	119.7	132.3	478.5	1020.8	413.3	87.9	88.2	82.8	93	94.7	97.4	0	1	82.25	22.5	848.5	20	1.87009	5.40684
380332	LIPH	239759	132.9	108.7	126.2	97.9	101	97.9	86	85.1	91.6	267.7	345.8	332	108.2	85.4	91.1	83.5	85.2	87.7	0	1	69.5	21	208.75	20	1.72662	3.3837
2230379	LIPH	239759	171.7	135.2	173.1	108.3	96.7	100.9	96.1	88.4	86.9	276.7	425.5	331	102.1	99.9	97.9	86.3	92.5	95.4	0	1	69.5	21	208.75	20	1.72662	3.3837
3400091	FBXO36	66153	213	159.8	174.2	96.5	101.3	101.8	97.1	94.6	91.2	336.6	271.5	273.5	99.2	109.3	99.2	88.2	100	97.7	0	1	69.5	21.25	226.5	20	1.70955	3.50144
2690301	DNAJC5B	66326	186.8	151.9	145.1	99.3	89.4	86	93.7	87.2	94.4	804.4	726.4	652.4	85	91.7	92.3	97.7	91.6	93.6	0	1	66.75	22.5	723.5	20	1.56884	5.17692
6400397	CPNE9	211232	876.4	884.4	1053.1	101.2	85.3	98.1	165.9	118.8	225.9	378.8	319.9	389.2	88.9	88	99.7	83.1	91.1	95.7	0	1	53.25	20	30.75	20	1.41278	0.620586
6180050	OCM	18261	163.3	158.6	177.8	103.9	93.4	112.8	90.1	87.2	94.8	969.6	427.7	669.2	96.4	94	111.9	90.5	96.5	106.7	0	1	57.75	22.25	533.75	20	1.37602	4.73809
2970647	TRIM71	636931	229.2	276.7	283.4	169.4	154.3	145.4	89.8	90.3	93.9	475.9	379.8	358.5	85.5	85.9	92.1	85.2	98.9	95.5	0	1	148.25	83.5	264	20	0.828184	3.72247
7550348	NEK5	330721	176.1	150	168.2	114.6	101.6	110.1	88.9	96.5	95.5	453.1	535.2	367.8	94	113.8	95.4	88.9	93.6	82.4	0	1	34.75	20	130	20	0.797013	2.70044
6290711	MDH1B	76668	151.2	125.2	162.9	99.2	99.8	93	97.4	82.9	84.8	413.7	366.5	313.7	88.4	94	90.9	86.5	93.2	91.6	0	1	29	20	112.5	20	0.536053	2.49185
2570053	D630023F18RIK	98303	156.6	115.3	137.9	90.2	92.1	92.6	96.3	89	95.8	305.7	347.4	445.7	91	92.2	97.9	99.3	88.4	90.2	0	1	33.75	23.5	220.75	20	0.522227	3.46434
610709	1700009P17RIK	75472	306.2	206	276.3	93.2	93.3	97.5	88	91.5	87.2	740.7	559.3	661.8	118.9	94.2	98.3	88.6	87	95	0	1	28.25	20	114	20	0.498251	2.51096
1410010	CCDC114	211535	145.3	109.6	137.2	113.4	102.7	120.1	111	103.2	107.8	381.7	435.8	322.9	105.9	119.8	109.2	105.4	98.6	102.7	0	1	25	20.5	163	20	0.286304	3.0268
4730372	E230025N22RIK	240216	121.9	91.1	113	95.9	94.4	87.5	93.1	85.6	91	347.4	273.6	286.3	91.5	98.4	85.9	94.3	84.8	92.4	0	1	21.5	20.75	169.75	20	0.0512253	3.08534
2570605	WDR69	71227	213.6	207.4	154.4	119.8	113	116.8	102.5	91.2	94.9	686.6	400	434	97.5	90.6	111	114	90.1	88.6	0	1	20.25	20	126.25	20	0.0179219	2.65821
6180554	ACTC1	11464	216.3	136.8	169.7	96	92.2	90.7	89.5	90.6	91.8	636.6	332.9	394.2	94.3	82.8	94	88.7	90	92.3	0	1	20	20	46	20	0	1.20163
160376	1700024G13RIK	67085	205.4	143.1	206.5	101.8	98.2	104.9	95.1	99.4	97.9	429.5	274.6	296.5	91.6	112.8	101.4	99.4	97.6	92.1	0	1	20	20	77.5	20	0	1.9542
20408	TCTEX1D1	67344	255.4	205.1	229.9	90.7	83.3	85	88.9	85.5	91.1	432.1	612.7	521.3	88.2	89.5	100	78.7	86.1	88.4	0	1	20	20	43	20	0	1.10434
520605	EDARADD	171211	174.4	116	133.9	94.5	86.9	89.4	127.4	127.1	136.5	556.8	650.1	450.3	88.7	86.7	93.9	107.3	106.5	116.2	0	1	20	20	117	20	0	2.54844
4210612	4930535E21RIK	382077	136.6	106.7	109.6	111.1	88.8	98.3	91.3	92.1	92.1	525.1	420.4	284.4	95.2	89.9	89.8	95.1	97	88.2	0	1	20	20	90.75	20	0	2.1819
5690619	4932443I19RIK	403185	184.2	125.9	229.5	95.3	97.2	87.1	96.5	89.7	83.5	511.6	681.6	407.1	88.6	99.8	89.6	86	87.6	90.4	0	1	20	20	72.25	20	0	1.853
4060441	POLE	18973	113.3	105.5	114.4	120.5	97.4	114.8	131.3	103.4	113.7	289	537	313.9	111.2	97.3	111.8	111.7	96	101.4	0	1	27.75	100	1068.25	77	-1.84944	3.79425
1260601	ZCCHC12	72693	129.3	112.3	128.9	161.1	117	143.6	94.8	106.9	99	384.8	376.5	281.6	105.4	103.6	101.5	100.6	96.5	111.9	0	1	33	154.25	589.5	22.5	-2.22473	4.71149
5860441	ARHGDIG	14570	349.9	273.6	259.4	105.4	103.9	102.4	95.4	99.1	99.7	288.9	276.5	207.7	102.8	101.4	94.2	95.9	94.8	92	1	0	na	na	na	na	na	na
1710612	CCL21A	18829	376.6	351.4	334.1	93.7	94.6	96.6	108.3	93.7	116.1	106.6	122.6	98	87.9	91.9	83.8	90.7	98.4	85.4	1	0	na	na	na	na	na	na
4230315	CCL21C	65956	340.3	323.5	274.1	85.3	89.4	89.2	99.3	86.2	102.5	114.4	136.1	93.1	89.5	79.3	88.8	86.7	97.7	101.6	1	0	na	na	na	na	na	na
2490070	2210020M01RIK	66528	868.9	521.6	621.8	105.2	104.7	91.7	83.4	89.8	92.9	1729.3	1129.5	1055.2	90.7	98.1	112.1	104.3	97.9	105.7	1	1	na	na	na	na	na	na
2230400	2310076L09RIK	66968	617.8	359.5	380.3	117.8	111.6	113	99.1	98.9	95.9	787.7	628.8	375.9	106.3	124.7	111.4	101.9	95	111.3	1	0	na	na	na	na	na	na
2850360	4930470P17RIK	67637	639.5	645.1	577.4	81.9	87	78.7	89.9	86.9	89.8	290.5	213.5	133.1	89.1	90.7	84.4	86.6	90.7	90.3	1	0	na	na	na	na	na	na
7050484	PPP1R14A	68458	286.9	524.4	432.8	89	92.3	88.1	88.6	89	83.9	137	122.8	113.6	100.9	85.7	89.7	93.8	88.7	86.6	1	0	na	na	na	na	na	na
1260538	2010001J22RIK	70113	242.5	204.2	211.8	103.7	100.2	104.1	89.2	90.4	88.6	615.6	618.6	423.2	96.5	100.1	104.2	88	97.5	95.7	0	1	na	na	na	na	na	na
3450504	4922501L14RIK	71845	325.9	288.9	321.7	87.6	91.9	94.1	84.2	88.8	85.9	239	257.8	244.1	94.7	88.7	88.8	95.3	90.3	95	1	0	na	na	na	na	na	na
2710524	MORN5	75495	341.7	436	407.5	79.1	89.4	89.9	88.2	89	83	307.5	296.8	279	88.6	89.4	86.1	82.5	84.4	83.2	1	1	na	na	na	na	na	na
3440707	DNALI1	75563	233.4	229.1	226.2	129.5	116.4	108.8	96.5	98.2	95.5	658.5	554.5	458.2	113.8	98.4	93.7	104.3	96.8	92.7	0	1	na	na	na	na	na	na
2070386	IQCD	75732	366.6	225.8	249.1	115.2	109.1	110.9	102.4	98.6	106	778.2	392.3	342.4	116.6	115	113.6	106.6	103.9	95.1	0	1	na	na	na	na	na	na
270070	1700027A23RIK	76420	645.8	508.3	588.1	96.7	92.4	92.4	86.4	90.7	85.8	1074.9	665.8	685	103.2	89.9	100.8	85.1	92.4	91.3	1	1	na	na	na	na	na	na
1470079	CCDC88B	78317	361.9	395.7	357.5	87.7	84.6	85.4	87.9	90	83.1	107.1	151.8	106.1	102.4	91.9	84.3	89.7	95.5	84.8	1	0	na	na	na	na	na	na
240332	5330432B20RIK	99937	653.2	611.3	652.4	85.9	89.9	87.8	85.7	92.7	93.1	705.7	713.4	701.3	89	92.9	92.6	91	94.1	91.1	1	1	na	na	na	na	na	na
4640731	5330432B20RIK	99937	1665.2	1505.6	1602.7	90.5	84.7	94.7	86.3	93.1	99.7	1721.4	1625.2	1744.6	104.4	94.1	99.1	92.8	94.5	97.8	1	1	na	na	na	na	na	na
1820670	PDZD7	212684	468.4	629	501.4	91.7	91.6	101.6	101.1	88.7	107.4	383.2	343.7	292.4	98.4	99.3	96.2	101.4	98.7	98.2	1	1	na	na	na	na	na	na
6040279	A230074B11RIK	215413	222.6	173.5	177.8	88.2	83.1	86.4	89.1	85.4	89.4	305.1	356.1	252.6	90.7	91.1	89.1	88.1	83.9	84	0	1	na	na	na	na	na	na
4780047	B3GNT8	232984	271.4	460	343.7	107.1	99.8	98.3	95.9	90.9	87.4	269	432.8	311.4	95.1	87.1	92.1	102	120.1	104.7	1	0	na	na	na	na	na	na
6130482	C230078M08RIK	319749	353.9	304	323.5	103.5	90.1	99.4	119	100.5	97	314.7	397.8	266.7	103	88.1	95.1	131.2	92.1	99.8	1	0	na	na	na	na	na	na
3390348	EG328644	328644	315.9	447.7	386.8	93.2	99.8	97	95	91.6	97.8	181.8	198.8	170.5	89.4	87.4	85.9	87.2	88.1	92.3	1	0	na	na	na	na	na	na
730168	EG330070	330070	806.8	845.8	906.9	100.3	102.8	98.6	108.4	102.6	122.9	761.6	701.7	739.3	95.9	115.1	91.5	95.8	103.3	95.5	0	1	na	na	na	na	na	na
3130328	GM1322	383709	241.9	329.8	180	93.9	97.9	88.4	95.9	91.5	91.6	530.8	396.4	347.2	97.1	96.3	89.5	93.9	101.3	92.1	0	1	na	na	na	na	na	na
1690368	LOC547380	547380	473.8	790.2	787.4	96.8	97.4	111.6	104.1	99.4	107.8	349.7	498.6	374.2	102.1	98.9	110.7	87.8	108	99.9	1	1	na	na	na	na	na	na
3710592	EG623370	623370	187.3	215.8	198.6	91.2	88	84.4	93.2	92.9	89.2	264.8	401	254.5	92	87.7	100.8	85.9	90.2	90.7	0	1	na	na	na	na	na	na
3140692	LOC639928	639928	420.2	435.5	512.5	89.1	89	85.8	104.6	93.2	110.9	187.7	249.4	165.7	88.7	87.8	91.2	100.8	90.6	91.5	1	0	na	na	na	na	na	na
3990487	LOC672663	672663	262.6	324	310.5	92.1	98.5	90.2	94.4	97.5	88.3	125.9	123.1	124.3	91.3	86.7	97	92.3	94.3	86	1	0	na	na	na	na	na	na
3850156	LOC675572	675572	97.1	98.2	100.5	93.7	101	93.2	97.4	99.7	96.7	563.3	464.9	497.2	93.8	98	99.2	102.3	93.2	101.2	0	1	na	na	na	na	na	na
360228	LOC100040159	100040159	915	1178.5	1017	90.8	95.1	86.3	87	96.4	85	640.2	991	668.6	86	86	93.4	95	90.7	88.8	1	1	na	na	na	na	na	na
3170008	LOC100046771	100046771	238.9	299.4	264.6	96	94.2	97	92.9	96.7	91.5	311.4	484.2	358.7	96.4	99.5	100.5	87.4	99.5	93.1	0	1	na	na	na	na	na	na
610148	LOC100047046	100047046	640.2	553.9	599.7	105.7	105.4	100.2	99	102.5	100.6	494	456.5	449.9	105.2	100.8	104.6	100.2	111.1	107.3	1	1	na	na	na	na	na	na
2810180	LOC100047958	100047958	206.7	178.1	171.5	78.3	92.4	84.3	92.2	89.8	84.9	575.4	395.6	265.1	89.3	89	86.1	82.9	89.1	85.3	0	1	na	na	na	na	na	na
2570202	LOC100048534	100048534	242.3	200	216.3	99.8	90.5	84.8	98.2	88.7	87.7	837.7	617.4	579.1	99.2	93.1	89.3	98	94	94.3	0	1	na	na	na	na	na	na
3710201	1500001A10RIK	na	367.1	495.2	406.9	98.1	90.2	90.9	87.9	90.5	99.4	390.1	466.5	315.1	93.4	87.9	90.8	97.2	93.7	94.5	1	1	na	na	na	na	na	na
3400767	2810011L19RIK	na	707.3	807.6	857.7	95.2	97.9	90	93.9	91.8	100.4	555.3	513.9	392.2	89.4	93.7	86.5	87	92.5	92.6	1	1	na	na	na	na	na	na
6130768	5031409G23	na	304.7	461.7	522.8	99.1	93.8	106.1	104.6	88.8	92.6	295.2	296.8	419.1	110.6	99.4	102.3	95.8	103.2	94.6	1	1	na	na	na	na	na	na
7160008	6530403H02RIK	na	459.2	543.5	565.7	86.3	89.9	95.5	97.7	97.2	93.2	415.3	367.6	401.9	90.2	94.3	85.7	106.3	95.5	97.1	1	1	na	na	na	na	na	na
4050575	9330137I11RIK	na	388.5	470.1	382.5	93.1	85.9	89	92.3	87.3	98.7	406.1	342.3	391.5	86.6	95.1	95.5	90.6	90.1	95.4	1	1	na	na	na	na	na	na
1410328	9330179O15RIK	na	2512.1	1998.4	2256.8	97.5	86.6	94.8	96	89.4	100.2	1534.7	1506.7	1280.8	94.6	88.7	100.3	93.1	91.7	89	1	1	na	na	na	na	na	na
1660221	CHRNA9	na	1183.1	736.9	947.7	99	96.5	102	101.7	88.2	95.5	591.6	721.5	438.1	101.4	93.6	96.3	99.6	93.2	97	1	1	na	na	na	na	na	na
6580341	CYP11A1	na	674	850.4	839.6	108.3	92	88.7	92.9	91.4	108.1	476.8	846.9	705	115.3	111.8	98.8	84	95.5	94.3	1	1	na	na	na	na	na	na
4250402	LOC381269	na	800.1	871.4	851.7	93.7	93.7	94.4	113.7	100.6	102.9	559.9	678.7	505.2	98.4	92.8	96.7	88.9	97.9	86.1	1	1	na	na	na	na	na	na
6560577	LOC381375	na	1264.6	1267.9	1480.3	111	104.4	114	101.2	108.1	102.2	892	587.6	599.7	114.5	92.5	87.6	107	98.3	93.7	1	1	na	na	na	na	na	na
3390242	LOC382165	na	957.7	975.8	1016.7	92.4	97	90.8	92.2	88.3	89.9	696.2	994.6	641.7	96	88.7	91.5	96.8	98.3	93	1	1	na	na	na	na	na	na
3990603	NRXN3	na	258.3	434.9	360.1	107.6	99.1	110.2	94.3	104.7	104.8	310.5	332.7	336.6	98.3	99.1	114.5	96.2	98.9	91.4	1	1	na	na	na	na	na	na
460280	USH3A	na	482.4	431.3	393.5	101.1	92	102.5	110.7	108.4	116	421.4	390.8	265.2	96.3	108	99.1	93.5	102.4	97.6	1	1	na	na	na	na	na	na
5310577	4930528G09RIK	na	287.4	468.2	370.6	92.7	99.8	96.1	98.5	97.7	98.9	610.3	824.1	724.1	106.4	102.3	100.5	96.5	106	101.1	1	1	na	na	na	na	na	na
6480670	GPR155	na	287.8	259.5	278.8	98.2	92.5	93.6	100.1	95.8	96.9	347.9	427	305.2	86	93.9	91.9	91.9	100.6	103.9	1	1	na	na	na	na	na	na
3120561	LOC383709	na	657	521.8	629.6	87.6	85.1	89.4	87.3	83.4	85.6	962.7	486.2	841.8	85.7	87.1	94.2	90.8	90.7	90.3	1	1	na	na	na	na	na	na
5860035	LOXHD1	na	310.3	409.4	387.2	90.4	93.2	104	92.5	86.3	88.4	444.8	477	373.2	91.5	99.3	87.1	86.6	90.7	93.1	1	1	na	na	na	na	na	na
2000059	1700013E18RIK	na	659.5	250.2	253.5	104.4	105.8	112.2	93.5	88.3	99.3	939.5	486.8	379.5	110.7	96.7	106.9	117.3	100	95	1	1	na	na	na	na	na	na
430678	6330404F12RIK	na	695.8	900.5	657.4	90.5	95.5	87.9	88.4	84.8	89.1	265.1	300.4	198.8	86.5	88.2	98	93.6	95.5	88.1	1	0	na	na	na	na	na	na
2450259	9130422G05RIK	na	353.5	406.1	391.4	103.9	117.7	106.3	110.6	119.3	105.6	261.6	286.6	257.4	166.7	130	159.3	165.1	116.6	116.1	1	0	na	na	na	na	na	na
610364	C730029A08RIK	na	497.9	469.1	569	91.7	88.5	91.4	84.4	88.7	95.2	322	221	199	89.7	89.6	90.9	84.5	93.3	85.8	1	0	na	na	na	na	na	na
6370475	CCL21C	na	439	410.1	375	99.9	89.7	103.4	112.6	97	110.3	118	164.3	101.2	91.4	95.8	87.2	87.6	94.1	92.8	1	0	na	na	na	na	na	na
2970494	LOC238726	na	308.2	273.7	320.4	98	98.3	98.5	93.6	96.8	95.1	278.7	357.4	227	101	97.7	87.7	89.2	98.9	94.8	1	0	na	na	na	na	na	na
7510551	RAB3B	na	430.7	263.1	348.9	116.1	112.1	115.5	87.5	98.7	92	320.4	349.7	175.2	87	88.5	95	97.1	93.6	90	1	0	na	na	na	na	na	na
4730437	SLC9A9	na	265.6	334.4	291.4	117.9	98.7	110.8	113.2	91.9	90.1	142	118.9	157.6	101.5	98.5	105	95	95.9	99	1	0	na	na	na	na	na	na
1770349	ZFP276	na	287.3	293.3	264.4	103.4	100.3	95.4	95.3	99.4	101.4	221.9	259.1	190	114.2	97.5	94.7	98.5	104	96.9	1	0	na	na	na	na	na	na
2350242	1700026D08RIK	na	400	356.6	548.3	88.8	89.7	87.9	111.3	103.7	119.7	1676.1	1904.9	1942.5	232.5	114.5	168.8	91.4	93.5	85.1	1	0	na	na	na	na	na	na
4280491	A130066N16RIK	na	379.1	462.1	443.9	83.9	90.9	91.8	91.4	88.8	90.9	511.4	817.6	535.2	95.2	129	108.1	87.6	93.5	87.5	1	0	na	na	na	na	na	na
3310687	D930008O12RIK	na	305.1	290	293.7	102	90.2	109.3	99.6	100	106	351.6	319.8	335.8	111.8	119	128.6	89.4	99.6	96.5	1	0	na	na	na	na	na	na
5310220	EGFP	na	1681.9	2666.2	2540	111.3	96.3	117.1	97.9	102.5	103.9	1967.5	4502.4	3002.9	132	102.4	125.4	95.9	101.2	96.6	1	0	na	na	na	na	na	na
4590544	2700090O03RIK	na	993.2	1317.4	1561.5	89	98.2	96.2	125.2	101.5	169.5	665.4	925	899.6	95.9	87	97	95.7	94.8	92.1	0	1	na	na	na	na	na	na
4150301	1600029I14RIK	na	187	147.8	151.8	83	84.3	77.9	86.5	82.1	86.6	697.4	733.3	433.6	85.7	76.8	86.3	108.4	87	79.5	0	1	na	na	na	na	na	na
840129	1700003M02RIK	na	203	270.6	275.8	83.8	83.7	93.7	82.3	83.3	82.3	279	322.5	273.4	88.3	92	92.2	89.8	92.3	85.8	0	1	na	na	na	na	na	na
4590088	1700024G13RIK	na	252.9	178.6	258.6	91.5	88.4	101.7	90.7	91.7	86	592	332.7	406.6	95.5	95	92.1	91.3	97.7	105.7	0	1	na	na	na	na	na	na
1470167	1700129I04RIK	na	226.5	233.6	272.4	111.4	109.4	112	111.8	113	107.3	528.1	678.3	467.5	101.7	119	102.6	104.2	103	103.4	0	1	na	na	na	na	na	na
2680735	3110023G01RIK	na	206.6	208.9	214.8	103.2	116.8	111.8	99	102.6	95.7	298.7	337.7	267.8	104.1	109	110.6	105.3	93.3	93.5	0	1	na	na	na	na	na	na
5870068	4833441J24RIK	na	218.3	194	209.4	169.1	141.1	131.2	111.4	97.2	93.9	366.8	311.7	307.8	120	110.6	92	103.7	99.8	98.3	0	1	na	na	na	na	na	na
70609	4921513D09RIK	na	86	98.9	98.5	96.3	101	105.9	90.6	93.9	88.2	505.4	380.3	314.5	101	95.1	93.9	90.3	85.2	96.5	0	1	na	na	na	na	na	na
6760259	4930463G05RIK	na	148.9	196.1	160.1	97.7	88.7	100.4	85.4	91.5	85.4	307	346.5	345.8	89.7	87.8	85.7	87	97.2	87.9	0	1	na	na	na	na	na	na
5960168	4930579J09RIK	na	153.4	146.4	147.4	94.2	98.7	90.3	100.7	92.1	91.3	645.6	748.9	504.7	97.6	97.9	95.4	96.2	96	93.1	0	1	na	na	na	na	na	na
6220255	4933415I03RIK	na	184.1	159.3	196.6	106.9	103.7	116	90.2	89.3	85.2	291.4	279.2	267	93.8	84	102.8	89.9	93.1	84.6	0	1	na	na	na	na	na	na
3940598	4933428D01RIK	na	170.3	112.5	173.8	91	87.8	90.5	88.1	85.5	86.3	463.2	383.7	285.7	92.4	105.1	93.8	94.3	91.2	94.3	0	1	na	na	na	na	na	na
4540088	A330037I16RIK	na	478.5	429.3	424.1	122.2	117.8	108.8	103.9	113.4	98.9	676.6	569.6	594.3	93.8	111.4	106	95.7	95.6	93.3	0	1	na	na	na	na	na	na
2760187	APOM	na	166	128.3	142	97	91.8	100.4	100.1	93.8	96.1	354.2	395	267.9	90.6	92.6	95.9	107.9	86.1	96.4	0	1	na	na	na	na	na	na
6220239	C330001K17RIK	na	169	210.7	242.8	102	104	106.8	88.4	95.8	98.4	413.3	932.6	470.7	90	107.8	98.6	93	97.8	95.5	0	1	na	na	na	na	na	na
4260079	D16ERTD642E	na	173.7	180.9	190.2	92.1	91.2	91.9	82.6	84.1	85.7	359.2	709.9	340.4	101.9	94.5	91.1	87.6	95.5	87.3	0	1	na	na	na	na	na	na
1780376	LOC333088	na	371.9	147.6	254.1	86.5	90.1	91.2	85.6	87.1	83	849.9	960.3	386.7	87	83.3	86.1	94.1	87.8	88.2	0	1	na	na	na	na	na	na
4730711	LOC381738	na	292.3	187.7	278.5	94.1	93.2	92.9	91.2	82.9	85.7	634.7	508.1	394.2	89.9	89.3	87.7	89.2	89.4	90.4	0	1	na	na	na	na	na	na
5690088	LOC382069	na	95	95.2	98.8	91.7	94.8	89.6	91	93.7	89.4	985.9	1155.5	763	95.4	106.1	109.2	92.8	97.1	94.9	0	1	na	na	na	na	na	na
3870612	LRRC6	na	174.1	159.4	150.1	92.5	91	94.9	85.6	84.3	86.9	305.5	339.9	286.6	85.3	86.6	98.6	91.7	85.8	89.7	0	1	na	na	na	na	na	na
10195	NEF3	na	1175.1	1602.7	1874.5	120.2	93.8	91.9	615.3	323.9	720.8	2261.4	1792.8	1977.9	104.3	88.5	104	89.6	107.4	97.7	0	1	na	na	na	na	na	na
5810735	NEF3	na	967.9	1331.5	1444.5	115.7	95.1	99	442.6	262	538.9	1514.8	1604.7	1647.5	97.8	101.4	93	91.5	99.8	88.9	0	1	na	na	na	na	na	na

## Sheet: ENSC markers
probeid	TargetID	geneid	HC.c.1	HC.c.2	HC.c.3	ENSC.c.1	ENSC.c.2	ENSC.c.3	NEC.c.1	NEC.c.2	NEC.c.3	HC.v.1	HC.v.2	HC.v.3	ENSC.v.1	ENSC.v.2	ENSC.v.3	NEC.v.1	NEC.v.2	NEC.v.3	ENSC.c.marker	ENSC.v.marker	HC.c.rnaseq	Non.HC.c.rnaseq	HC.v.rnaseq	Non.HC.v.rnaseq	R.coch.log2	R.vest.log2
5860544	EPYC	13516	96.2278	95.6444	95.2944	2348.93	1996.31	1600.02	92.0944	85.4944	100.9	92.0111	85.1111	99.7722	106.583	105.978	266.478	94.2111	88.0333	118.917	1	0	763.75	62028.5	210	1119.25	-6.34369	-2.41407
7610301	EPYC	13516	89.3333	111.367	88.3667	3514.89	3666.52	4192.49	92.1944	87.1167	107.672	92.4556	78.3111	102.222	105.478	101.394	365.322	105.556	90.9444	129.983	1	0	763.75	62028.5	210	1119.25	-6.34369	-2.41407
6940035	RSPO2	239405	93.3056	91.5333	91.5111	662.983	703.467	682.472	95.0833	96.7333	97.0167	88.9	91	109.433	250.956	277.15	297.844	87.9167	94.2889	86.2833	1	1	37	2481	30.5	139.5	-6.06725	-2.19338
2710739	PAPSS2	23972	85.1444	88.3167	88.4278	405.522	461.833	417.567	96.6667	103.583	110.028	99.2944	102.222	98.6722	148.8	148.411	154.506	119.617	116.772	103.828	1	0	36	1753.5	50	120.25	-5.6061	-1.26604
4260148	PAPSS2	23972	90.25	86.8056	86.8722	653.367	729.789	501.894	111.072	119.083	112.744	118.356	92.9111	127.211	211.339	175.733	189.944	135.517	139.561	131.178	1	0	36	1753.5	50	120.25	-5.6061	-1.26604
7040689	LMX1A	110648	90.6944	91.8722	92.9667	224.117	226.033	246.8	84.8333	86.9333	82.6389	89.4944	94.35	114.311	831.461	648.378	702.861	90.1444	95.2611	85.0278	0	1	37	1610.75	30	2172.75	-5.44406	-6.17842
6250731	PAPPA2	23850	106.522	110.467	115.744	393.078	378.128	442.1	106.256	110.339	113.172	103.428	107.572	112.439	104.994	111.189	129.222	108.044	102.756	104.272	1	0	27.75	1071.5	29.75	20	-5.271	0.57289
4490176	IGF1	16000	103.661	98.0889	105.094	431.033	434.539	336.294	107.244	102.05	96.4167	90.9111	86.1278	90.6278	111.006	195.011	128.472	122.222	98.7889	127.572	1	0	747.75	21968.2	165.5	4917	-4.87672	-4.89288
5690367	LRP2	14725	89.9722	97.3333	101.122	458.672	654.078	713.406	85.35	87.4833	85.4167	88.0944	95.2444	108.689	325.622	308.878	414.933	86.1278	87.8722	88.7889	1	1	102	2917.75	63.5	5033	-4.83822	-6.30852
6860546	LRP2	14725	89.4944	93.0889	90.3611	275.178	415.306	333.983	85.4944	86.7944	86.5444	98.5556	88.9111	96.2778	286.872	293.544	334.472	93.6389	84.6833	85.0889	1	1	102	2917.75	63.5	5033	-4.83822	-6.30852
6250066	CLDN8	54420	93.0611	93.0778	91.7333	248.672	245.761	246.378	88.8278	92.4278	81.9111	98.1611	101.233	118.6	569.933	586.422	634.217	84.4444	92.7778	92.4278	0	1	57.75	1575	181.25	7994.5	-4.76939	-5.46295
2490368	PLSCR2	18828	100.878	104.928	111.922	293.233	310.594	269.989	100.833	103.439	104.1	157.956	211.483	244.294	577.672	677.728	741.439	216.644	180.006	206.35	1	0	82.25	2054.75	390.5	1096.5	-4.6428	-1.48951
2190039	RNASE1	19752	94.05	112.439	101.844	740.994	1093.33	1235.93	84.4167	81.2333	92.6167	131.772	132.05	143.928	506.056	617.583	485.1	93.0667	84.5111	81.0222	1	0	27.5	582	29.75	315	-4.40352	-3.40439
2630689	CRABP1	12903	81.7722	89.7833	89.0778	443.933	306.517	339.422	84.7611	87.4222	84.1778	81.1444	85.3778	82.3278	82.5389	91.4167	82.9333	90.6889	89.1056	77.8722	1	0	24	482.25	29.25	20	-4.32867	0.548437
7320494	NR2E1	21907	102.683	85.6889	110.317	746.15	338.55	493.972	89.15	96.2333	101.222	88.4833	107.733	90.35	96.6667	99.3389	106.767	95.4167	81.2833	100.911	1	0	23.75	471.5	29.25	20	-4.31126	0.548437
7210367	OTX2	18424	98.3	91.6778	88.1111	288.672	246.167	243.306	86.0889	82.0222	92.2278	93	94.6944	89.7667	648.272	495.3	402.611	95.0667	86.4444	86.8278	0	1	23.75	395	29	120.25	-4.05585	-2.05191
5890075	ATP6V1B1	110935	112.044	116.189	116.461	272.056	373.533	302.939	113.067	115.45	119.278	106.828	110.044	109.8	133.472	173.472	154.2	118.544	121.083	123.022	1	0	23.5	323	28.75	20	-3.7808	0.523562
1820767	OC90	18256	114.578	101.572	109.922	2252.43	2501.32	3049.8	98.1944	94.4389	99.9278	749.533	777.278	1648.05	4673.62	4718.46	4764.42	193.344	103.439	140.906	1	0	463.25	5341.75	644.25	37323.8	-3.52745	-5.85633
5720022	GALM	319625	112.144	90.8444	96.8333	258.011	300.711	278.994	108.767	100.533	96.3611	106.094	90.4222	138.428	140.844	136.178	178.783	96.8667	120.861	102.744	1	0	25	281	28.25	142.25	-3.49057	-2.33211
1580619	MFI2	30060	117.539	114.95	116.772	571.311	709.25	530.528	101.667	102.878	99.7556	147.822	126.667	233.006	597.378	542.039	517.044	113.528	100.4	96.7278	1	0	23.75	247.5	41.5	481	-3.38143	-3.53485
4210162	4732474O15RIK	238455	104.128	99.1389	94.1111	365.322	309.083	361.872	99.3444	90.4611	97.0833	104.728	104.672	108.822	359.467	407.956	334.25	88.0222	83.8167	98.8667	1	1	30.75	294	28.25	118.75	-3.25716	-2.0716
2680113	TTR	22139	86.3778	96.0167	92.7333	1062.01	1400.88	1880.31	107.028	110.283	98.6389	100.683	81.1444	207.028	1502.12	1392.44	1931.71	128.883	110.489	147.167	1	0	23.75	204.75	29	490	-3.10786	-4.07866
7650367	BC021891	234878	91.95	92.0667	91.5167	327.867	300.422	314.422	91.1	91.6778	87.4056	85.4556	86.4889	98.6278	201.839	156.594	173.728	93.5722	89.4944	87.6556	1	0	23	178	28	274.5	-2.95217	-3.29331
2570204	CDON	57810	104.344	103.922	97.9722	113.656	116.211	128.228	94.8833	94.5889	98.25	113.239	93.0444	105.383	283.528	271.628	268.25	113.689	112.272	115.289	0	1	301	1764.25	728.75	12731.2	-2.55122	-4.12681
50709	KCNE1	16509	108.311	101.472	92.5	123.644	126.05	132.583	84.1167	96.9	92.2833	94.6278	109.656	115.311	344.111	264.028	326.444	90.3056	93.4833	99.5722	0	1	24	139.25	29.5	670.5	-2.53657	-4.50645
1940730	GALNT3	14425	118.022	98.5333	96.7222	350.494	295.233	350.494	98.8889	112.706	95.7389	328.05	274.078	496.367	536.744	611.744	716.128	144.306	141.822	124.139	1	0	26	140.25	222.75	412	-2.43142	-0.887219
7560414	3110043J09RIK	73167	141.372	111.922	111.044	352.078	263.739	223.567	91.0944	96.6389	98.2167	98.9333	98.1944	98.0944	334.311	288.05	268.172	97.4944	91.0833	100.217	0	1	23.25	111	28	290.75	-2.25526	-3.37628
4200093	CDH3	12560	139.667	139.561	133.428	305.933	250.417	247.239	90.3111	97.0778	91.7333	105.556	106.256	105.283	349.25	313.439	306.856	95.8667	87.6056	92.8167	0	1	79.75	375	54	1869.25	-2.23333	-5.11336
4060674	TACR3	21338	92.4778	92.1222	89.2278	97.8778	103.006	92.5167	85.1444	90.0611	98.9278	86.5722	88.1667	108.689	355.011	370.544	485.311	86.0889	83.4444	88.7444	0	1	24.25	105.5	41.5	875.25	-2.12119	-4.39851
1770386	VMO1	327956	84.8556	101.1	92.0778	1366.62	1411.43	1671.9	115.2	94.4722	91.55	84.5833	86.9667	128.061	1161.9	966.028	1097.38	103.467	101.144	97.1667	1	0	20	75.25	21.5	52	-1.91169	-1.27417
460463	NOX3	224480	90.6111	99.1944	92.5222	98.8222	86.8389	91.1278	88.1111	84.4611	82.0222	91.3889	83.1889	99.05	382.078	675.511	768.328	87.7389	87.2556	90.4944	0	1	24.25	34.25	30	2604	-0.498119	-6.43962
7210600	SCNN1B	20277	87.8889	80.6611	87.2833	144.228	125.05	119.444	77.8722	90.7889	80.9222	83.15	84.7056	86.8611	492.722	359.261	385.311	82.9722	83.15	81.7722	0	1	22.5	21.5	26.5	175.25	0.0655883	-2.72535
1300452	RYA3	378700	97.85	91.4167	90.4056	98.9833	141.978	125.078	82.2222	87.7944	79.6778	84.4056	117.622	113.767	598.444	674.167	587.822	82.7667	77.8722	92.7167	0	1	24.25	22.5	29.75	963	0.10806	-5.01657
3310377	SLK	20874	84.5611	91.0944	104.361	273.211	347.839	318.517	95.6222	89.5833	83.5556	101.433	128.694	152.772	552.55	534.767	479.461	94.7722	93.9	92.8	1	0	2500.25	1323.75	7349.25	1310.5	0.917442	2.48748
10239	LOC100048733	100048733	118.267	112.028	107.933	450.411	655.389	465.244	100.983	97.5833	101.494	185.861	167.689	235.9	501.772	655.389	564.822	124.439	112.55	110.817	1	0	na	na	na	na	na	na
5570672	PTGDS	na	94.8833	93.3556	94.6278	341.45	378.439	358.561	102.172	108.583	94.9778	98.9	114.633	97.6278	496.044	592.45	644.256	99.05	100.844	104.978	1	1	na	na	na	na	na	na
6100440	LOC327956	na	89.9111	89.1056	82.8222	352.628	427.356	659.756	89	86.05	86.7333	85.2	100.056	93.0889	389.7	274.617	379.778	88.3444	85.4167	92.9111	1	1	na	na	na	na	na	na
4570328	SPINK5	na	85.9	90.3667	86.7333	417.322	305.667	445.083	82.6889	83.8778	83.65	82.3278	87.5833	87.0889	93.4833	88.8889	85.2833	86.5667	87.0889	84.65	1	0	na	na	na	na	na	na
6290239	4632401N01RIK	na	100.772	88.5722	90.5889	765.172	703.689	744.767	135.25	180.117	159.094	103.106	98.9	92.3778	345.561	285.228	253	115.128	101.806	107.811	0	1	na	na	na	na	na	na
