# Supplementary material for: RFX transcription factors are essential for hearing in mice
Source: Nat Commun. 2015 Oct 15;6:8549. doi: 10.1038/ncomms9549 (PMC4634137; doi:10.1038/ncomms9549)
Supplement: Supplementary Data 5 — Putative HC-enriched RFX target genes. [file ncomms9549-s6.xlsx]

## Sheet: cl.Amadeus_targets_RFX_combined
Supplementary Dataset 5: Putative HC-enriched RFX target genes
Mmensid	geneid	sym	Rfx1_ChIP	Rfx3_ChIP	HC.coch. rnaseq	Non.HC.coch .rnaseq	HC.vest .rnaseq	Non.HC.vest. rnaseq	R.coch. Rnaseq (log2)	R.vest. Rnaseq (log2)	array. R.coch (log2)	array .R.vest (log2)
ENSMUSG00000048416	17349	Mlf1	1	1	3628.75	289.5	9695.75	74	3.64784	7.03368	2.99	3.31
ENSMUSG00000040473	207686	A330021E22Rik	1	1	4759.5	260.75	13508.5	124.25	4.19007	6.76448	2.72	3.13
ENSMUSG00000019892	74978	Lrriq1	1	1	387	132	1369.75	23.25	1.5518	5.88054	0.89	2.65
ENSMUSG00000047021	241116	Ccdc108	1	1	247.75	22.5	1060.25	20	3.46089	5.72826	2.67	4.69
ENSMUSG00000032489	16578	Kif9	1	1	287.75	26.75	749	24.5	3.42721	4.93411	0.84	1.88
ENSMUSG00000046442	320472	Ppm1e	1	1	1230.5	59.25	850	30	4.37629	4.82443	0.96	1
ENSMUSG00000073102	381738	Ccdc164	1	1	173	22.25	433.25	20	2.95889	4.43713	1.71	2.88
ENSMUSG00000056598	74665	Lrrc48	1	1	309.75	24	422.25	20	3.69	4.40003	3.06	3.17
ENSMUSG00000046441	234728	Ftsjd1	1	1	290.75	99.25	383.75	20.5	1.55064	4.22647	0.99	1.41
ENSMUSG00000063145	72569	Bbs5	1	1	616.5	138	572.75	31	2.15943	4.20757	0.68	1.62
ENSMUSG00000049811	73873	Fam161a	1	1	379.5	32.25	349.75	20	3.55673	4.12825	0.27	0.25
ENSMUSG00000028576	67694	Ift74	1	1	1489	640.75	2135	156.25	1.21651	3.77231	0.87	1.47
ENSMUSG00000035268	18769	Pkig	1	1	570.75	169.25	476.25	39.25	1.7537	3.60095	0.88	1.42
ENSMUSG00000033900	213582	Mtap9	1	1	2736.5	810.75	3189.5	273	1.755	3.54636	0.86	2.24
ENSMUSG00000034706	432611	Dnaic2	1	1	196.25	21.5	229	20	3.19028	3.51728	0.57	0.81
ENSMUSG00000006464	52028	Bbs1	1	1	659.25	82.75	581.75	53	2.99399	3.45634	0.49	0.54
ENSMUSG00000031847	69528	1700030J22Rik	1	1	195.25	26	231.25	24.5	2.90874	3.2386	1.05	1.22
ENSMUSG00000021790	69496	Dydc1	1	1	34.75	20.75	184.5	20	0.743902	3.20555	0.2	1.16
ENSMUSG00000028391	71354	Wdr31	1	1	128.25	28.25	179	20	2.18264	3.16189	0.28	0.37
ENSMUSG00000026578	74895	4930455F23Rik	1	1	1410.5	256.5	722.5	90.5	2.45918	2.99701	1.56	1.93
ENSMUSG00000035179	67752	Ppp1r32	1	1	21.25	20.5	157.75	20	0.0518389	2.97957	0.14	1.13
ENSMUSG00000047193	110350	Dync2h1	1	1	2970.25	653.75	4121.5	546	2.18377	2.9162	1.6	1.62
ENSMUSG00000022722	56297	Arl6	1	1	1338.75	467.5	1629.5	217.5	1.51785	2.90534	1.43	1.52
ENSMUSG00000063704	332110	Mapk15	1	1	44	20.5	160.5	21.5	1.10188	2.90016	-0.25	-0.34
ENSMUSG00000046585	381229	Ccdc147	1	1	38.75	20.25	148.25	20	0.936274	2.88996	1.59	2.95
ENSMUSG00000056919	382090	4922501C03Rik	1	1	748.5	343.75	1151.5	160	1.12264	2.84737	0.66	0.41
ENSMUSG00000031951	234740	Tmem231	1	1	986	319.5	898.75	125.25	1.62577	2.84311	1.05	1.51
ENSMUSG00000059482	67157	2610301B20Rik	1	1	767	347.25	1043.75	148.25	1.14325	2.81567	0.91	1.66
ENSMUSG00000029469	12589	Ift81	1	1	494.75	314.5	1073.5	160.75	0.65364	2.73943	0.48	1.07
ENSMUSG00000027344	71313	Fsip1	1	1	109.25	20.25	129.25	20	2.43164	2.69209	0.53	0.87
ENSMUSG00000021007	104871	Spata7	1	1	156.5	87.5	305.5	49.5	0.838808	2.62567	0.13	0.3
ENSMUSG00000025963	76668	Mdh1b	1	1	29	20	112.5	20	0.536053	2.49185	0.58	1.99
ENSMUSG00000042523	105000	Dnalc1	1	1	828.5	289.25	1333.75	256.5	1.51818	2.37846	0.81	1.3
ENSMUSG00000036825	99167	Ssx2ip	1	1	2562.5	1176	2825.25	603	1.12366	2.22815	0.9	1.26
ENSMUSG00000020462	216618	Ccdc104	1	1	1989	707.5	2165	464	1.49124	2.22217	0.28	0.53
ENSMUSG00000014075	66061	Tctex1d2	1	1	247.25	276.25	709.25	168.25	-0.160004	2.07569	0.15	0.61
ENSMUSG00000020895	66910	Tmem107	1	1	50.25	20	94.5	22.5	1.32912	2.07039	2.23	1.87
ENSMUSG00000022420	54152	Dnalc4	1	1	158.25	112	205.5	50.75	0.498707	2.01766	0.45	0.73
ENSMUSG00000021993	70478	Mipep	1	1	193.5	70.25	222.25	55	1.46176	2.01468	0.8	1.43
ENSMUSG00000034292	74019	Traf3ip1	1	1	140.25	87	177.75	45.25	0.688913	1.97386	0.61	0.8
ENSMUSG00000068617	66793	Efcab1	1	1	1026	798	1832.75	484.5	0.36257	1.91944	0.7	1.37
ENSMUSG00000041035	226162	Dpcd	1	1	126.25	42.5	177.5	49.25	1.57075	1.84962	1.23	1.44
ENSMUSG00000056458	26448	Stk30	1	1	111	43.75	126.5	35.75	1.3432	1.82312	1.09	1.91
ENSMUSG00000038593	654470	Tctn1	1	1	74	36.25	138	42.5	1.02954	1.69913	0.06	0.14
ENSMUSG00000019590	13056	Cyb561	1	1	181.25	53.25	340.5	105.25	1.76713	1.69383	0.62	0.85
ENSMUSG00000046709	26414	Mapk10	1	1	47.5	88.75	387.5	121.25	-0.90182	1.67621	0	0.49
ENSMUSG00000031592	18536	Pcm1	1	1	16412.8	5182	12222.2	3866.75	1.66324	1.66032	0.84	0.86
ENSMUSG00000033502	229776	Cdc14a	1	1	1180.75	848.5	2842.5	933.75	0.476717	1.60605	-0.02	0.4
ENSMUSG00000028851	18221	Nudc	1	1	113.75	54	99.25	35.75	1.07484	1.47312	0.93	0.89
ENSMUSG00000016526	226419	Dyrk3	1	1	28.75	34.75	70.75	29.75	-0.273451	1.24984	0.42	1.6
ENSMUSG00000041798	103988	Gck	1	1	20	20	44.5	20	0	1.15381	0.29	0.79
ENSMUSG00000053553	73212	3110082I17Rik	1	1	108.25	100	132	60.75	0.114367	1.11958	0.67	1.24
ENSMUSG00000029166	100732	Mapre3	1	1	152.75	52.25	272.5	128.25	1.54767	1.0873	0.53	0.58
ENSMUSG00000039914	210582	Coq10a	1	1	96.5	46	85	40.75	1.0689	1.06066	0.63	0.66
ENSMUSG00000043909	27223	Trp53bp1	1	1	923.75	349.25	784	392.25	1.40324	0.99908	0.53	0.34
ENSMUSG00000024253	213575	Dync2li1	1	1	114.75	149	103.75	65.25	-0.376818	0.669062	0.16	0.94
ENSMUSG00000019945	73287	1700040L02Rik	1	1	20	61.5	71	65.75	-1.62059	0.110828	-0.62	0.49
ENSMUSG00000030032	75659	Wdr54	1	1	32	20	20	20	0.678072	0	0.44	0.79
ENSMUSG00000029790	83922	Tsga14	1	1	135.25	227.75	910.5	995.25	-0.751822	-0.1284	-0.86	0.4
ENSMUSG00000003099	19060	Ppp5c	1	1	86.25	42.5	74	114.25	1.02106	-0.626597	0.6	0.74
ENSMUSG00000073774	654462	Kncn	1	1	1527.25	32.25	2354	20	5.56549	6.87897	2.43	2.72
ENSMUSG00000027676	51938	Ccdc39	1	1	3054.5	389.25	5005.75	46.75	2.97217	6.74248	1.63	2.69
ENSMUSG00000049281	235281	Scn3b	1	1	925.75	23	1287	20	5.33092	6.00787	2.27	2.29
ENSMUSG00000056752	237806	Dnahc9	1	1	53.75	45.5	1204	20	0.240398	5.91169	0.29	1.67
ENSMUSG00000003354	105833	Ccdc65	1	1	307.5	25.5	900.25	20	3.59202	5.49225	1.52	2.29
ENSMUSG00000022805	320214	4932425I24Rik	1	1	252.25	23	800	20	3.45515	5.32193	1.89	2.87
ENSMUSG00000035126	242584	Wdr78	1	1	1058.5	161.75	1540	45.25	2.71018	5.08887	1.76	2.98
ENSMUSG00000044164	328234	Rnf182	1	1	1691.25	114.25	664	27.25	3.88782	4.60686	1.78	0.74
ENSMUSG00000037196	69310	Pacrg	1	1	227.5	55	587	25	2.04836	4.55336	1.96	2.65
ENSMUSG00000053783	74230	1700016K19Rik	1	1	133.25	21.75	282.25	20	2.61505	3.8189	1.98	2.94
ENSMUSG00000028637	73332	Ccdc30	1	1	341.75	203.25	415.75	29.5	0.749686	3.81693	0.82	1.15
ENSMUSG00000064181	216363	Rab3ip	1	1	688	141.75	842.75	66.5	2.27906	3.66368	2.06	2.53
ENSMUSG00000059854	244653	Hydin	1	1	467.5	38.25	2399.25	215.75	3.61143	3.47515	0.52	1.02
ENSMUSG00000041809	71877	Efhc1	1	1	288.25	41	518.5	53.5	2.81362	3.27673	1.68	2.18
ENSMUSG00000040040	21821	Ift88	1	1	493.5	252	761	80.5	0.969626	3.24084	0.45	1.17
ENSMUSG00000020973	109065	1110034A24Rik	1	1	203.25	39.75	363	38.5	2.35423	3.23704	0.65	1.47
ENSMUSG00000028438	109242	Kif24	1	1	175.75	21.5	264	28	3.03112	3.23704	0.37	0.65
ENSMUSG00000029660	75860	4930588N13Rik	1	1	157.5	21.25	186	20	2.88982	3.21723	0.52	0.56
ENSMUSG00000042616	230751	Oscp1	1	1	135	43	250.5	28	1.65055	3.16131	1.23	2.21
ENSMUSG00000020847	380714	Rph3al	1	1	92.5	49.75	235.5	26.5	0.894757	3.15166	0.57	0.62
ENSMUSG00000020562	75040	Efcab10	1	1	39.75	20.5	161.5	20	0.955331	3.01346	2.59	3.01
ENSMUSG00000048029	226265	Eno4	1	1	70.5	20.5	157.75	20	1.782	2.97957	0.75	0.88
ENSMUSG00000020319	216560	Wdpcp	1	1	490.75	224.5	602.5	77	1.12827	2.96803	0.93	1.36
ENSMUSG00000038010	76138	Ccdc138	1	1	264.75	205.25	355.5	46.75	0.367248	2.92681	0.65	1.55
ENSMUSG00000024033	22092	Rsph1	1	1	112	20.25	149.75	20	2.4675	2.90448	3.07	3.39
ENSMUSG00000025916	69312	Ppp1r42	1	1	33.75	20.25	142.75	20	0.736966	2.83542	0.26	0.49
ENSMUSG00000028139	66353	Riiad1	1	1	20.75	20.25	142.75	20	0.0351894	2.83542	1.41	2.6
ENSMUSG00000041343	73845	Ankrd42	1	1	372.5	157.5	408.75	61	1.24189	2.74434	0.15	0.6
ENSMUSG00000051435	329977	Fhad1	1	1	20.25	20	130.25	20	0.0179219	2.70321	0.31	1.21
ENSMUSG00000020014	380654	4930485B16Rik	1	1	1107.25	313.25	2150.75	338.5	1.82159	2.66761	0.72	1.24
ENSMUSG00000040936	209012	Ulk4	1	1	34.75	20	123.75	20	0.797013	2.62936	0	-0.43
ENSMUSG00000025702	71779	39508	1	1	3266	1465.5	4296.25	831.5	1.15613	2.36929	0.5	0.48
ENSMUSG00000059834	67161	Sclt1	1	1	583.75	331.5	681	132.25	0.816342	2.36439	0.09	0.24
ENSMUSG00000074771	319196	Ankrd5	1	1	61.75	20	99.25	20	1.62644	2.31107	0.35	0.79
ENSMUSG00000029463	68948	1500011H22Rik	1	1	53.25	20	117	24.25	1.41278	2.27045	0.21	0.75
ENSMUSG00000034858	235493	BC031353	1	1	540	185.5	821.75	170.75	1.54154	2.26681	0.7	0.75
ENSMUSG00000037325	71492	Bbs7	1	1	81.75	116.25	203	42.5	-0.50794	2.25594	0.01	0.81
ENSMUSG00000047084	83485	Ngrn	1	1	178	107.5	245.25	53.5	0.727541	2.19664	0.51	0.73
ENSMUSG00000050786	57895	Ccdc126	1	1	136	85.25	98	21.75	0.673835	2.17177	-0.19	0.66
ENSMUSG00000040929	19726	Rfx3	1	1	5240	2668	7929.5	1863.25	0.973808	2.08941	0.6	1.18
ENSMUSG00000028249	53378	Sdcbp	1	1	12222.2	7062.5	12911.5	3084	0.791259	2.06578	0.89	1.13
ENSMUSG00000028261	68493	Ndufaf4	1	1	2090.5	1425.5	1172.25	284.5	0.55238	2.04278	-0.02	-0.36
ENSMUSG00000049154	75429	Fam183b	1	1	20	20	81.75	20	0	2.03122	2.26	4.56
ENSMUSG00000032965	73916	Ift57	1	1	354.25	324.25	750.75	190.25	0.127661	1.98044	0.11	0.73
ENSMUSG00000064307	69358	Lrrc51	1	1	81.5	57.75	147	37.5	0.496979	1.97085	0.87	1.47
ENSMUSG00000027677	67120	Ttc14	1	1	4100.75	1293.75	1895.75	485	1.66433	1.96671	-0.04	-0.22
ENSMUSG00000012126	67586	Ubxn11	1	1	31.25	20	76.25	20	0.643856	1.93074	0.4	0.91
ENSMUSG00000039747	269717	Orai2	1	1	85.75	20	72.5	20	2.10014	1.85798	0.64	0.66
ENSMUSG00000018581	13411	Dnahc11	1	1	115.5	26.75	1548.5	428	2.11028	1.85519	0.32	1.26
ENSMUSG00000042216	52850	Sgsm1	1	1	58	24.25	65.25	20	1.25807	1.70598	0.92	1.49
ENSMUSG00000039178	67249	Tbc1d19	1	1	791	453.75	795.25	244	0.80178	1.70453	0.4	0.55
ENSMUSG00000049488	329795	Tmem67	1	1	373.25	190.25	356.5	110.5	0.972246	1.68986	0.22	0.52
ENSMUSG00000039137	73750	Whrn	1	1	66	20	77.5	24.25	1.72247	1.67621	0.98	0.62
ENSMUSG00000029920	13990	Smarcad1	1	1	1925.25	1024.75	1760.75	562.5	0.909774	1.64627	0.29	0.74
ENSMUSG00000021803	170677	Cdhr1	1	1	28	20	62.5	20	0.485427	1.64386	0.99	1.26
ENSMUSG00000028647	56309	Mycbp	1	1	927.25	365.5	521.25	174.25	1.34309	1.58082	0.78	1.38
ENSMUSG00000026831	69327	1700007K13Rik	1	1	29.75	20	57.25	20	0.57289	1.51728	0.68	1.15
ENSMUSG00000030079	56505	Ruvbl1	1	1	71.5	67.25	58.75	21.75	0.088409	1.43357	0.39	0.27
ENSMUSG00000036411	68283	9530077C05Rik	1	1	28	25.75	52.75	20	0.120854	1.39917	0.3	0.64
ENSMUSG00000010044	114602	Zmynd10	1	1	20	20	43	20	0	1.10434	0.22	1.05
ENSMUSG00000007867	76411	1700019E19Rik	1	1	64.25	66.25	114.25	68.75	-0.044224	0.732763	0.31	0.35
ENSMUSG00000020108	74747	Ddit4	1	1	232	183.75	230.5	165	0.336381	0.482301	1.04	1.09
ENSMUSG00000022972	68001	1110004E09Rik	1	1	318.25	258.5	428	334	0.299996	0.357763	1.14	1.28
ENSMUSG00000024352	71242	Spata24	1	1	37.25	20	20	20	0.89724	0	-0.05	0.26
ENSMUSG00000030086	66098	Chchd6	1	1	46.5	24.25	20	20	0.939246	0	1.23	1.85
ENSMUSG00000039715	71820	Wdr34	1	1	39.75	63.5	75	75	-0.675802	0	0.21	0.96
ENSMUSG00000020284	67884	1810043G02Rik	1	1	43.75	42.5	82.25	84	0.0418202	-0.0303736	0.13	0.19
ENSMUSG00000019578	66530	Ubxn6	1	1	133.25	85.25	128.25	135	0.644364	-0.0740006	0.55	0.73
ENSMUSG00000020198	11776	Ap3d1	1	1	340.75	124	289.75	332.75	1.45837	-0.19963	0.39	0.5
ENSMUSG00000026203	56812	Dnajb2	1	1	20	20	20	42.75	0	-1.09592	0.49	0.54
ENSMUSG00000049515	227357	Espnl	1	0	1200.5	26.75	1376	20	5.48795	6.10434	4.41	4.12
ENSMUSG00000035984	75533	Nme5	1	0	341.25	82.75	667.5	33.5	2.044	4.31653	1.98	2.3
ENSMUSG00000029420	231760	Rimbp2	1	0	269.5	22	315.75	20	3.61471	3.98071	2.57	2.5
ENSMUSG00000048550	208967	Thnsl1	1	0	257.25	136	282.25	49.5	0.919564	2.51147	0.33	0.33
ENSMUSG00000028653	66966	Trit1	0	1	212.25	74	243.25	41.75	1.52017	2.54259	1.01	1.44
ENSMUSG00000062590	78795	Armc9	0	1	230.25	107.75	171.75	51	1.09551	1.75174	0.39	0.66
ENSMUSG00000037716	382077	Ccdc33	0	1	20	20	90.75	20	0	2.1819	0.24	2.12
ENSMUSG00000021534	69315	1700001L19Rik	0	1	20	20	88	20	0	2.1375	-0.06	1.73
ENSMUSG00000051344	241075	Plekhm3	0	1	394.5	99.5	581	184.75	1.98726	1.65296	0.79	0.69
ENSMUSG00000028931	16498	Kcnab2	0	1	20	20	61	20	0	1.60881	0.69	1.75
ENSMUSG00000023391	13392	Dlx2	0	1	22.25	75	221.75	82.5	-1.75309	1.42647	-0.49	0.37
ENSMUSG00000021368	67046	Tbc1d7	0	1	33.75	37	53.25	71	-0.132638	-0.415037	0.44	1.25
ENSMUSG00000062372	83762	Otof	0	0	1565.5	59.25	3806	20.25	4.72366	7.55421	2.78	3.5
ENSMUSG00000043020	242253	Wdr63	0	0	136	21.75	279	20	2.64452	3.80219	0.39	0.85
ENSMUSG00000046886	66758	Zfp474	0	0	137.5	21.5	239.5	20	2.67702	3.58195	1.51	1.94
ENSMUSG00000035394	74453	Ccdc11	0	0	86.25	29.75	236.25	20	1.53563	3.56224	0.71	1.1
ENSMUSG00000021747	74430	4930452B06Rik	0	0	432.75	168	716.5	73.5	1.36507	3.28515	1.5	1.92
ENSMUSG00000021557	67269	Agtpbp1	0	0	1280.25	277.5	923.75	113	2.20587	3.03118	0.71	0.43
ENSMUSG00000036022	78755	Fam122b	0	0	79.75	303	800.25	144.25	-1.92576	2.47188	-0.07	0.49
ENSMUSG00000022105	19645	Rb1	0	0	2529	1215	3003	571.25	1.05761	2.39421	1.14	1.31
ENSMUSG00000066196	433700	Spag8	0	0	48	20	100.75	20	1.26303	2.33271	0.48	0.98
ENSMUSG00000025008	67590	Tctn3	0	0	110.25	43.75	207.25	43.5	1.33342	2.25228	0.36	1.01
ENSMUSG00000028211	60599	Trp53inp1	0	0	4016.25	2036.25	5457	1219.75	0.979934	2.16152	0.73	0.44
ENSMUSG00000026274	269224	Pask	0	0	69.5	24.5	115.25	28.75	1.50423	2.00313	0.57	0.84
ENSMUSG00000035095	219148	Fam167a	0	0	61.75	20	66.25	20	1.62644	1.72792	0.28	0.42
ENSMUSG00000029182	75434	1700001C02Rik	0	0	20	20	43	20	0	1.10434	0.75	1.62
ENSMUSG00000068921	65111	Dap3	0	0	215	100	293	158.5	1.10434	0.886418	0.45	0.72
ENSMUSG00000022262	110082	Dnahc5	0	0	88	60.5	5255	21.5	0.540568	7.93321	0.48	3.79
ENSMUSG00000026609	22283	Ush2a	0	0	3775.5	83.75	4076.25	22.25	5.49443	7.51729	1.36	0.89
ENSMUSG00000019796	237253	Lrp11	0	0	1050.5	75.75	1017.5	20	3.79369	5.66888	2.72	2.89
ENSMUSG00000042873	269788	Lhfpl4	0	0	526.75	22.5	853.75	20	4.54912	5.41574	0.26	0.47
ENSMUSG00000051251	18071	Nhlh1	0	0	1227.5	34.25	831.25	20	5.16348	5.37721	3.45	2.89
ENSMUSG00000064202	381218	4430402I18Rik	0	0	160.5	29	829.25	20	2.46845	5.37374	0.29	1.11
ENSMUSG00000068082	433899	Grxcr1	0	0	800	22.5	681.5	20	5.152	5.09064	3.34	2.86
ENSMUSG00000030031	243574	Kbtbd8	0	0	1249.5	190.75	864.25	27.25	2.7116	4.98712	1.53	1.74
ENSMUSG00000033066	14457	Gas7	0	0	145.25	197.5	1987.25	63.5	-0.443314	4.96787	1.12	2.99
ENSMUSG00000022783	50525	Spag6	0	0	608.5	54.5	1226	39.25	3.48093	4.96512	2.47	3.01
ENSMUSG00000046610	319888	5330437I02Rik	0	0	1166.5	22.5	583.25	20	5.69612	4.86604	1.89	0.91
ENSMUSG00000059588	54598	Calcrl	0	0	930	49	601	22.5	4.24638	4.73937	0.63	0.32
ENSMUSG00000036699	72693	Zcchc12	0	0	33	154.25	589.5	22.5	-2.22473	4.71149	-0.18	1.73
ENSMUSG00000027702	71827	Lrrc34	0	0	78.25	22.25	476.25	20	1.81429	4.57365	0.1	0.78
ENSMUSG00000027827	16497	Kcnab1	0	0	80.75	31.25	482.75	25	1.36961	4.27128	-0.05	0.25
ENSMUSG00000044912	238266	Syt16	0	0	39.25	54.25	380.25	20	-0.46693	4.24888	-0.23	1.37
ENSMUSG00000028441	73721	1110017D15Rik	0	0	52.5	21.75	325.5	20	1.2713	4.02459	3.06	4.12
ENSMUSG00000062444	11775	Ap3b2	0	0	331	22.25	319.25	20	3.89495	3.99661	2.5	2.68
ENSMUSG00000027843	19260	Ptpn22	0	0	151	22	400.25	28	2.77897	3.8374	0.61	1.02
ENSMUSG00000048978	22360	Nrsn1	0	0	455.25	22.5	264.75	20	4.33866	3.72656	1.72	0.81
ENSMUSG00000024857	29866	Cabp2	0	0	22.5	21.5	258.75	20	0.0655883	3.69349	3.44	5.12
ENSMUSG00000026253	11449	Chrng	0	0	267.25	22	257.5	20	3.60261	3.6865	3.63	4
ENSMUSG00000042433	331537	E230019M04Rik	0	0	22.5	21.5	242	20	0.0655883	3.59694	0.28	0.86
ENSMUSG00000037101	73301	Ttc29	0	0	106.75	21.5	240.5	20	2.31183	3.58796	1.16	2.16
ENSMUSG00000049555	20776	Tmie	0	0	357	37.25	255.5	22.5	3.26061	3.50533	2.36	2.5
ENSMUSG00000075284	215280	Wipf1	0	0	453	139.25	436.75	39.25	1.70183	3.47604	1.1	1.32
ENSMUSG00000030276	101100	Ttll3	0	0	260.25	46.25	311	32	2.49237	3.28077	0.64	1.32
ENSMUSG00000022329	56274	Stk3	0	0	2957.25	1086	3347.5	422.25	1.44523	2.98691	1.04	1.12
ENSMUSG00000042312	20196	S100a13	0	0	75	24	198.5	25.75	1.64386	2.94649	2.08	2.5
ENSMUSG00000035275	242570	Raver2	0	0	1093	158.75	705.25	92.25	2.78346	2.93451	0.6	0.5
ENSMUSG00000000552	29813	Zfp385a	0	0	145.25	24.75	372.25	48.75	2.55304	2.9328	0.75	0.78
ENSMUSG00000046753	320234	Ccdc66	0	0	317.25	106	297.75	42.5	1.58156	2.80857	0.14	0.4
ENSMUSG00000063659	30928	Zfp238	0	0	4807.75	1197.75	4633	695	2.00504	2.73686	1.87	1.19
ENSMUSG00000030275	75320	Etnk1	0	0	14397.8	8051.25	21040.5	3563.75	0.838559	2.5617	0.67	1.02
ENSMUSG00000040407	100986	Akap9	0	0	12731.2	2551.25	13138	2339.5	2.3191	2.48947	1.03	1.28
ENSMUSG00000027387	57432	Zc3h8	0	0	262	58	109.75	20.25	2.17544	2.43823	0.06	0.04
ENSMUSG00000025199	12675	Chuk	0	0	2224.5	1246	3270.5	614	0.836177	2.4132	0.49	0.64
ENSMUSG00000026090	72097	2010300C02Rik	0	0	197.5	45.5	370.75	72.5	2.11791	2.35439	1.01	1.57
ENSMUSG00000030309	232560	Caprin2	0	0	118.75	47	172.75	34.75	1.33719	2.3136	-0.06	0.13
ENSMUSG00000043241	326622	Upf2	0	0	3045.5	759	2293.25	489.5	2.00451	2.22801	0.83	0.81
ENSMUSG00000057230	269774	Aak1	0	0	1006.25	190.75	1051.75	225	2.39923	2.22479	1.18	1.18
ENSMUSG00000061601	26875	Pclo	0	0	747.5	173.5	744	160.75	2.10714	2.21048	0.09	0.15
ENSMUSG00000060675	225845	Pla2g16	0	0	299.5	56.25	301	70.5	2.41263	2.09407	1.73	1.39
ENSMUSG00000031934	55991	Panx1	0	0	87	25.5	179	42.5	1.77052	2.07442	0.74	1.87
ENSMUSG00000025968	227197	Ndufs1	0	0	1003	299.75	879	210.5	1.74249	2.06204	0.54	0.83
ENSMUSG00000028524	73094	Sgip1	0	0	412.5	76.75	284.75	68.25	2.42616	2.06079	1.11	0.34
ENSMUSG00000072473	67085	1700024G13Rik	0	0	20	20	77.5	20	0	1.9542	0.84	1.69
ENSMUSG00000032599	76500	Ip6k2	0	0	1174	623.5	906.75	244	0.912971	1.89382	-0.06	-0.28
ENSMUSG00000039954	269019	Stk32a	0	0	21.5	20.75	174.25	47.75	0.0512253	1.86759	0.06	1.18
ENSMUSG00000024384	73473	Iws1	0	0	3212	1852.25	3127.5	860.75	0.794193	1.86134	0.54	0.23
ENSMUSG00000033526	327655	Ppip5k1	0	0	245.5	61.75	131	37.5	1.99121	1.8046	0.32	0.28
ENSMUSG00000026754	76899	Golga1	0	0	512	262.25	657.5	189.25	0.965201	1.7967	0.49	0.52
ENSMUSG00000031428	66995	Zcchc18	0	0	546	214.25	603	175.75	1.34961	1.77863	0.71	0.84
ENSMUSG00000030222	232441	Rerg	0	0	119.5	64.25	68.5	20	0.895242	1.7761	-0.11	0.24
ENSMUSG00000025766	73852	D3Ertd751e	0	0	752.75	495.25	469.5	138.5	0.604014	1.76124	0.01	0.46
ENSMUSG00000021079	30056	Timm9	0	0	152.25	80	83.5	26.5	0.92837	1.65578	0.82	0.53
ENSMUSG00000034248	67712	Slc25a37	0	0	983.25	392.5	943	305.5	1.32487	1.62609	0.32	0.22
ENSMUSG00000027201	17876	Myef2	0	0	1073.5	377.25	708.5	230.25	1.50873	1.62157	0.41	0.25
ENSMUSG00000029722	231801	Agfg2	0	0	157.5	59	147.25	48.75	1.41656	1.59479	1	0.81
ENSMUSG00000042189	71062	Tekt3	0	0	26.5	20	60	20	0.405992	1.58496	0.02	0.56
ENSMUSG00000069135	75296	Fgfr1op	0	0	597.5	198.75	721.75	252.5	1.58798	1.51522	0.56	0.99
ENSMUSG00000022856	66664	Tmem41a	0	0	149.5	48	75.25	27.25	1.63904	1.46544	1.71	1.85
ENSMUSG00000003039	67922	Fam32a	0	0	3133.5	1895.75	3255	1200	0.725006	1.43962	0.63	0.87
ENSMUSG00000038984	239364	Tspyl5	0	0	234.5	203.25	485.5	206.5	0.206333	1.23333	0.6	0.61
ENSMUSG00000030838	72088	Ush1c	0	0	240	81.25	641.75	471.75	1.56259	0.443989	0.23	1.09
ENSMUSG00000029053	18762	Prkcz	0	0	49	20	73.5	61.5	1.29278	0.257158	0.5	0.48
ENSMUSG00000037214	73754	Thap1	0	0	55.75	27.25	20	23.75	1.03272	-0.247928	0.17	-0.03
ENSMUSG00000032744	56198	Heyl	0	0	95	60	151.75	209.5	0.662965	-0.465254	0.1	0.76

## Sheet: Sheet1
ensid	geneid	sym	biotype	HC.coch	Non.HC.coch	HC.vest	Non.HC.vest	R.coch	R.vest	array.R.coch	array.R.vest
ENSMUSG00000000552	29813	Zfp385a	protein_coding	145.25	24.75	372.25	48.75	2.55304	2.9328	0.75	0.78
ENSMUSG00000003039	67922	Fam32a	protein_coding	3133.5	1895.75	3255	1200	0.725006	1.43962	0.63	0.87
ENSMUSG00000003099	19060	Ppp5c	protein_coding	86.25	42.5	74	114.25	1.02106	-0.626597	0.6	0.74
ENSMUSG00000003354	105833	Ccdc65	protein_coding	307.5	25.5	900.25	20	3.59202	5.49225	1.52	2.29
ENSMUSG00000006464	52028	Bbs1	protein_coding	659.25	82.75	581.75	53	2.99399	3.45634	0.49	0.54
ENSMUSG00000007867	76411	1700019E19Rik	protein_coding	64.25	66.25	114.25	68.75	-0.044224	0.732763	0.31	0.35
ENSMUSG00000010044	114602	Zmynd10	protein_coding	20	20	43	20	0	1.10434	0.22	1.05
ENSMUSG00000012126	67586	Ubxn11	protein_coding	31.25	20	76.25	20	0.643856	1.93074	0.4	0.91
ENSMUSG00000014075	66061	Tctex1d2	protein_coding	247.25	276.25	709.25	168.25	-0.160004	2.07569	0.15	0.61
ENSMUSG00000016526	226419	Dyrk3	protein_coding	28.75	34.75	70.75	29.75	-0.273451	1.24984	0.42	1.6
ENSMUSG00000018581	13411	Dnahc11	protein_coding	115.5	26.75	1548.5	428	2.11028	1.85519	0.32	1.26
ENSMUSG00000019578	66530	Ubxn6	protein_coding	133.25	85.25	128.25	135	0.644364	-0.0740006	0.55	0.73
ENSMUSG00000019590	13056	Cyb561	protein_coding	181.25	53.25	340.5	105.25	1.76713	1.69383	0.62	0.85
ENSMUSG00000019796	237253	Lrp11	protein_coding	1050.5	75.75	1017.5	20	3.79369	5.66888	2.72	2.89
ENSMUSG00000019892	74978	Lrriq1	protein_coding	387	132	1369.75	23.25	1.5518	5.88054	0.89	2.65
ENSMUSG00000019945	73287	1700040L02Rik	protein_coding	20	61.5	71	65.75	-1.62059	0.110828	-0.62	0.49
ENSMUSG00000020014	380654	4930485B16Rik	protein_coding	1107.25	313.25	2150.75	338.5	1.82159	2.66761	0.72	1.24
ENSMUSG00000020108	74747	Ddit4	protein_coding	232	183.75	230.5	165	0.336381	0.482301	1.04	1.09
ENSMUSG00000020198	11776	Ap3d1	protein_coding	340.75	124	289.75	332.75	1.45837	-0.19963	0.39	0.5
ENSMUSG00000020284	67884	1810043G02Rik	protein_coding	43.75	42.5	82.25	84	0.0418202	-0.0303736	0.13	0.19
ENSMUSG00000020319	216560	Wdpcp	protein_coding	490.75	224.5	602.5	77	1.12827	2.96803	0.93	1.36
ENSMUSG00000020462	216618	Ccdc104	protein_coding	1989	707.5	2165	464	1.49124	2.22217	0.28	0.53
ENSMUSG00000020562	75040	Efcab10	protein_coding	39.75	20.5	161.5	20	0.955331	3.01346	2.59	3.01
ENSMUSG00000020847	380714	Rph3al	protein_coding	92.5	49.75	235.5	26.5	0.894757	3.15166	0.57	0.62
ENSMUSG00000020895	66910	Tmem107	protein_coding	50.25	20	94.5	22.5	1.32912	2.07039	2.23	1.87
ENSMUSG00000020973	109065	1110034A24Rik	protein_coding	203.25	39.75	363	38.5	2.35423	3.23704	0.65	1.47
ENSMUSG00000021007	104871	Spata7	protein_coding	156.5	87.5	305.5	49.5	0.838808	2.62567	0.13	0.3
ENSMUSG00000021079	30056	Timm9	protein_coding	152.25	80	83.5	26.5	0.92837	1.65578	0.82	0.53
ENSMUSG00000021368	67046	Tbc1d7	protein_coding	33.75	37	53.25	71	-0.132638	-0.415037	0.44	1.25
ENSMUSG00000021534	69315	1700001L19Rik	protein_coding	20	20	88	20	0	2.1375	-0.06	1.73
ENSMUSG00000021557	67269	Agtpbp1	protein_coding	1280.25	277.5	923.75	113	2.20587	3.03118	0.71	0.43
ENSMUSG00000021747	74430	4930452B06Rik	protein_coding	432.75	168	716.5	73.5	1.36507	3.28515	1.5	1.92
ENSMUSG00000021790	69496	Dydc1	protein_coding	34.75	20.75	184.5	20	0.743902	3.20555	0.2	1.16
ENSMUSG00000021803	170677	Cdhr1	protein_coding	28	20	62.5	20	0.485427	1.64386	0.99	1.26
ENSMUSG00000021993	70478	Mipep	protein_coding	193.5	70.25	222.25	55	1.46176	2.01468	0.8	1.43
ENSMUSG00000022105	19645	Rb1	protein_coding	2529	1215	3003	571.25	1.05761	2.39421	1.14	1.31
ENSMUSG00000022262	110082	Dnahc5	protein_coding	88	60.5	5255	21.5	0.540568	7.93321	0.48	3.79
ENSMUSG00000022329	56274	Stk3	protein_coding	2957.25	1086	3347.5	422.25	1.44523	2.98691	1.04	1.12
ENSMUSG00000022420	54152	Dnalc4	protein_coding	158.25	112	205.5	50.75	0.498707	2.01766	0.45	0.73
ENSMUSG00000022722	56297	Arl6	protein_coding	1338.75	467.5	1629.5	217.5	1.51785	2.90534	1.43	1.52
ENSMUSG00000022783	50525	Spag6	protein_coding	608.5	54.5	1226	39.25	3.48093	4.96512	2.47	3.01
ENSMUSG00000022805	320214	4932425I24Rik	protein_coding	252.25	23	800	20	3.45515	5.32193	1.89	2.87
ENSMUSG00000022856	66664	Tmem41a	protein_coding	149.5	48	75.25	27.25	1.63904	1.46544	1.71	1.85
ENSMUSG00000022972	68001	1110004E09Rik	protein_coding	318.25	258.5	428	334	0.299996	0.357763	1.14	1.28
ENSMUSG00000023391	13392	Dlx2	protein_coding	22.25	75	221.75	82.5	-1.75309	1.42647	-0.49	0.37
ENSMUSG00000024033	22092	Rsph1	protein_coding	112	20.25	149.75	20	2.4675	2.90448	3.07	3.39
ENSMUSG00000024253	213575	Dync2li1	protein_coding	114.75	149	103.75	65.25	-0.376818	0.669062	0.16	0.94
ENSMUSG00000024352	71242	Spata24	protein_coding	37.25	20	20	20	0.89724	0	-0.05	0.26
ENSMUSG00000024384	73473	Iws1	protein_coding	3212	1852.25	3127.5	860.75	0.794193	1.86134	0.54	0.23
ENSMUSG00000024857	29866	Cabp2	protein_coding	22.5	21.5	258.75	20	0.0655883	3.69349	3.44	5.12
ENSMUSG00000025008	67590	Tctn3	protein_coding	110.25	43.75	207.25	43.5	1.33342	2.25228	0.36	1.01
ENSMUSG00000025199	12675	Chuk	protein_coding	2224.5	1246	3270.5	614	0.836177	2.4132	0.49	0.64
ENSMUSG00000025702	71779	39508	protein_coding	3266	1465.5	4296.25	831.5	1.15613	2.36929	0.5	0.48
ENSMUSG00000025766	73852	D3Ertd751e	protein_coding	752.75	495.25	469.5	138.5	0.604014	1.76124	0.01	0.46
ENSMUSG00000025916	69312	Ppp1r42	protein_coding	33.75	20.25	142.75	20	0.736966	2.83542	0.26	0.49
ENSMUSG00000025963	76668	Mdh1b	protein_coding	29	20	112.5	20	0.536053	2.49185	0.58	1.99
ENSMUSG00000025968	227197	Ndufs1	protein_coding	1003	299.75	879	210.5	1.74249	2.06204	0.54	0.83
ENSMUSG00000026090	72097	2010300C02Rik	protein_coding	197.5	45.5	370.75	72.5	2.11791	2.35439	1.01	1.57
ENSMUSG00000026203	56812	Dnajb2	protein_coding	20	20	20	42.75	0	-1.09592	0.49	0.54
ENSMUSG00000026253	11449	Chrng	protein_coding	267.25	22	257.5	20	3.60261	3.6865	3.63	4
ENSMUSG00000026274	269224	Pask	protein_coding	69.5	24.5	115.25	28.75	1.50423	2.00313	0.57	0.84
ENSMUSG00000026578	74895	4930455F23Rik	protein_coding	1410.5	256.5	722.5	90.5	2.45918	2.99701	1.56	1.93
ENSMUSG00000026609	22283	Ush2a	protein_coding	3775.5	83.75	4076.25	22.25	5.49443	7.51729	1.36	0.89
ENSMUSG00000026754	76899	Golga1	protein_coding	512	262.25	657.5	189.25	0.965201	1.7967	0.49	0.52
ENSMUSG00000026831	69327	1700007K13Rik	protein_coding	29.75	20	57.25	20	0.57289	1.51728	0.68	1.15
ENSMUSG00000027201	17876	Myef2	protein_coding	1073.5	377.25	708.5	230.25	1.50873	1.62157	0.41	0.25
ENSMUSG00000027344	71313	Fsip1	protein_coding	109.25	20.25	129.25	20	2.43164	2.69209	0.53	0.87
ENSMUSG00000027387	57432	Zc3h8	protein_coding	262	58	109.75	20.25	2.17544	2.43823	0.06	0.04
ENSMUSG00000027676	51938	Ccdc39	protein_coding	3054.5	389.25	5005.75	46.75	2.97217	6.74248	1.63	2.69
ENSMUSG00000027677	67120	Ttc14	protein_coding	4100.75	1293.75	1895.75	485	1.66433	1.96671	-0.04	-0.22
ENSMUSG00000027702	71827	Lrrc34	protein_coding	78.25	22.25	476.25	20	1.81429	4.57365	0.1	0.78
ENSMUSG00000027827	16497	Kcnab1	protein_coding	80.75	31.25	482.75	25	1.36961	4.27128	-0.05	0.25
ENSMUSG00000027843	19260	Ptpn22	protein_coding	151	22	400.25	28	2.77897	3.8374	0.61	1.02
ENSMUSG00000028139	66353	Riiad1	protein_coding	20.75	20.25	142.75	20	0.0351894	2.83542	1.41	2.6
ENSMUSG00000028211	60599	Trp53inp1	protein_coding	4016.25	2036.25	5457	1219.75	0.979934	2.16152	0.73	0.44
ENSMUSG00000028249	53378	Sdcbp	protein_coding	12222.2	7062.5	12911.5	3084	0.791259	2.06578	0.89	1.13
ENSMUSG00000028261	68493	Ndufaf4	protein_coding	2090.5	1425.5	1172.25	284.5	0.55238	2.04278	-0.02	-0.36
ENSMUSG00000028391	71354	Wdr31	protein_coding	128.25	28.25	179	20	2.18264	3.16189	0.28	0.37
ENSMUSG00000028438	109242	Kif24	protein_coding	175.75	21.5	264	28	3.03112	3.23704	0.37	0.65
ENSMUSG00000028441	73721	1110017D15Rik	protein_coding	52.5	21.75	325.5	20	1.2713	4.02459	3.06	4.12
ENSMUSG00000028524	73094	Sgip1	protein_coding	412.5	76.75	284.75	68.25	2.42616	2.06079	1.11	0.34
ENSMUSG00000028576	67694	Ift74	protein_coding	1489	640.75	2135	156.25	1.21651	3.77231	0.87	1.47
ENSMUSG00000028637	73332	Ccdc30	protein_coding	341.75	203.25	415.75	29.5	0.749686	3.81693	0.82	1.15
ENSMUSG00000028647	56309	Mycbp	protein_coding	927.25	365.5	521.25	174.25	1.34309	1.58082	0.78	1.38
ENSMUSG00000028653	66966	Trit1	protein_coding	212.25	74	243.25	41.75	1.52017	2.54259	1.01	1.44
ENSMUSG00000028851	18221	Nudc	protein_coding	113.75	54	99.25	35.75	1.07484	1.47312	0.93	0.89
ENSMUSG00000028931	16498	Kcnab2	protein_coding	20	20	61	20	0	1.60881	0.69	1.75
ENSMUSG00000029053	18762	Prkcz	protein_coding	49	20	73.5	61.5	1.29278	0.257158	0.5	0.48
ENSMUSG00000029166	100732	Mapre3	protein_coding	152.75	52.25	272.5	128.25	1.54767	1.0873	0.53	0.58
ENSMUSG00000029182	75434	1700001C02Rik	protein_coding	20	20	43	20	0	1.10434	0.75	1.62
ENSMUSG00000029420	231760	Rimbp2	protein_coding	269.5	22	315.75	20	3.61471	3.98071	2.57	2.5
ENSMUSG00000029463	68948	1500011H22Rik	protein_coding	53.25	20	117	24.25	1.41278	2.27045	0.21	0.75
ENSMUSG00000029469	12589	Ift81	protein_coding	494.75	314.5	1073.5	160.75	0.65364	2.73943	0.48	1.07
ENSMUSG00000029660	75860	4930588N13Rik	protein_coding	157.5	21.25	186	20	2.88982	3.21723	0.52	0.56
ENSMUSG00000029722	231801	Agfg2	protein_coding	157.5	59	147.25	48.75	1.41656	1.59479	1	0.81
ENSMUSG00000029790	83922	Tsga14	protein_coding	135.25	227.75	910.5	995.25	-0.751822	-0.1284	-0.86	0.4
ENSMUSG00000029920	13990	Smarcad1	protein_coding	1925.25	1024.75	1760.75	562.5	0.909774	1.64627	0.29	0.74
ENSMUSG00000030031	243574	Kbtbd8	protein_coding	1249.5	190.75	864.25	27.25	2.7116	4.98712	1.53	1.74
ENSMUSG00000030032	75659	Wdr54	protein_coding	32	20	20	20	0.678072	0	0.44	0.79
ENSMUSG00000030079	56505	Ruvbl1	protein_coding	71.5	67.25	58.75	21.75	0.088409	1.43357	0.39	0.27
ENSMUSG00000030086	66098	Chchd6	protein_coding	46.5	24.25	20	20	0.939246	0	1.23	1.85
ENSMUSG00000030222	232441	Rerg	protein_coding	119.5	64.25	68.5	20	0.895242	1.7761	-0.11	0.24
ENSMUSG00000030275	75320	Etnk1	protein_coding	14397.8	8051.25	21040.5	3563.75	0.838559	2.5617	0.67	1.02
ENSMUSG00000030276	101100	Ttll3	protein_coding	260.25	46.25	311	32	2.49237	3.28077	0.64	1.32
ENSMUSG00000030309	232560	Caprin2	protein_coding	118.75	47	172.75	34.75	1.33719	2.3136	-0.06	0.13
ENSMUSG00000030838	72088	Ush1c	protein_coding	240	81.25	641.75	471.75	1.56259	0.443989	0.23	1.09
ENSMUSG00000031428	66995	Zcchc18	protein_coding	546	214.25	603	175.75	1.34961	1.77863	0.71	0.84
ENSMUSG00000031592	18536	Pcm1	protein_coding	16412.8	5182	12222.2	3866.75	1.66324	1.66032	0.84	0.86
ENSMUSG00000031847	69528	1700030J22Rik	protein_coding	195.25	26	231.25	24.5	2.90874	3.2386	1.05	1.22
ENSMUSG00000031934	55991	Panx1	protein_coding	87	25.5	179	42.5	1.77052	2.07442	0.74	1.87
ENSMUSG00000031951	234740	Tmem231	protein_coding	986	319.5	898.75	125.25	1.62577	2.84311	1.05	1.51
ENSMUSG00000032489	16578	Kif9	protein_coding	287.75	26.75	749	24.5	3.42721	4.93411	0.84	1.88
ENSMUSG00000032599	76500	Ip6k2	protein_coding	1174	623.5	906.75	244	0.912971	1.89382	-0.06	-0.28
ENSMUSG00000032744	56198	Heyl	protein_coding	95	60	151.75	209.5	0.662965	-0.465254	0.1	0.76
ENSMUSG00000032965	73916	Ift57	protein_coding	354.25	324.25	750.75	190.25	0.127661	1.98044	0.11	0.73
ENSMUSG00000033066	14457	Gas7	protein_coding	145.25	197.5	1987.25	63.5	-0.443314	4.96787	1.12	2.99
ENSMUSG00000033502	229776	Cdc14a	protein_coding	1180.75	848.5	2842.5	933.75	0.476717	1.60605	-0.02	0.4
ENSMUSG00000033526	327655	Ppip5k1	protein_coding	245.5	61.75	131	37.5	1.99121	1.8046	0.32	0.28
ENSMUSG00000033900	213582	Mtap9	protein_coding	2736.5	810.75	3189.5	273	1.755	3.54636	0.86	2.24
ENSMUSG00000034248	67712	Slc25a37	protein_coding	983.25	392.5	943	305.5	1.32487	1.62609	0.32	0.22
ENSMUSG00000034292	74019	Traf3ip1	protein_coding	140.25	87	177.75	45.25	0.688913	1.97386	0.61	0.8
ENSMUSG00000034706	432611	Dnaic2	protein_coding	196.25	21.5	229	20	3.19028	3.51728	0.57	0.81
ENSMUSG00000034858	235493	BC031353	protein_coding	540	185.5	821.75	170.75	1.54154	2.26681	0.7	0.75
ENSMUSG00000035095	219148	Fam167a	protein_coding	61.75	20	66.25	20	1.62644	1.72792	0.28	0.42
ENSMUSG00000035126	242584	Wdr78	protein_coding	1058.5	161.75	1540	45.25	2.71018	5.08887	1.76	2.98
ENSMUSG00000035179	67752	Ppp1r32	protein_coding	21.25	20.5	157.75	20	0.0518389	2.97957	0.14	1.13
ENSMUSG00000035268	18769	Pkig	protein_coding	570.75	169.25	476.25	39.25	1.7537	3.60095	0.88	1.42
ENSMUSG00000035275	242570	Raver2	protein_coding	1093	158.75	705.25	92.25	2.78346	2.93451	0.6	0.5
ENSMUSG00000035394	74453	Ccdc11	protein_coding	86.25	29.75	236.25	20	1.53563	3.56224	0.71	1.1
ENSMUSG00000035984	75533	Nme5	protein_coding	341.25	82.75	667.5	33.5	2.044	4.31653	1.98	2.3
ENSMUSG00000036022	78755	Fam122b	protein_coding	79.75	303	800.25	144.25	-1.92576	2.47188	-0.07	0.49
ENSMUSG00000036411	68283	9530077C05Rik	protein_coding	28	25.75	52.75	20	0.120854	1.39917	0.3	0.64
ENSMUSG00000036699	72693	Zcchc12	protein_coding	33	154.25	589.5	22.5	-2.22473	4.71149	-0.18	1.73
ENSMUSG00000036825	99167	Ssx2ip	protein_coding	2562.5	1176	2825.25	603	1.12366	2.22815	0.9	1.26
ENSMUSG00000037101	73301	Ttc29	protein_coding	106.75	21.5	240.5	20	2.31183	3.58796	1.16	2.16
ENSMUSG00000037196	69310	Pacrg	protein_coding	227.5	55	587	25	2.04836	4.55336	1.96	2.65
ENSMUSG00000037214	73754	Thap1	protein_coding	55.75	27.25	20	23.75	1.03272	-0.247928	0.17	-0.03
ENSMUSG00000037325	71492	Bbs7	protein_coding	81.75	116.25	203	42.5	-0.50794	2.25594	0.01	0.81
ENSMUSG00000037716	382077	Ccdc33	protein_coding	20	20	90.75	20	0	2.1819	0.24	2.12
ENSMUSG00000038010	76138	Ccdc138	protein_coding	264.75	205.25	355.5	46.75	0.367248	2.92681	0.65	1.55
ENSMUSG00000038593	654470	Tctn1	protein_coding	74	36.25	138	42.5	1.02954	1.69913	0.06	0.14
ENSMUSG00000038984	239364	Tspyl5	protein_coding	234.5	203.25	485.5	206.5	0.206333	1.23333	0.6	0.61
ENSMUSG00000039137	73750	Whrn	protein_coding	66	20	77.5	24.25	1.72247	1.67621	0.98	0.62
ENSMUSG00000039178	67249	Tbc1d19	protein_coding	791	453.75	795.25	244	0.80178	1.70453	0.4	0.55
ENSMUSG00000039715	71820	Wdr34	protein_coding	39.75	63.5	75	75	-0.675802	0	0.21	0.96
ENSMUSG00000039747	269717	Orai2	protein_coding	85.75	20	72.5	20	2.10014	1.85798	0.64	0.66
ENSMUSG00000039914	210582	Coq10a	protein_coding	96.5	46	85	40.75	1.0689	1.06066	0.63	0.66
ENSMUSG00000039954	269019	Stk32a	protein_coding	21.5	20.75	174.25	47.75	0.0512253	1.86759	0.06	1.18
ENSMUSG00000040040	21821	Ift88	protein_coding	493.5	252	761	80.5	0.969626	3.24084	0.45	1.17
ENSMUSG00000040407	100986	Akap9	protein_coding	12731.2	2551.25	13138	2339.5	2.3191	2.48947	1.03	1.28
ENSMUSG00000040473	207686	A330021E22Rik	protein_coding	4759.5	260.75	13508.5	124.25	4.19007	6.76448	2.72	3.13
ENSMUSG00000040929	19726	Rfx3	protein_coding	5240	2668	7929.5	1863.25	0.973808	2.08941	0.6	1.18
ENSMUSG00000040936	209012	Ulk4	protein_coding	34.75	20	123.75	20	0.797013	2.62936	0	-0.43
ENSMUSG00000041035	226162	Dpcd	protein_coding	126.25	42.5	177.5	49.25	1.57075	1.84962	1.23	1.44
ENSMUSG00000041343	73845	Ankrd42	protein_coding	372.5	157.5	408.75	61	1.24189	2.74434	0.15	0.6
ENSMUSG00000041798	103988	Gck	protein_coding	20	20	44.5	20	0	1.15381	0.29	0.79
ENSMUSG00000041809	71877	Efhc1	protein_coding	288.25	41	518.5	53.5	2.81362	3.27673	1.68	2.18
ENSMUSG00000042189	71062	Tekt3	protein_coding	26.5	20	60	20	0.405992	1.58496	0.02	0.56
ENSMUSG00000042216	52850	Sgsm1	protein_coding	58	24.25	65.25	20	1.25807	1.70598	0.92	1.49
ENSMUSG00000042312	20196	S100a13	protein_coding	75	24	198.5	25.75	1.64386	2.94649	2.08	2.5
ENSMUSG00000042433	331537	E230019M04Rik	protein_coding	22.5	21.5	242	20	0.0655883	3.59694	0.28	0.86
ENSMUSG00000042523	105000	Dnalc1	protein_coding	828.5	289.25	1333.75	256.5	1.51818	2.37846	0.81	1.3
ENSMUSG00000042616	230751	Oscp1	protein_coding	135	43	250.5	28	1.65055	3.16131	1.23	2.21
ENSMUSG00000042873	269788	Lhfpl4	protein_coding	526.75	22.5	853.75	20	4.54912	5.41574	0.26	0.47
ENSMUSG00000043020	242253	Wdr63	protein_coding	136	21.75	279	20	2.64452	3.80219	0.39	0.85
ENSMUSG00000043241	326622	Upf2	protein_coding	3045.5	759	2293.25	489.5	2.00451	2.22801	0.83	0.81
ENSMUSG00000043909	27223	Trp53bp1	protein_coding	923.75	349.25	784	392.25	1.40324	0.99908	0.53	0.34
ENSMUSG00000044164	328234	Rnf182	protein_coding	1691.25	114.25	664	27.25	3.88782	4.60686	1.78	0.74
ENSMUSG00000044912	238266	Syt16	protein_coding	39.25	54.25	380.25	20	-0.46693	4.24888	-0.23	1.37
ENSMUSG00000046441	234728	Ftsjd1	protein_coding	290.75	99.25	383.75	20.5	1.55064	4.22647	0.99	1.41
ENSMUSG00000046442	320472	Ppm1e	protein_coding	1230.5	59.25	850	30	4.37629	4.82443	0.96	1
ENSMUSG00000046585	381229	Ccdc147	protein_coding	38.75	20.25	148.25	20	0.936274	2.88996	1.59	2.95
ENSMUSG00000046610	319888	5330437I02Rik	protein_coding	1166.5	22.5	583.25	20	5.69612	4.86604	1.89	0.91
ENSMUSG00000046709	26414	Mapk10	protein_coding	47.5	88.75	387.5	121.25	-0.90182	1.67621	0	0.49
ENSMUSG00000046753	320234	Ccdc66	protein_coding	317.25	106	297.75	42.5	1.58156	2.80857	0.14	0.4
ENSMUSG00000046886	66758	Zfp474	protein_coding	137.5	21.5	239.5	20	2.67702	3.58195	1.51	1.94
ENSMUSG00000047021	241116	Ccdc108	protein_coding	247.75	22.5	1060.25	20	3.46089	5.72826	2.67	4.69
ENSMUSG00000047084	83485	Ngrn	protein_coding	178	107.5	245.25	53.5	0.727541	2.19664	0.51	0.73
ENSMUSG00000047193	110350	Dync2h1	protein_coding	2970.25	653.75	4121.5	546	2.18377	2.9162	1.6	1.62
ENSMUSG00000048029	226265	Eno4	protein_coding	70.5	20.5	157.75	20	1.782	2.97957	0.75	0.88
ENSMUSG00000048416	17349	Mlf1	protein_coding	3628.75	289.5	9695.75	74	3.64784	7.03368	2.99	3.31
ENSMUSG00000048550	208967	Thnsl1	protein_coding	257.25	136	282.25	49.5	0.919564	2.51147	0.33	0.33
ENSMUSG00000048978	22360	Nrsn1	protein_coding	455.25	22.5	264.75	20	4.33866	3.72656	1.72	0.81
ENSMUSG00000049154	75429	Fam183b	protein_coding	20	20	81.75	20	0	2.03122	2.26	4.56
ENSMUSG00000049281	235281	Scn3b	protein_coding	925.75	23	1287	20	5.33092	6.00787	2.27	2.29
ENSMUSG00000049488	329795	Tmem67	protein_coding	373.25	190.25	356.5	110.5	0.972246	1.68986	0.22	0.52
ENSMUSG00000049515	227357	Espnl	protein_coding	1200.5	26.75	1376	20	5.48795	6.10434	4.41	4.12
ENSMUSG00000049555	20776	Tmie	protein_coding	357	37.25	255.5	22.5	3.26061	3.50533	2.36	2.5
ENSMUSG00000049811	73873	Fam161a	protein_coding	379.5	32.25	349.75	20	3.55673	4.12825	0.27	0.25
ENSMUSG00000050786	57895	Ccdc126	protein_coding	136	85.25	98	21.75	0.673835	2.17177	-0.19	0.66
ENSMUSG00000051251	18071	Nhlh1	protein_coding	1227.5	34.25	831.25	20	5.16348	5.37721	3.45	2.89
ENSMUSG00000051344	241075	Plekhm3	protein_coding	394.5	99.5	581	184.75	1.98726	1.65296	0.79	0.69
ENSMUSG00000051435	329977	Fhad1	protein_coding	20.25	20	130.25	20	0.0179219	2.70321	0.31	1.21
ENSMUSG00000053553	73212	3110082I17Rik	protein_coding	108.25	100	132	60.75	0.114367	1.11958	0.67	1.24
ENSMUSG00000053783	74230	1700016K19Rik	protein_coding	133.25	21.75	282.25	20	2.61505	3.8189	1.98	2.94
ENSMUSG00000056458	26448	Stk30	protein_coding	111	43.75	126.5	35.75	1.3432	1.82312	1.09	1.91
ENSMUSG00000056598	74665	Lrrc48	protein_coding	309.75	24	422.25	20	3.69	4.40003	3.06	3.17
ENSMUSG00000056752	237806	Dnahc9	protein_coding	53.75	45.5	1204	20	0.240398	5.91169	0.29	1.67
ENSMUSG00000056919	382090	4922501C03Rik	protein_coding	748.5	343.75	1151.5	160	1.12264	2.84737	0.66	0.41
ENSMUSG00000057230	269774	Aak1	protein_coding	1006.25	190.75	1051.75	225	2.39923	2.22479	1.18	1.18
ENSMUSG00000059482	67157	2610301B20Rik	protein_coding	767	347.25	1043.75	148.25	1.14325	2.81567	0.91	1.66
ENSMUSG00000059588	54598	Calcrl	protein_coding	930	49	601	22.5	4.24638	4.73937	0.63	0.32
ENSMUSG00000059834	67161	Sclt1	protein_coding	583.75	331.5	681	132.25	0.816342	2.36439	0.09	0.24
ENSMUSG00000059854	244653	Hydin	protein_coding	467.5	38.25	2399.25	215.75	3.61143	3.47515	0.52	1.02
ENSMUSG00000060675	225845	Pla2g16	protein_coding	299.5	56.25	301	70.5	2.41263	2.09407	1.73	1.39
ENSMUSG00000061601	26875	Pclo	protein_coding	747.5	173.5	744	160.75	2.10714	2.21048	0.09	0.15
ENSMUSG00000062372	83762	Otof	protein_coding	1565.5	59.25	3806	20.25	4.72366	7.55421	2.78	3.5
ENSMUSG00000062444	11775	Ap3b2	protein_coding	331	22.25	319.25	20	3.89495	3.99661	2.5	2.68
ENSMUSG00000062590	78795	Armc9	protein_coding	230.25	107.75	171.75	51	1.09551	1.75174	0.39	0.66
ENSMUSG00000063145	72569	Bbs5	protein_coding	616.5	138	572.75	31	2.15943	4.20757	0.68	1.62
ENSMUSG00000063659	30928	Zfp238	protein_coding	4807.75	1197.75	4633	695	2.00504	2.73686	1.87	1.19
ENSMUSG00000063704	332110	Mapk15	protein_coding	44	20.5	160.5	21.5	1.10188	2.90016	-0.25	-0.34
ENSMUSG00000064181	216363	Rab3ip	protein_coding	688	141.75	842.75	66.5	2.27906	3.66368	2.06	2.53
ENSMUSG00000064202	381218	4430402I18Rik	protein_coding	160.5	29	829.25	20	2.46845	5.37374	0.29	1.11
ENSMUSG00000064307	69358	Lrrc51	protein_coding	81.5	57.75	147	37.5	0.496979	1.97085	0.87	1.47
ENSMUSG00000066196	433700	Spag8	protein_coding	48	20	100.75	20	1.26303	2.33271	0.48	0.98
ENSMUSG00000068082	433899	Grxcr1	protein_coding	800	22.5	681.5	20	5.152	5.09064	3.34	2.86
ENSMUSG00000068617	66793	Efcab1	protein_coding	1026	798	1832.75	484.5	0.36257	1.91944	0.7	1.37
ENSMUSG00000068921	65111	Dap3	protein_coding	215	100	293	158.5	1.10434	0.886418	0.45	0.72
ENSMUSG00000069135	75296	Fgfr1op	protein_coding	597.5	198.75	721.75	252.5	1.58798	1.51522	0.56	0.99
ENSMUSG00000072473	67085	1700024G13Rik	protein_coding	20	20	77.5	20	0	1.9542	0.84	1.69
ENSMUSG00000073102	381738	Ccdc164	protein_coding	173	22.25	433.25	20	2.95889	4.43713	1.71	2.88
ENSMUSG00000073774	654462	Kncn	protein_coding	1527.25	32.25	2354	20	5.56549	6.87897	2.43	2.72
ENSMUSG00000074771	319196	Ankrd5	protein_coding	61.75	20	99.25	20	1.62644	2.31107	0.35	0.79
ENSMUSG00000075284	215280	Wipf1	protein_coding	453	139.25	436.75	39.25	1.70183	3.47604	1.1	1.32
