# Supplementary material for: RFX transcription factors are essential for hearing in mice
Source: Nat Commun. 2015 Oct 15;6:8549. doi: 10.1038/ncomms9549 (PMC4634137; doi:10.1038/ncomms9549)
Supplement: Supplementary Data 6 — Gene expression profiles in Zebrafish hair cells. Expression levels measured using RNA-seq in transgenic zebrafish which express GFP predominantly in hair cells. Data were recorded for sorted GFP-positive (+) and negative (−) cells from 5 day post fertilization (dpf) larvae using flow cytometry. [file ncomms9549-s7.xlsx]

## Sheet: ZF Hair cell data
Supplementary Dataset 6: Gene expression profiles in Zebrafish hair cells
High.GFP: Hair-cells; Low.GFP: Non hair cells; R.H2L: Log2 ratio between levels measured in High.GFP and Low.GFP cells
Zf.ensids	sym	Low.GFP	High.GFP	R.H2L	Hs.ensid	Hs.sym
ENSDARG00000093936	na	54	15972.5	8.20842	na	na
ENSDARG00000041433	na	25.5	4167	7.35237	na	na
ENSDARG00000096311	na	56.5	7349.5	7.02325	na	na
ENSDARG00000075951	na	89	9460	6.73189	na	na
ENSDARG00000089599	na	20	2108.5	6.72007	na	na
ENSDARG00000024815	na	69.5	6941	6.64199	ENSG00000060491	OGFR
ENSDARG00000076230	ATP10B	26.5	2521	6.57186	ENSG00000118322	ATP10B
ENSDARG00000043936	ANXA1 (4 of 4)	20	1825.5	6.51215	ENSG00000135046	ANXA1
ENSDARG00000078832	na	24.5	2226.5	6.50585	na	na
ENSDARG00000017799	na	44	3687	6.3888	ENSG00000092295	TGM1
ENSDARG00000037805	na	32	2662.5	6.37857	ENSG00000108679	LGALS3BP
ENSDARG00000031588	na	123.5	10124.5	6.3572	na	na
ENSDARG00000088432	MUC4	100	8178	6.35368	ENSG00000145113	MUC4
ENSDARG00000052779	na	41	3318.5	6.33876	na	na
ENSDARG00000060682	na	102.5	7722	6.23528	na	na
ENSDARG00000021572	na	27.5	2063.5	6.22952	ENSG00000164430	MB21D1
ENSDARG00000095400	na	44.5	3251.5	6.19116	na	na
ENSDARG00000002259	na	23	1619	6.13733	na	na
ENSDARG00000087066	na	41.5	2894.5	6.12406	na	na
ENSDARG00000094901	ABCC6 (3 of 3)	42	2899	6.10902	ENSG00000091262	ABCC6
ENSDARG00000088589	na	31.5	2167.5	6.10454	na	na
ENSDARG00000093304	na	67.5	4638.5	6.10263	na	na
ENSDARG00000077673	na	20	1354	6.08108	na	na
ENSDARG00000091778	na	20	1309.5	6.03287	na	na
ENSDARG00000077874	na	20.5	1315	6.0033	na	na
ENSDARG00000034946	na	20	1262.5	5.98014	na	na
ENSDARG00000036767	URGCP (2 of 3)	29	1818.5	5.97055	ENSG00000106608	URGCP
ENSDARG00000073795	na	48	2827.5	5.88035	na	na
ENSDARG00000051965	na	28.5	1665.5	5.86885	na	na
ENSDARG00000076146	na	27.5	1587.5	5.85118	na	na
ENSDARG00000087499	na	20	1145.5	5.83983	na	na
ENSDARG00000075270	na	21	1195.5	5.83108	ENSG00000137752	CASP1
ENSDARG00000078387	na	36	2035	5.82089	na	na
ENSDARG00000091235	na	38.5	2169.5	5.81636	na	na
ENSDARG00000092823	na	23.5	1307.5	5.79801	na	na
ENSDARG00000077382	na	60.5	3365	5.79753	na	na
ENSDARG00000038232	na	21	1167.5	5.79689	na	na
ENSDARG00000087821	na	20	1109.5	5.79377	na	na
ENSDARG00000093494	na	431.5	23883	5.79048	na	na
ENSDARG00000091730	na	20	1101	5.78267	na	na
ENSDARG00000042055	na	120.5	6587.5	5.77263	ENSG00000135842	FAM129A
ENSDARG00000092379	na	38	2035.5	5.74324	na	na
ENSDARG00000035178	na	20	1069.5	5.74079	na	na
ENSDARG00000093857	na	21.5	1143	5.73234	ENSG00000137959	IFI44L
ENSDARG00000059355	na	28.5	1514	5.73126	na	na
ENSDARG00000094088	na	20	1052.5	5.71768	na	na
ENSDARG00000091715	na	518.5	27116.5	5.70868	na	na
ENSDARG00000045947	HRC	96.5	5001	5.69554	ENSG00000130528	HRC
ENSDARG00000091702	CSNK2A1	20	1020	5.67243	ENSG00000101266	CSNK2A1
ENSDARG00000073932	na	20	1020	5.67243	na	na
ENSDARG00000039381	na	20	1018.5	5.6703	na	na
ENSDARG00000090805	na	74.5	3774	5.66271	na	na
ENSDARG00000042137	na	20	1005.5	5.65177	na	na
ENSDARG00000007080	na	386.5	19422.5	5.65112	ENSG00000140519	RHCG
ENSDARG00000088337	na	838.5	42006.5	5.64666	na	na
ENSDARG00000028098	na	110	5502	5.64438	na	na
ENSDARG00000039099	na	116	5795.5	5.64274	na	na
ENSDARG00000069988	ARID5A (2 of 2)	24	1198.5	5.64205	ENSG00000196843	ARID5A
ENSDARG00000078254	na	104	5163.5	5.63369	na	na
ENSDARG00000088539	na	43.5	2158.5	5.63287	na	na
ENSDARG00000075038	na	87.5	4296	5.61757	na	na
ENSDARG00000091058	TMEM173	26	1270.5	5.61074	ENSG00000184584	TMEM173
ENSDARG00000043243	na	59	2867	5.60268	ENSG00000027075	PRKCH
ENSDARG00000073994	na	22	1066	5.59856	na	na
ENSDARG00000040921	na	20	959	5.58346	na	na
ENSDARG00000095434	na	36	1724	5.58162	na	na
ENSDARG00000086445	GPR116 (2 of 6)	22.5	1075	5.57827	ENSG00000069122	GPR116
ENSDARG00000021787	na	310.5	14816	5.57642	na	na
ENSDARG00000056836	na	1102	52448.5	5.57271	na	na
ENSDARG00000044655	na	51.5	2426	5.55786	ENSG00000149418	ST14
ENSDARG00000012341	na	176	8193.5	5.54083	ENSG00000135773	CAPN9
ENSDARG00000090028	na	164	7569.5	5.52843	na	na
ENSDARG00000011168	na	542	24954	5.52483	ENSG00000135046	ANXA1
ENSDARG00000087093	na	220	10063.5	5.51548	na	na
ENSDARG00000077953	TRIP10 (2 of 2)	24.5	1120	5.51457	ENSG00000125733	TRIP10
ENSDARG00000057726	na	394.5	18033.5	5.51451	ENSG00000147394	ZNF185
ENSDARG00000088636	na	588.5	26774	5.50765	na	na
ENSDARG00000077573	na	50	2229.5	5.47865	ENSG00000137747	TMPRSS13
ENSDARG00000093365	na	26	1143.5	5.4588	na	na
ENSDARG00000069192	na	78.5	3443.5	5.45504	na	na
ENSDARG00000086874	na	30	1312.5	5.45121	na	na
ENSDARG00000041947	na	41	1791	5.449	ENSG00000060140	STYK1
ENSDARG00000093006	na	24	1046	5.4457	ENSG00000133321	RARRES3
ENSDARG00000040628	na	183	7970.5	5.44475	ENSG00000156282	CLDN17
ENSDARG00000070950	STYK1 (1 of 2)	20	870.5	5.44377	ENSG00000060140	STYK1
ENSDARG00000034836	na	227	9874	5.44287	ENSG00000135480	KRT7
ENSDARG00000079245	na	20	868	5.43962	na	na
ENSDARG00000086056	na	49	2123.5	5.43752	ENSG00000008323	PLEKHG6
ENSDARG00000076820	na	26.5	1144.5	5.43258	ENSG00000158156	XKR8
ENSDARG00000029290	na	180	7750.5	5.42822	ENSG00000135604	STX11
ENSDARG00000092551	na	303	12989	5.42183	na	na
ENSDARG00000034677	na	565.5	24166.5	5.41734	ENSG00000136155	SCEL
ENSDARG00000089724	na	160	6830	5.41574	na	na
ENSDARG00000043133	na	72.5	3091	5.41395	na	na
ENSDARG00000089465	na	1249	53162	5.41155	na	na
ENSDARG00000091757	GPR116 (1 of 6)	95.5	4059	5.40948	ENSG00000069122	GPR116
ENSDARG00000078072	na	30.5	1295	5.408	na	na
ENSDARG00000088059	na	20	838.5	5.38974	na	na
ENSDARG00000036009	na	34.5	1438	5.38132	na	na
ENSDARG00000057728	na	30	1248.5	5.37909	ENSG00000179520	SLC17A8
ENSDARG00000087251	na	29	1203.5	5.37504	na	na
ENSDARG00000095701	CARD14	23	948	5.36518	ENSG00000141527	CARD14
ENSDARG00000090525	na	86.5	3554	5.3606	na	na
ENSDARG00000060627	HIP1R (2 of 2)	52	2131	5.35688	ENSG00000130787	HIP1R
ENSDARG00000087492	na	153	6259.5	5.35444	na	na
ENSDARG00000028096	CLDN23 (1 of 2)	456	18642	5.35338	ENSG00000253958	CLDN23
ENSDARG00000079103	na	24	979	5.3502	ENSG00000205301	na
ENSDARG00000051819	na	20	808.5	5.33718	ENSG00000133789	SWAP70
ENSDARG00000019808	na	359.5	14496	5.33352	ENSG00000167880	EVPL
ENSDARG00000089961	na	29.5	1189.5	5.3335	na	na
ENSDARG00000076197	RNF222	20	804.5	5.33002	ENSG00000189051	RNF222
ENSDARG00000067537	na	63.5	2550	5.3276	na	na
ENSDARG00000091764	na	25.5	1024	5.32757	na	na
ENSDARG00000069279	na	133	5324	5.32301	ENSG00000164181	ELOVL7
ENSDARG00000042829	na	83.5	3340	5.32193	na	na
ENSDARG00000074393	na	33	1317	5.31865	ENSG00000035115	SH3YL1
ENSDARG00000006588	na	2039.5	80887	5.30962	na	na
ENSDARG00000071105	na	23.5	924.5	5.29794	na	na
ENSDARG00000093584	na	651.5	25187	5.27277	na	na
ENSDARG00000053761	na	20.5	789.5	5.26724	na	na
ENSDARG00000071657	na	30.5	1173.5	5.26586	na	na
ENSDARG00000089198	na	29	1111.5	5.26031	ENSG00000103490	PYCARD
ENSDARG00000087440	na	20.5	781.5	5.25255	na	na
ENSDARG00000052039	na	41	1561.5	5.25116	ENSG00000137752	CASP1
ENSDARG00000003203	na	2499	95112.5	5.25021	ENSG00000140519	RHCG
ENSDARG00000069505	na	65	2472	5.2491	ENSG00000165215	CLDN3
ENSDARG00000014594	na	47.5	1805.5	5.24833	ENSG00000135046	ANXA1
ENSDARG00000094041	na	2043	77651.5	5.24825	ENSG00000108244	KRT23
ENSDARG00000071601	na	481.5	18272.5	5.24599	ENSG00000122543	OCM
ENSDARG00000068503	na	91	3449	5.24417	ENSG00000148288	GBGT1
ENSDARG00000095321	na	161	6071	5.2368	na	na
ENSDARG00000090156	na	123.5	4647	5.23372	ENSG00000183255	PTTG1IP
ENSDARG00000057714	na	52.5	1968.5	5.22864	ENSG00000168405	CMAHP
ENSDARG00000088655	na	1150.5	43019.5	5.22466	na	na
ENSDARG00000057440	na	35.5	1327	5.22421	na	na
ENSDARG00000041051	na	1178	43874.5	5.21897	na	na
ENSDARG00000052515	na	25	928.5	5.2149	ENSG00000136436	CALCOCO2
ENSDARG00000057437	APOD (1 of 3)	355.5	13195	5.214	ENSG00000189058	APOD
ENSDARG00000052413	na	31.5	1168.5	5.21316	na	na
ENSDARG00000020978	na	1639.5	60743	5.21139	ENSG00000167536	DHRS13
ENSDARG00000087641	na	29	1072.5	5.20878	na	na
ENSDARG00000096327	na	49	1803	5.20147	ENSG00000174950	CD164L2
ENSDARG00000052215	na	105.5	3810	5.17448	na	na
ENSDARG00000086266	na	59	2125.5	5.17094	na	na
ENSDARG00000068782	na	48.5	1736	5.16164	ENSG00000133104	SPG20
ENSDARG00000062913	na	196	6995	5.1574	na	na
ENSDARG00000096454	na	24	846.5	5.1404	ENSG00000129354	AP1M2
ENSDARG00000079030	na	20.5	721.5	5.1373	na	na
ENSDARG00000079705	na	113.5	3985.5	5.134	na	na
ENSDARG00000055589	na	257.5	9009.5	5.1288	ENSG00000160678	S100A1
ENSDARG00000003091	na	245.5	8565	5.12466	ENSG00000197822	OCLN
ENSDARG00000004748	na	437.5	15218	5.12035	na	na
ENSDARG00000074683	na	20	691.5	5.11166	na	na
ENSDARG00000040828	na	20	691	5.11061	na	na
ENSDARG00000055093	na	69	2380	5.10822	na	na
ENSDARG00000026406	na	120.5	4150.5	5.10618	ENSG00000164111	ANXA5
ENSDARG00000056239	na	109	3753.5	5.10584	ENSG00000151715	TMEM45B
ENSDARG00000009727	na	50.5	1736.5	5.10376	ENSG00000247596	TWF2
ENSDARG00000057138	na	54.5	1873	5.10295	na	na
ENSDARG00000091669	na	120.5	4140.5	5.1027	na	na
ENSDARG00000057773	na	20	684.5	5.09698	na	na
ENSDARG00000007199	na	20	677	5.08108	na	na
ENSDARG00000074988	na	20	676	5.07895	na	na
ENSDARG00000091951	NUGGC (1 of 4)	20	675	5.07682	ENSG00000189233	NUGGC
ENSDARG00000088120	na	20	673	5.07253	na	na
ENSDARG00000060315	na	36.5	1227	5.07109	na	na
ENSDARG00000009196	na	35	1171.5	5.06486	ENSG00000138772	ANXA3
ENSDARG00000089511	na	20	668	5.06178	na	na
ENSDARG00000079456	na	77	2567.5	5.05936	na	na
ENSDARG00000020746	na	29.5	981	5.05547	ENSG00000162676	GFI1
ENSDARG00000056654	na	20	662.5	5.04985	ENSG00000060558	GNA15
ENSDARG00000038639	na	160	5299.5	5.04971	ENSG00000119915	ELOVL3
ENSDARG00000078474	na	35.5	1166	5.0376	ENSG00000091536	MYO15A
ENSDARG00000096270	na	47.5	1557	5.0347	na	na
ENSDARG00000069244	na	57	1846.5	5.01769	na	na
ENSDARG00000079175	na	83.5	2697	5.01344	na	na
ENSDARG00000058147	na	26.5	855.5	5.0127	ENSG00000147570	DNAJC5B
ENSDARG00000076839	na	174.5	5593	5.00232	na	na
ENSDARG00000086260	na	20	638.5	4.99661	na	na
ENSDARG00000070401	MAL (3 of 3)	20	638	4.99548	ENSG00000172005	MAL
ENSDARG00000095615	na	38.5	1227	4.99413	na	na
ENSDARG00000086059	C14H4orf45	20	633.5	4.98527	ENSG00000164123	C4orf45
ENSDARG00000008170	na	158.5	5016	4.98398	ENSG00000136279	DBNL
ENSDARG00000093910	na	27.5	867	4.97853	ENSG00000071203	MS4A12
ENSDARG00000092704	na	20	630	4.97728	na	na
ENSDARG00000052277	CABP2 (2 of 2)	71.5	2242.5	4.97102	ENSG00000167791	CABP2
ENSDARG00000041418	CYP2D6 (2 of 9)	36	1127	4.96835	ENSG00000100197	CYP2D6
ENSDARG00000089358	na	20	626	4.96809	na	na
ENSDARG00000014209	ODF3L2 (1 of 2)	29	906.5	4.96618	ENSG00000181781	ODF3L2
ENSDARG00000089286	na	61.5	1921.5	4.9655	ENSG00000170379	FAM115C
ENSDARG00000091996	na	522	16296	4.96432	na	na
ENSDARG00000087764	na	20	623	4.96116	na	na
ENSDARG00000071001	NUGGC (3 of 4)	20	622.5	4.96	ENSG00000189233	NUGGC
ENSDARG00000093316	GPR116 (4 of 6)	20	622	4.95884	ENSG00000069122	GPR116
ENSDARG00000029356	na	60.5	1880.5	4.95804	ENSG00000172197	MBOAT1
ENSDARG00000062221	ARAP1 (4 of 4)	56.5	1743	4.94718	ENSG00000186635	ARAP1
ENSDARG00000005785	na	782.5	24068.5	4.94291	ENSG00000164181	ELOVL7
ENSDARG00000090030	na	20	614.5	4.94134	na	na
ENSDARG00000068856	na	101	3097.5	4.93868	ENSG00000164251	F2RL1
ENSDARG00000079978	na	34	1040.5	4.9356	ENSG00000130590	SAMD10
ENSDARG00000039164	na	20	611.5	4.93428	na	na
ENSDARG00000058263	na	26	794	4.93256	na	na
ENSDARG00000070272	na	29.5	899	4.92953	ENSG00000003400	CASP10
ENSDARG00000051914	na	20	609	4.92837	ENSG00000132874	SLC14A2
ENSDARG00000091116	na	69.5	2115	4.9275	ENSG00000205038	PKHD1L1
ENSDARG00000090946	na	25	759.5	4.92505	na	na
ENSDARG00000056921	na	20	607.5	4.92481	ENSG00000170209	ANKK1
ENSDARG00000017010	na	48	1450.5	4.91737	ENSG00000140497	SCAMP2
ENSDARG00000055514	na	1551	46867.5	4.91732	ENSG00000188015	S100A3
ENSDARG00000077488	na	20	602	4.91169	na	na
ENSDARG00000069559	na	23	691.5	4.91002	na	na
ENSDARG00000043442	MAL (2 of 3)	152.5	4581.5	4.90894	ENSG00000172005	MAL
ENSDARG00000026095	na	25	749	4.90497	na	na
ENSDARG00000036773	na	239	7152.5	4.90337	ENSG00000160678	S100A1
ENSDARG00000076320	ANO9 (2 of 2)	151.5	4530	4.90212	ENSG00000185101	ANO9
ENSDARG00000030311	TMC2 (1 of 2)	29	867	4.90191	ENSG00000149488	TMC2
ENSDARG00000091707	na	20	596	4.89724	na	na
ENSDARG00000076959	na	20	593.5	4.89118	na	na
ENSDARG00000052664	na	127.5	3782	4.89058	ENSG00000102854	MSLN
ENSDARG00000076472	na	42	1243	4.88729	ENSG00000125850	OVOL2
ENSDARG00000061651	na	61.5	1809	4.87846	ENSG00000152939	MARVELD2
ENSDARG00000086679	na	20	586	4.87283	na	na
ENSDARG00000089972	na	21	614.5	4.87095	na	na
ENSDARG00000089094	na	20	584	4.8679	na	na
ENSDARG00000061391	na	121.5	3538.5	4.86411	ENSG00000134317	GRHL1
ENSDARG00000095796	na	143	4157.5	4.86163	na	na
ENSDARG00000079255	na	27	784	4.85982	na	na
ENSDARG00000005872	na	204	5922	4.85944	ENSG00000088756	ARHGAP28
ENSDARG00000088937	GPR64 (2 of 2)	129.5	3753	4.85702	ENSG00000173698	GPR64
ENSDARG00000070746	SFT2D2 (2 of 2)	20	578.5	4.85425	ENSG00000213064	SFT2D2
ENSDARG00000016364	na	136.5	3931	4.84792	ENSG00000060558	GNA15
ENSDARG00000006848	PARP9	36.5	1048	4.8436	ENSG00000138496	PARP9
ENSDARG00000069011	EPS8L2 (2 of 2)	21	601.5	4.8401	ENSG00000177106	EPS8L2
ENSDARG00000020581	OTOF (2 of 2)	334.5	9574	4.83904	ENSG00000115155	OTOF
ENSDARG00000088324	na	49	1401	4.83753	na	na
ENSDARG00000020863	na	20	571	4.83542	na	na
ENSDARG00000036897	SGMS2 (2 of 2)	24	683	4.83078	ENSG00000164023	SGMS2
ENSDARG00000093893	CCBL2 (3 of 4)	22	624.5	4.82713	ENSG00000137944	CCBL2
ENSDARG00000070427	na	236.5	6713	4.82705	na	na
ENSDARG00000058605	na	74.5	2111.5	4.82488	ENSG00000176834	VSIG10
ENSDARG00000017739	na	28	789.5	4.81744	na	na
ENSDARG00000089602	na	20	563	4.81506	na	na
ENSDARG00000027852	na	1145	32159	4.8118	ENSG00000166289	PLEKHF1
ENSDARG00000006693	na	190	5316.5	4.80641	ENSG00000137648	TMPRSS4
ENSDARG00000071364	na	22.5	624.5	4.7947	na	na
ENSDARG00000067524	na	37.5	1038	4.79077	na	na
ENSDARG00000043128	na	2459.5	68056	4.79029	ENSG00000165215	CLDN3
ENSDARG00000074139	PARP14	136	3706	4.76818	ENSG00000173193	PARP14
ENSDARG00000044776	na	159.5	4337	4.76507	ENSG00000169583	CLIC3
ENSDARG00000001414	na	45.5	1235	4.7625	ENSG00000140563	MCTP2
ENSDARG00000035028	na	86.5	2345	4.76074	ENSG00000176454	LPCAT4
ENSDARG00000056469	na	26	704	4.75899	na	na
ENSDARG00000094695	na	72.5	1959.5	4.75636	na	na
ENSDARG00000092714	na	25	674	4.75275	na	na
ENSDARG00000075515	CD37	23	620	4.75256	ENSG00000104894	CD37
ENSDARG00000059914	SDR42E2	33.5	901.5	4.75009	ENSG00000183921	SDR42E2
ENSDARG00000076361	B4GALNT2 (1 of 3)	36.5	980.5	4.74755	ENSG00000167080	B4GALNT2
ENSDARG00000041190	SH3D21	148	3967	4.74438	ENSG00000214193	SH3D21
ENSDARG00000036637	na	33	880.5	4.73779	ENSG00000152213	ARL11
ENSDARG00000063435	TRPM4 (3 of 3)	75	1999.5	4.7366	ENSG00000130529	TRPM4
ENSDARG00000088885	PHGR1	20	528.5	4.72383	ENSG00000233041	PHGR1
ENSDARG00000060933	na	31.5	831.5	4.72229	ENSG00000128298	BAIAP2L2
ENSDARG00000095673	na	22	578.5	4.71674	ENSG00000137959	IFI44L
ENSDARG00000087955	na	20.5	538.5	4.71525	na	na
ENSDARG00000054515	na	39	1023	4.71319	na	na
ENSDARG00000032079	na	34.5	904.5	4.71245	ENSG00000123983	ACSL3
ENSDARG00000040445	na	63	1649	4.7101	na	na
ENSDARG00000092141	na	20	518	4.69488	na	na
ENSDARG00000086904	na	20	517.5	4.69349	na	na
ENSDARG00000033566	na	20	516.5	4.6907	ENSG00000148795	CYP17A1
ENSDARG00000032801	na	34	877	4.68897	na	na
ENSDARG00000078617	na	20	515.5	4.6879	na	na
ENSDARG00000087873	na	160	4124	4.6879	na	na
ENSDARG00000091691	na	81.5	2100.5	4.68779	na	na
ENSDARG00000061357	CHST6	391	10002.5	4.67705	ENSG00000135702	CHST5
ENSDARG00000074035	MVD	34	869.5	4.67658	ENSG00000167508	MVD
ENSDARG00000002046	na	31	792	4.67516	na	na
ENSDARG00000056535	na	32	817	4.67419	ENSG00000159337	PLA2G4D
ENSDARG00000088373	na	981	25011.5	4.67219	na	na
ENSDARG00000071518	KRT222	81.5	2077	4.67156	ENSG00000213424	KRT222
ENSDARG00000075017	na	277.5	7063.5	4.66982	ENSG00000137878	GCOM1
ENSDARG00000037898	na	1373	34926.5	4.66892	ENSG00000118898	PPL
ENSDARG00000007108	na	38	964.5	4.66571	ENSG00000163898	LIPH
ENSDARG00000090320	na	132	3337.5	4.66016	ENSG00000102854	MSLN
ENSDARG00000002412	na	347	8702	4.64834	ENSG00000066322	ELOVL1
ENSDARG00000074126	na	80.5	2018	4.64779	ENSG00000085831	TTC39A
ENSDARG00000094540	na	20	500.5	4.6453	na	na
ENSDARG00000094067	na	22	550.5	4.64517	na	na
ENSDARG00000005901	AIM1L	142	3548	4.64304	ENSG00000176092	AIM1L
ENSDARG00000059002	na	870.5	21730.5	4.64173	ENSG00000167880	EVPL
ENSDARG00000090014	CAPN2 (1 of 4)	394.5	9780.5	4.63181	ENSG00000162909	CAPN2
ENSDARG00000029305	na	20	494	4.62644	ENSG00000006453	BAIAP2L1
ENSDARG00000073912	na	20	493	4.62352	na	na
ENSDARG00000079336	na	39.5	972.5	4.62177	na	na
ENSDARG00000036876	na	86.5	2124.5	4.61828	na	na
ENSDARG00000075643	na	85	2071.5	4.60707	ENSG00000068079	IFI35
ENSDARG00000053074	GIPC3	29	705.5	4.60452	ENSG00000179855	GIPC3
ENSDARG00000043482	B3GNT3 (4 of 4)	20	484.5	4.59842	ENSG00000179913	B3GNT3
ENSDARG00000023082	na	510	12253	4.58649	ENSG00000108244	KRT23
ENSDARG00000071585	na	35	837	4.5798	na	na
ENSDARG00000094433	na	28	668.5	4.57743	ENSG00000137752	CASP1
ENSDARG00000074390	na	213	5083.5	4.5769	na	na
ENSDARG00000078280	na	20	475	4.56986	ENSG00000167034	NKX3-1
ENSDARG00000089936	na	529.5	12560.5	4.56812	ENSG00000141741	MIEN1
ENSDARG00000088182	ST6GALNAC2	21	497	4.56478	ENSG00000070731	ST6GALNAC2
ENSDARG00000090308	ERC2 (2 of 2)	20	473	4.56377	ENSG00000187672	ERC2
ENSDARG00000011870	na	295.5	6969	4.55972	ENSG00000164651	SP8
ENSDARG00000026500	na	20	471.5	4.55919	ENSG00000221947	XKR9
ENSDARG00000077217	na	200	4708	4.55704	ENSG00000162949	CAPN13
ENSDARG00000054680	na	20	467	4.54535	ENSG00000174343	CHRNA9
ENSDARG00000087454	na	20	467	4.54535	na	na
ENSDARG00000078552	na	36.5	850	4.54149	ENSG00000158055	GRHL3
ENSDARG00000025403	na	410.5	9525	4.53626	na	na
ENSDARG00000051809	na	97.5	2256	4.53222	na	na
ENSDARG00000033104	TMC2 (2 of 2)	41.5	958.5	4.5296	ENSG00000149488	TMC2
ENSDARG00000057933	OGFR (3 of 4)	25	576	4.52607	ENSG00000060491	OGFR
ENSDARG00000071341	na	74	1704	4.52526	na	na
ENSDARG00000010729	na	37	852	4.52526	ENSG00000137959	IFI44L
ENSDARG00000027807	na	88.5	2027	4.51752	ENSG00000111816	FRK
ENSDARG00000057040	na	58.5	1335.5	4.5128	ENSG00000137747	TMPRSS13
ENSDARG00000057984	na	90.5	2063.5	4.51103	ENSG00000131037	EPS8L1
ENSDARG00000088137	GPR64 (1 of 2)	196	4459.5	4.50796	ENSG00000173698	GPR64
ENSDARG00000031929	na	1221.5	27789.5	4.50781	na	na
ENSDARG00000079703	na	37.5	850.5	4.50335	na	na
ENSDARG00000071250	na	47.5	1072.5	4.49691	ENSG00000163472	TMEM79
ENSDARG00000015709	na	1275.5	28788	4.49633	ENSG00000149084	HSD17B12
ENSDARG00000078650	KCNA4	28	630	4.49185	ENSG00000182255	KCNA4
ENSDARG00000068760	na	76	1709	4.49101	ENSG00000149115	TNKS1BP1
ENSDARG00000037790	na	2031.5	45625	4.48921	ENSG00000122543	OCM
ENSDARG00000036713	PLA2G4C (4 of 5)	20	448	4.48543	ENSG00000105499	PLA2G4C
ENSDARG00000010940	na	20	445.5	4.47735	na	na
ENSDARG00000004953	na	104.5	2325	4.47566	na	na
ENSDARG00000087513	na	29	644	4.47294	na	na
ENSDARG00000059349	HOMER2	123.5	2727	4.46473	ENSG00000103942	HOMER2
ENSDARG00000058351	TAPBPL	23	507	4.46228	ENSG00000139192	TAPBPL
ENSDARG00000038964	na	34.5	758.5	4.45848	na	na
ENSDARG00000091601	na	62	1361.5	4.45678	ENSG00000100197	CYP2D6
ENSDARG00000003313	EPS8L1 (1 of 2)	91	1993	4.45293	ENSG00000131037	EPS8L1
ENSDARG00000006202	na	316	6904	4.44944	ENSG00000065361	ERBB3
ENSDARG00000075854	na	27.5	599.5	4.44626	ENSG00000189280	GJB5
ENSDARG00000078349	na	20	435.5	4.4446	na	na
ENSDARG00000058800	na	20	434	4.43962	ENSG00000132698	RAB25
ENSDARG00000087532	na	21	455	4.43741	na	na
ENSDARG00000058023	na	20	432	4.43296	na	na
ENSDARG00000051861	na	1374	29674.5	4.43277	ENSG00000184363	PKP3
ENSDARG00000090886	na	34.5	743	4.42869	na	na
ENSDARG00000088260	na	24	514	4.42066	na	na
ENSDARG00000063724	GALNT3	52	1111	4.4172	ENSG00000115339	GALNT3
ENSDARG00000038668	na	149.5	3185.5	4.4133	na	na
ENSDARG00000086365	na	20	426	4.41278	na	na
ENSDARG00000087767	na	20	424.5	4.40769	na	na
ENSDARG00000046090	na	24.5	520	4.40766	ENSG00000108272	DHRS11
ENSDARG00000067958	na	110.5	2339.5	4.40408	ENSG00000141985	SH3GL1
ENSDARG00000089149	GPX2	34.5	729	4.40125	ENSG00000176153	GPX2
ENSDARG00000002634	na	132	2782.5	4.39777	ENSG00000086062	B4GALT1
ENSDARG00000095090	na	92	1931	4.39157	na	na
ENSDARG00000007418	na	55	1153.5	4.39044	ENSG00000164695	CHMP4C
ENSDARG00000025608	na	22.5	471.5	4.38926	ENSG00000138794	CASP6
ENSDARG00000083357	na	20	419	4.38888	ENSG00000207568	MIR203
ENSDARG00000071672	na	128	2681.5	4.38882	na	na
ENSDARG00000006292	MAATS1	28	585.5	4.38617	ENSG00000183833	C3orf15
ENSDARG00000089570	na	20.5	428	4.38391	ENSG00000242715	CCDC169
ENSDARG00000052688	na	20	417.5	4.3837	ENSG00000137819	PAQR5
ENSDARG00000061496	na	20	417.5	4.3837	na	na
ENSDARG00000044457	na	28	584.5	4.3837	ENSG00000162676	GFI1
ENSDARG00000070434	na	192.5	4016	4.38283	ENSG00000104140	RHOV
ENSDARG00000019365	na	20	416	4.37851	na	na
ENSDARG00000071014	na	209.5	4350	4.37599	na	na
ENSDARG00000086254	na	47.5	984	4.37266	na	na
ENSDARG00000077836	na	28.5	587	4.36433	ENSG00000006555	TTC22
ENSDARG00000002391	na	74.5	1532	4.36203	ENSG00000160606	TLCD1
ENSDARG00000045530	na	63.5	1304	4.36004	na	na
ENSDARG00000006206	na	44	902	4.35755	ENSG00000091010	POU4F3
ENSDARG00000094281	na	22	447.5	4.34631	na	na
ENSDARG00000040543	GPA33 (1 of 2)	180	3659	4.34538	ENSG00000143167	GPA33
ENSDARG00000001303	na	23	467	4.34372	ENSG00000204264	PSMB8
ENSDARG00000036832	na	7033	142540	4.34108	ENSG00000108244	KRT23
ENSDARG00000094760	na	45.5	919	4.33613	na	na
ENSDARG00000036943	na	136	2738	4.33144	ENSG00000143457	GOLPH3L
ENSDARG00000070413	C19H18orf21 (1 of 2)	56.5	1136.5	4.3302	ENSG00000141428	C18orf21
ENSDARG00000042707	na	116.5	2339.5	4.3278	ENSG00000121742	GJB6
ENSDARG00000040490	na	20	397	4.31107	ENSG00000162999	DUSP19
ENSDARG00000094570	na	20	397	4.31107	na	na
ENSDARG00000039499	na	200	3969	4.3107	na	na
ENSDARG00000078845	STRC	51.5	1021	4.30927	ENSG00000242866	STRC
ENSDARG00000033953	na	20	396.5	4.30925	ENSG00000054179	ENTPD2
ENSDARG00000053133	na	36.5	717.5	4.29701	na	na
ENSDARG00000092947	na	10262.5	201434	4.29485	ENSG00000108244	KRT23
ENSDARG00000039669	TSTA3 (3 of 3)	204	3980.5	4.28631	ENSG00000104522	TSTA3
ENSDARG00000054122	TMEM30B	125.5	2444	4.28349	ENSG00000182107	TMEM30B
ENSDARG00000078168	na	21	408.5	4.28187	na	na
ENSDARG00000028850	na	20	389	4.2817	na	na
ENSDARG00000013685	na	20	387.5	4.27612	ENSG00000243284	VSIG8
ENSDARG00000000804	na	96.5	1864.5	4.27212	ENSG00000169435	RASSF6
ENSDARG00000086196	na	20	386	4.27053	na	na
ENSDARG00000006207	na	74.5	1431.5	4.26414	na	na
ENSDARG00000071238	na	24	460	4.26053	na	na
ENSDARG00000091016	PHLDB3 (1 of 2)	28	534.5	4.25469	ENSG00000176531	PHLDB3
ENSDARG00000013839	na	99.5	1899	4.2544	ENSG00000132746	ALDH3B2
ENSDARG00000071553	na	25	477	4.25399	na	na
ENSDARG00000005271	ZC3H12A (1 of 2)	22.5	429	4.25298	ENSG00000163874	ZC3H12A
ENSDARG00000039535	na	26.5	504	4.24936	ENSG00000070190	DAPP1
ENSDARG00000045262	na	272.5	5178	4.24807	ENSG00000148180	GSN
ENSDARG00000076224	CD58 (1 of 2)	30.5	574.5	4.23543	ENSG00000116815	CD58
ENSDARG00000086161	TMPRSS7	29	546	4.23478	ENSG00000176040	TMPRSS7
ENSDARG00000087615	na	20	375.5	4.23074	na	na
ENSDARG00000090526	PLEKHS1 (1 of 3)	26.5	496.5	4.22773	ENSG00000148735	PLEKHS1
ENSDARG00000088022	na	31	579.5	4.22447	na	na
ENSDARG00000068851	na	74.5	1389.5	4.22118	na	na
ENSDARG00000002981	na	129.5	2414.5	4.2207	ENSG00000100197	CYP2D6
ENSDARG00000057426	OARD1	20	372	4.21723	ENSG00000124596	C6orf130
ENSDARG00000076610	na	20	371	4.21335	na	na
ENSDARG00000074466	na	83	1538.5	4.21227	ENSG00000102886	GDPD3
ENSDARG00000026726	na	2028.5	37543	4.21006	ENSG00000135046	ANXA1
ENSDARG00000042544	na	206.5	3818	4.2086	ENSG00000168350	DEGS2
ENSDARG00000030896	na	668.5	12352.5	4.20773	na	na
ENSDARG00000093230	na	20	368.5	4.20359	na	na
ENSDARG00000094414	na	20	367.5	4.19967	na	na
ENSDARG00000055395	na	43.5	795	4.19187	na	na
ENSDARG00000094738	na	20	365.5	4.1918	na	na
ENSDARG00000039512	na	99.5	1817.5	4.19112	na	na
ENSDARG00000087983	na	20	363.5	4.18388	ENSG00000183067	IGSF5
ENSDARG00000045302	na	45.5	826.5	4.18308	ENSG00000091482	SMPX
ENSDARG00000077170	na	20	363	4.1819	na	na
ENSDARG00000070581	GGACT (2 of 3)	101.5	1842	4.18172	ENSG00000134864	A2LD1
ENSDARG00000095500	na	20	361.5	4.17592	na	na
ENSDARG00000075108	na	51.5	930.5	4.17536	ENSG00000150403	TMCO3
ENSDARG00000061222	UBA7	138.5	2498	4.17282	ENSG00000182179	UBA7
ENSDARG00000052427	CCDC64B	220	3957	4.16883	ENSG00000162069	CCDC64B
ENSDARG00000086621	na	52.5	944	4.1684	na	na
ENSDARG00000079372	na	181.5	3253.5	4.16395	na	na
ENSDARG00000045067	na	167	2993.5	4.16391	ENSG00000135750	KCNK1
ENSDARG00000094245	na	20	358.5	4.1639	na	na
ENSDARG00000078211	ANKRD42	26	465.5	4.1622	ENSG00000137494	ANKRD42
ENSDARG00000086407	SH3D19 (2 of 2)	20	358	4.16189	ENSG00000109686	SH3D19
ENSDARG00000026011	na	37.5	671	4.16135	na	na
ENSDARG00000055046	na	168	3002.5	4.15963	na	na
ENSDARG00000093308	CD58 (2 of 2)	22	392.5	4.15712	ENSG00000116815	CD58
ENSDARG00000040098	na	34	606.5	4.1569	ENSG00000141579	ZNF750
ENSDARG00000081779	na	20	356	4.15381	ENSG00000207568	MIR203
ENSDARG00000033056	na	20	355	4.14975	na	na
ENSDARG00000078093	na	20	355	4.14975	na	na
ENSDARG00000087748	na	20	355	4.14975	na	na
ENSDARG00000054827	na	69.5	1232.5	4.14843	na	na
ENSDARG00000042221	na	25	443	4.14731	na	na
ENSDARG00000040649	na	294	5204.5	4.14587	ENSG00000139174	PRICKLE1
ENSDARG00000075181	na	20	354	4.14568	ENSG00000174564	IL20RB
ENSDARG00000089903	na	20	354	4.14568	ENSG00000111726	CMAS
ENSDARG00000070048	na	26	460	4.14505	na	na
ENSDARG00000089756	na	41.5	733	4.14263	na	na
ENSDARG00000086750	na	20	353	4.1416	na	na
ENSDARG00000090562	na	23.5	414.5	4.14064	ENSG00000160183	TMPRSS3
ENSDARG00000090704	na	729	12841	4.13869	ENSG00000145103	ILDR1
ENSDARG00000092726	na	52.5	923.5	4.13672	na	na
ENSDARG00000095506	KNCN	20	351	4.1334	ENSG00000162456	KNCN
ENSDARG00000069463	na	80	1397	4.12619	ENSG00000108839	ALOX12
ENSDARG00000077419	PVRL4 (1 of 3)	61.5	1071	4.12223	ENSG00000143217	PVRL4
ENSDARG00000022698	na	30	521.5	4.11963	ENSG00000159166	LAD1
ENSDARG00000045038	na	44	764	4.118	ENSG00000153060	TEKT5
ENSDARG00000086748	FAM177B	20	346.5	4.11478	ENSG00000197520	FAM177B
ENSDARG00000018587	na	49.5	852	4.10535	na	na
ENSDARG00000000656	na	20	344	4.10434	ENSG00000240065	PSMB9
ENSDARG00000093101	na	20	344	4.10434	na	na
ENSDARG00000095665	na	20	344	4.10434	na	na
ENSDARG00000069540	na	36	619	4.10387	na	na
ENSDARG00000035890	na	1177	20194.5	4.10078	ENSG00000179163	FUCA1
ENSDARG00000095076	na	20	343	4.10014	na	na
ENSDARG00000069111	IKZF2	27	461	4.09374	ENSG00000030419	IKZF2
ENSDARG00000090033	na	20	341	4.0917	na	na
ENSDARG00000069264	na	74	1261	4.0909	na	na
ENSDARG00000078102	PSD (3 of 3)	288.5	4911	4.08937	ENSG00000059915	PSD
ENSDARG00000031814	na	34.5	586	4.08623	na	na
ENSDARG00000058946	na	79	1338	4.08208	na	na
ENSDARG00000087574	NOX1 (1 of 2)	20	338	4.07895	ENSG00000007952	NOX1
ENSDARG00000062978	na	31	523.5	4.07785	ENSG00000198003	CCDC151
ENSDARG00000033144	na	86.5	1460	4.07712	ENSG00000100911	PSME2
ENSDARG00000028346	na	40	674.5	4.07575	ENSG00000088992	TESC
ENSDARG00000092759	na	20	336.5	4.07253	na	na
ENSDARG00000095388	na	20	336.5	4.07253	na	na
ENSDARG00000032405	CKAP4	1018.5	17106	4.06998	ENSG00000136026	CKAP4
ENSDARG00000087373	DNAH5	50.5	847.5	4.06886	ENSG00000039139	DNAH5
ENSDARG00000091906	na	20	335.5	4.06824	ENSG00000162444	RBP7
ENSDARG00000032496	na	35	587	4.06793	ENSG00000005421	PON1
ENSDARG00000002298	na	92	1542	4.06703	ENSG00000152766	ANKRD22
ENSDARG00000094762	na	20	334	4.06178	na	na
ENSDARG00000037398	na	25.5	423	4.05209	na	na
ENSDARG00000095147	KRT23 (2 of 15)	38.5	638	4.05063	ENSG00000108244	KRT23
ENSDARG00000088656	na	20	329.5	4.04221	na	na
ENSDARG00000061968	na	53.5	880.5	4.04071	ENSG00000174527	MYO1H
ENSDARG00000089374	na	21	345.5	4.04022	ENSG00000225526	MKRN2-AS1
ENSDARG00000062711	na	35	575.5	4.03939	ENSG00000128242	GAL3ST1
ENSDARG00000001804	na	41	674	4.03905	ENSG00000171928	FAM18B1
ENSDARG00000094792	na	20	327.5	4.03342	ENSG00000247596	TWF2
ENSDARG00000014427	na	274	4481	4.03157	ENSG00000157601	MX1
ENSDARG00000022185	RGL3 (2 of 2)	39.5	645	4.02937	ENSG00000205517	RGL3
ENSDARG00000070479	na	115	1877.5	4.02911	ENSG00000106537	TSPAN13
ENSDARG00000058672	NUGGC (4 of 4)	20	326	4.0268	ENSG00000189233	NUGGC
ENSDARG00000071025	na	20	325.5	4.02459	ENSG00000232125	DYTN
ENSDARG00000061398	na	55	889.5	4.01549	ENSG00000095203	EPB41L4B
ENSDARG00000055045	na	88.5	1430	4.01419	ENSG00000164305	CASP3
ENSDARG00000003475	na	38.5	620	4.00934	na	na
ENSDARG00000039443	na	20	322	4.00899	na	na
ENSDARG00000075406	PVRL4 (3 of 3)	51.5	827	4.00524	ENSG00000143217	PVRL4
ENSDARG00000089049	SEL1L3	20	320	4	ENSG00000091490	SEL1L3
ENSDARG00000074749	na	827.5	13232	3.99913	ENSG00000144452	ABCA12
ENSDARG00000088062	PPHLN1 (1 of 2)	20	319	3.99548	ENSG00000134283	PPHLN1
ENSDARG00000089441	na	576	9185	3.99514	na	na
ENSDARG00000037528	MARVELD3	126	2007	3.99354	ENSG00000140832	MARVELD3
ENSDARG00000088078	na	54	860	3.99331	na	na
ENSDARG00000017947	na	21.5	342	3.99159	ENSG00000101213	PTK6
ENSDARG00000079691	na	20	318	3.99095	na	na
ENSDARG00000071345	na	30	477	3.99095	ENSG00000085871	MGST2
ENSDARG00000006422	na	84.5	1339.5	3.9866	ENSG00000158220	ESYT3
ENSDARG00000061844	na	561	8889	3.98595	na	na
ENSDARG00000087597	na	20	316.5	3.98413	na	na
ENSDARG00000095409	na	20	315.5	3.97957	na	na
ENSDARG00000079608	SGPP2	20	315	3.97728	ENSG00000163082	SGPP2
ENSDARG00000069361	SPA17	44	693	3.97728	ENSG00000064199	SPA17
ENSDARG00000061850	na	43.5	683	3.9728	na	na
ENSDARG00000075504	DTX3L	76	1191.5	3.97064	ENSG00000163840	DTX3L
ENSDARG00000039677	na	1208	18932	3.97013	ENSG00000134755	DSC2
ENSDARG00000015543	na	29	454	3.96857	ENSG00000160678	S100A1
ENSDARG00000039895	na	20	313	3.96809	na	na
ENSDARG00000054572	na	20	313	3.96809	na	na
ENSDARG00000093521	B3GNT3 (2 of 4)	20	312.5	3.96578	ENSG00000179913	B3GNT3
ENSDARG00000090534	TMBIM1 (2 of 2)	20	312	3.96347	ENSG00000135926	TMBIM1
ENSDARG00000056458	na	23.5	366.5	3.96308	ENSG00000197753	LHFPL5
ENSDARG00000043281	na	51.5	802.5	3.96186	ENSG00000178078	STAP2
ENSDARG00000020953	na	111.5	1733.5	3.95857	ENSG00000105993	DNAJB6
ENSDARG00000087800	na	20	309.5	3.95187	na	na
ENSDARG00000089208	na	20	309.5	3.95187	na	na
ENSDARG00000035198	na	273.5	4227	3.95002	ENSG00000176928	GCNT4
ENSDARG00000028973	na	22.5	344	3.93441	ENSG00000092850	TEKT2
ENSDARG00000045661	na	649.5	9930	3.93439	ENSG00000185507	IRF7
ENSDARG00000067718	na	37	565.5	3.93393	na	na
ENSDARG00000001656	na	20	305.5	3.9331	na	na
ENSDARG00000042726	GRB7	28	427.5	3.93243	ENSG00000141738	GRB7
ENSDARG00000088866	EGFR (1 of 4)	23.5	358.5	3.93124	ENSG00000146648	EGFR
ENSDARG00000086586	na	20	304	3.926	na	na
ENSDARG00000077200	na	20	302.5	3.91886	na	na
ENSDARG00000093351	na	20	302.5	3.91886	na	na
ENSDARG00000040258	na	20	301.5	3.91409	na	na
ENSDARG00000040513	na	407	6123.5	3.91126	ENSG00000005001	PRSS22
ENSDARG00000051712	na	20	299	3.90207	ENSG00000204516	MICB
ENSDARG00000004059	na	37.5	560.5	3.90175	ENSG00000156958	GALK2
ENSDARG00000010276	na	1515.5	22647.5	3.90149	ENSG00000073756	PTGS2
ENSDARG00000075524	CYLC2	39.5	590	3.90079	ENSG00000155833	CYLC2
ENSDARG00000093186	na	20	297.5	3.89482	na	na
ENSDARG00000010673	na	303.5	4497.5	3.88935	ENSG00000108448	TRIM16L
ENSDARG00000069379	na	32	474	3.88874	na	na
ENSDARG00000035116	na	20	296	3.88753	na	na
ENSDARG00000042231	na	20	296	3.88753	ENSG00000135604	STX11
ENSDARG00000077542	na	20	296	3.88753	na	na
ENSDARG00000086306	ADAP1	97.5	1441	3.88552	ENSG00000105963	ADAP1
ENSDARG00000002165	na	144.5	2121.5	3.87594	ENSG00000092010	PSME1
ENSDARG00000045549	na	101.5	1489	3.87479	na	na
ENSDARG00000059993	na	243	3558.5	3.87224	ENSG00000130529	TRPM4
ENSDARG00000091267	CMAS (2 of 3)	20	292	3.8679	ENSG00000111726	CMAS
ENSDARG00000059786	na	20	292	3.8679	na	na
ENSDARG00000087193	na	47.5	692.5	3.86581	na	na
ENSDARG00000001891	na	33	481	3.8655	ENSG00000143469	SYT14
ENSDARG00000058608	na	55.5	808	3.8638	ENSG00000176871	WSB2
ENSDARG00000089088	na	20	291	3.86295	na	na
ENSDARG00000073723	na	20	290.5	3.86047	na	na
ENSDARG00000087318	na	20	290.5	3.86047	na	na
ENSDARG00000045023	na	23.5	340	3.8548	ENSG00000197753	LHFPL5
ENSDARG00000076945	na	1425.5	20535	3.84855	na	na
ENSDARG00000030006	SLC6A7	138.5	1987.5	3.843	ENSG00000011083	SLC6A7
ENSDARG00000021891	ZBTB7B	90	1290.5	3.84186	ENSG00000160685	ZBTB7B
ENSDARG00000012972	na	1404	20130	3.84173	ENSG00000125868	DSTN
ENSDARG00000079234	na	20	286	3.83794	na	na
ENSDARG00000019135	na	20	285	3.83289	ENSG00000132623	ANKRD5
ENSDARG00000077861	na	20	285	3.83289	ENSG00000198944	SOWAHA
ENSDARG00000068420	na	120.5	1713.5	3.82984	na	na
ENSDARG00000040076	na	191	2712.5	3.82798	ENSG00000103490	PYCARD
ENSDARG00000008849	na	48	681	3.82655	ENSG00000139304	PTPRQ
ENSDARG00000041911	na	26.5	375.5	3.82475	na	na
ENSDARG00000020224	na	20	281.5	3.81506	na	na
ENSDARG00000092259	na	20	281.5	3.81506	na	na
ENSDARG00000079945	DFNB59	21	294.5	3.80981	ENSG00000204311	DFNB59
ENSDARG00000020742	NAGA	563	7855.5	3.8025	ENSG00000198951	NAGA
ENSDARG00000010250	na	462.5	6452	3.80222	ENSG00000181019	NQO1
ENSDARG00000086141	na	20	279	3.80219	na	na
ENSDARG00000088671	na	20	279	3.80219	na	na
ENSDARG00000015793	na	256.5	3565.5	3.79707	ENSG00000157613	CREB3L1
ENSDARG00000091614	na	20	278	3.79701	na	na
ENSDARG00000079869	na	32	440.5	3.783	na	na
ENSDARG00000068458	na	194.5	2674.5	3.78143	ENSG00000157168	NRG1
ENSDARG00000060980	ATP8B1	116.5	1600.5	3.78012	ENSG00000081923	ATP8B1
ENSDARG00000094104	na	20	274.5	3.77873	na	na
ENSDARG00000069476	na	1837.5	25196.5	3.77741	ENSG00000167642	SPINT2
ENSDARG00000031845	na	39.5	541	3.7757	ENSG00000143797	MBOAT2
ENSDARG00000074002	na	23	314.5	3.77335	na	na
ENSDARG00000069374	na	25.5	348	3.77052	ENSG00000178217	SH2D4B
ENSDARG00000079231	na	26.5	360.5	3.76593	ENSG00000013293	SLC7A14
ENSDARG00000036545	TMPRSS3 (3 of 3)	26.5	360	3.76393	ENSG00000160183	TMPRSS3
ENSDARG00000007467	na	27.5	373.5	3.7636	ENSG00000119917	IFIT3
ENSDARG00000069620	na	20	271	3.76022	na	na
ENSDARG00000074321	na	25	336.5	3.75061	ENSG00000007866	TEAD3
ENSDARG00000073876	na	39	524.5	3.7494	na	na
ENSDARG00000071213	na	329	4418	3.74723	ENSG00000205517	RGL3
ENSDARG00000094951	na	20	268.5	3.74685	na	na
ENSDARG00000089796	na	20	268	3.74416	na	na
ENSDARG00000090027	na	20	266.5	3.73606	na	na
ENSDARG00000031885	na	20	266	3.73335	na	na
ENSDARG00000017624	na	73615	978726	3.73283	ENSG00000135480	KRT7
ENSDARG00000059514	na	20	264.5	3.7252	na	na
ENSDARG00000074069	na	20	264.5	3.7252	na	na
ENSDARG00000091801	na	362.5	4791	3.72427	ENSG00000197632	SERPINB2
ENSDARG00000092228	na	55.5	733.5	3.72424	na	na
ENSDARG00000026759	AP1M2 (2 of 2)	609.5	8039	3.72132	ENSG00000129354	AP1M2
ENSDARG00000068678	IQCG	20	263.5	3.71973	ENSG00000114473	IQCG
ENSDARG00000087845	na	30.5	400.5	3.71492	na	na
ENSDARG00000087032	RBBP8NL	50	656	3.7137	ENSG00000130701	C20orf151
ENSDARG00000061173	na	303.5	3960	3.70573	ENSG00000149418	ST14
ENSDARG00000077068	LRRC31 (9 of 15)	27.5	357.5	3.70044	ENSG00000114248	LRRC31
ENSDARG00000017038	na	20	259.5	3.69766	na	na
ENSDARG00000075866	na	26.5	343	3.69414	ENSG00000157211	CDCP2
ENSDARG00000034211	na	20	258.5	3.69209	ENSG00000162909	CAPN2
ENSDARG00000009266	na	137.5	1777	3.69194	ENSG00000151116	UEVLD
ENSDARG00000057632	na	24.5	316.5	3.69135	ENSG00000178125	PPP1R42
ENSDARG00000038788	DNAI1 (1 of 2)	26	335.5	3.68973	ENSG00000122735	DNAI1
ENSDARG00000043899	na	49	631	3.68679	na	na
ENSDARG00000053136	na	111.5	1435.5	3.68644	na	na
ENSDARG00000014323	na	133	1711	3.68534	na	na
ENSDARG00000042583	na	72.5	932.5	3.68505	na	na
ENSDARG00000042954	na	20	257	3.6837	ENSG00000101194	SLC17A9
ENSDARG00000090145	TMEM240 (2 of 2)	27.5	352.5	3.68012	ENSG00000205090	TMEM240
ENSDARG00000086378	na	20	256	3.67807	na	na
ENSDARG00000093387	na	20	256	3.67807	na	na
ENSDARG00000014340	na	95	1216	3.67807	na	na
ENSDARG00000070945	na	30	384	3.67807	na	na
ENSDARG00000087120	SLC5A8	30.5	390	3.67659	ENSG00000256870	SLC5A8
ENSDARG00000074093	na	24	306	3.67243	na	na
ENSDARG00000054136	CCDC105	20	254.5	3.66959	ENSG00000160994	CCDC105
ENSDARG00000009673	na	20	254.5	3.66959	na	na
ENSDARG00000012981	na	508.5	6470	3.66945	ENSG00000006025	OSBPL7
ENSDARG00000052387	POU2F3	26	330.5	3.66807	ENSG00000137709	POU2F3
ENSDARG00000040717	na	665	8441	3.66599	ENSG00000183742	MACC1
ENSDARG00000069230	na	27.5	349	3.66572	na	na
ENSDARG00000089489	FAM83E	50.5	640.5	3.66484	ENSG00000105523	FAM83E
ENSDARG00000037267	na	121.5	1536	3.66015	na	na
ENSDARG00000057975	na	37	467	3.65783	ENSG00000115556	PLCD4
ENSDARG00000058780	na	45	567.5	3.65662	ENSG00000115616	SLC9A2
ENSDARG00000054835	na	40.5	509.5	3.65309	na	na
ENSDARG00000018814	na	268.5	3361	3.6459	ENSG00000103067	ESRP2
ENSDARG00000022614	na	32.5	406	3.64297	ENSG00000080007	DDX43
ENSDARG00000088739	na	20	249.5	3.64097	na	na
ENSDARG00000095200	na	20	249.5	3.64097	na	na
ENSDARG00000074086	TECPR1 (2 of 2)	69.5	866	3.63928	ENSG00000205356	TECPR1
ENSDARG00000078309	na	25	311.5	3.63923	ENSG00000168143	FAM83B
ENSDARG00000088812	na	33	411	3.6386	na	na
ENSDARG00000079914	na	29	361	3.63787	ENSG00000133115	STOML3
ENSDARG00000058218	na	20	248.5	3.63517	ENSG00000162391	FAM151A
ENSDARG00000036993	na	126	1561.5	3.63144	ENSG00000065361	ERBB3
ENSDARG00000038646	na	20	247.5	3.62936	na	na
ENSDARG00000094935	na	20	247.5	3.62936	na	na
ENSDARG00000096359	na	164.5	2031.5	3.62639	ENSG00000227184	EPPK1
ENSDARG00000058508	TTC18	28	344.5	3.62101	ENSG00000156042	TTC18
ENSDARG00000063625	na	41	504	3.61973	ENSG00000174808	BTC
ENSDARG00000054878	na	25	307	3.61824	ENSG00000170577	SIX2
ENSDARG00000018757	na	436.5	5353	3.61629	na	na
ENSDARG00000089177	CYP46A1 (4 of 5)	61.5	752.5	3.61303	ENSG00000036530	CYP46A1
ENSDARG00000089687	na	20	244.5	3.61176	na	na
ENSDARG00000006060	na	127.5	1558.5	3.61159	ENSG00000112297	AIM1
ENSDARG00000027192	na	80.5	982.5	3.6094	ENSG00000143630	HCN3
ENSDARG00000078803	na	32	390.5	3.60918	ENSG00000185340	GAS2L1
ENSDARG00000074827	C23H1orf116 (1 of 2)	91	1109.5	3.6079	ENSG00000182795	C1orf116
ENSDARG00000021462	na	32	389.5	3.60548	ENSG00000123977	WDR69
ENSDARG00000002794	RNF14 (4 of 5)	37.5	456	3.60407	ENSG00000013561	RNF14
ENSDARG00000052917	na	35.5	431	3.6018	ENSG00000162949	CAPN13
ENSDARG00000095282	na	20	242.5	3.59991	na	na
ENSDARG00000024116	na	463	5604	3.59737	ENSG00000118640	VAMP8
ENSDARG00000087306	na	25	302.5	3.59694	na	na
ENSDARG00000038669	na	80	967	3.59544	na	na
ENSDARG00000030961	na	23.5	284	3.59516	ENSG00000165695	AK8
ENSDARG00000089079	na	32.5	392.5	3.59418	na	na
ENSDARG00000077523	TDRD7 (1 of 2)	53	639	3.59175	ENSG00000196116	TDRD7
ENSDARG00000041220	na	22.5	271	3.5903	na	na
ENSDARG00000071450	na	20	240	3.58496	ENSG00000162782	TDRD5
ENSDARG00000011245	na	253.5	3032	3.58021	ENSG00000104413	ESRP1
ENSDARG00000008921	na	42.5	507.5	3.57787	na	na
ENSDARG00000010347	na	20	238.5	3.57592	ENSG00000167769	ACER1
ENSDARG00000094284	na	20	238.5	3.57592	na	na
ENSDARG00000014386	GALNT6	333.5	3971	3.57374	ENSG00000139629	GALNT6
ENSDARG00000019001	na	31	369	3.57328	ENSG00000140057	AK7
ENSDARG00000027658	na	60.5	719.5	3.57199	na	na
ENSDARG00000092998	na	170.5	2027.5	3.57186	na	na
ENSDARG00000057465	na	94.5	1122.5	3.57026	ENSG00000198380	GFPT1
ENSDARG00000009743	na	26	308.5	3.56869	ENSG00000096093	EFHC1
ENSDARG00000055436	na	96.5	1144.5	3.56804	na	na
ENSDARG00000087781	SPATS2 (2 of 2)	99	1174	3.56786	ENSG00000123352	SPATS2
ENSDARG00000075355	na	20	237	3.56682	na	na
ENSDARG00000062021	C8H1orf114	24.5	289.5	3.56271	ENSG00000117477	C1orf114
ENSDARG00000074708	ARMC3	23	271	3.55859	ENSG00000165309	ARMC3
ENSDARG00000057610	na	31.5	371	3.558	ENSG00000123080	CDKN2C
ENSDARG00000058381	na	98.5	1157.5	3.55474	na	na
ENSDARG00000062103	na	70	822.5	3.55459	ENSG00000089847	ANKRD24
ENSDARG00000000212	KRT23 (1 of 15)	3634.5	42645	3.55255	ENSG00000108244	KRT23
ENSDARG00000058693	na	2781	32630	3.55252	ENSG00000153113	CAST
ENSDARG00000093162	na	57	667	3.54865	na	na
ENSDARG00000068468	DNAH3	26	304	3.54749	ENSG00000158486	DNAH3
ENSDARG00000091625	na	20	233.5	3.54535	na	na
ENSDARG00000046124	na	327	3808	3.54167	na	na
ENSDARG00000090160	na	20	232.5	3.53916	na	na
ENSDARG00000087736	na	51.5	598	3.5375	na	na
ENSDARG00000069867	FAM188B2	20	232	3.53605	ENSG00000214237	FAM188B2
ENSDARG00000075752	na	332.5	3852.5	3.53437	ENSG00000196535	MYO18A
ENSDARG00000015144	SH2D4B (1 of 2)	20	230.5	3.52669	ENSG00000178217	SH2D4B
ENSDARG00000057303	na	564.5	6497	3.52473	ENSG00000109586	GALNT7
ENSDARG00000074150	na	20	230	3.52356	na	na
ENSDARG00000044973	KRT23 (14 of 15)	20	229.5	3.52042	ENSG00000108244	KRT23
ENSDARG00000052332	na	20	229.5	3.52042	na	na
ENSDARG00000068594	PLCB1 (2 of 2)	26.5	303.5	3.51763	ENSG00000182621	PLCB1
ENSDARG00000092166	na	143	1637.5	3.51741	ENSG00000116663	FBXO6
ENSDARG00000059247	TMEM54 (1 of 2)	193	2199.5	3.5105	ENSG00000121900	TMEM54
ENSDARG00000007737	na	1009	11427.5	3.50151	ENSG00000162378	ZYG11B
ENSDARG00000005108	na	666	7538.5	3.50068	ENSG00000197822	OCLN
ENSDARG00000062632	na	31.5	356	3.49845	ENSG00000137857	DUOX1
ENSDARG00000086321	na	21	237	3.49643	na	na
ENSDARG00000074666	na	20	225.5	3.49506	na	na
ENSDARG00000074947	na	20	225.5	3.49506	ENSG00000178033	FAM26E
ENSDARG00000075062	na	107.5	1206	3.48782	ENSG00000134242	PTPN22
ENSDARG00000052000	na	178.5	1996.5	3.48348	ENSG00000105971	CAV2
ENSDARG00000070331	na	74.5	833	3.483	ENSG00000117983	MUC5B
ENSDARG00000055094	CAPN12	104.5	1165	3.47876	ENSG00000182472	CAPN12
ENSDARG00000079745	na	1572	17487	3.47561	na	na
ENSDARG00000042866	na	224.5	2495.5	3.47454	ENSG00000188910	GJB3
ENSDARG00000069951	na	77.5	861	3.47375	ENSG00000156508	EEF1A1
ENSDARG00000061142	na	35.5	393	3.46864	ENSG00000178568	ERBB4
ENSDARG00000052336	na	86	951	3.46704	ENSG00000145247	OCIAD2
ENSDARG00000070804	na	112	1238	3.46644	na	na
ENSDARG00000075714	C5H11orf88	20	221	3.46597	ENSG00000183644	C11orf88
ENSDARG00000087607	SHF	45.5	502.5	3.46519	ENSG00000138606	SHF
ENSDARG00000087017	PTGR1 (2 of 2)	29	320	3.46395	ENSG00000106853	PTGR1
ENSDARG00000089463	DHX58	203.5	2245	3.46361	ENSG00000108771	DHX58
ENSDARG00000079834	C16H1orf172 (1 of 2)	48.5	535	3.46348	ENSG00000175707	C1orf172
ENSDARG00000063634	na	134	1478	3.46334	ENSG00000173083	HPSE
ENSDARG00000009702	na	129.5	1424	3.45893	na	na
ENSDARG00000001776	na	20	218.5	3.44956	ENSG00000109689	STIM2
ENSDARG00000090173	C5H11orf1	20	218	3.44626	ENSG00000137720	C11orf1
ENSDARG00000071292	na	49	534	3.44599	na	na
ENSDARG00000079225	na	44	479.5	3.44596	ENSG00000160588	MPZL3
ENSDARG00000038891	na	23.5	256	3.44541	ENSG00000165076	PRSS37
ENSDARG00000091912	na	20	217.5	3.44294	na	na
ENSDARG00000069451	na	31.5	342	3.44057	ENSG00000121634	GJA8
ENSDARG00000062630	na	69	748	3.43837	na	na
ENSDARG00000074771	na	52.5	568.5	3.43677	na	na
ENSDARG00000068148	na	387	4188.5	3.43603	na	na
ENSDARG00000091926	CASP8 (3 of 4)	24	259.5	3.43463	ENSG00000064012	CASP8
ENSDARG00000029443	na	873	9435	3.43397	na	na
ENSDARG00000039108	na	20	216	3.43296	ENSG00000104228	TRIM35
ENSDARG00000075019	na	20	216	3.43296	na	na
ENSDARG00000096317	na	20	216	3.43296	na	na
ENSDARG00000075217	TDRD12	20	215.5	3.42962	ENSG00000173809	TDRD12
ENSDARG00000013252	TMC5	52	560	3.42884	ENSG00000103534	TMC5
ENSDARG00000061797	na	28	301.5	3.42866	na	na
ENSDARG00000027919	na	20	215	3.42626	na	na
ENSDARG00000037495	na	166	1777.5	3.42059	ENSG00000186907	RTN4RL2
ENSDARG00000002401	na	189	2022.5	3.41968	ENSG00000117308	GALE
ENSDARG00000091013	na	20	214	3.41954	na	na
ENSDARG00000015422	na	146	1561	3.41843	ENSG00000137168	PPIL1
ENSDARG00000093684	na	47.5	507.5	3.41741	ENSG00000233493	TMEM238
ENSDARG00000020981	SLC35A3 (2 of 2)	20.5	219	3.41724	ENSG00000117620	SLC35A3
ENSDARG00000079946	SQLE (1 of 2)	130.5	1393	3.41607	ENSG00000104549	SQLE
ENSDARG00000058219	na	96.5	1030	3.41597	ENSG00000108423	TUBD1
ENSDARG00000031693	KIF9	21	224	3.41504	ENSG00000088727	KIF9
ENSDARG00000092225	na	59	627.5	3.41083	na	na
ENSDARG00000041098	BARX2	20	212.5	3.40939	ENSG00000043039	BARX2
ENSDARG00000086216	PRR13	295	3132	3.4083	ENSG00000205352	PRR13
ENSDARG00000059795	THEM6 (2 of 2)	99	1050.5	3.4075	ENSG00000130193	THEM6
ENSDARG00000069286	na	67.5	715	3.40498	ENSG00000164182	NDUFAF2
ENSDARG00000030832	na	135	1429	3.40397	ENSG00000115155	OTOF
ENSDARG00000095696	na	20	210	3.39232	na	na
ENSDARG00000076744	C19H6orf228 (1 of 2)	26.5	278	3.39102	ENSG00000224531	C6orf228
ENSDARG00000062750	na	26.5	278	3.39102	ENSG00000046604	DSG2
ENSDARG00000013860	na	74	775.5	3.38953	ENSG00000110536	PTPMT1
ENSDARG00000060435	na	75.5	790.5	3.38822	ENSG00000163141	BNIPL
ENSDARG00000090015	na	20	209	3.38543	na	na
ENSDARG00000095253	na	20	209	3.38543	ENSG00000095917	TPSD1
ENSDARG00000089739	PHLDB3 (2 of 2)	28	292.5	3.38494	ENSG00000176531	PHLDB3
ENSDARG00000093612	na	20.5	214	3.38391	na	na
ENSDARG00000086721	na	60	625	3.38082	na	na
ENSDARG00000069262	C8H1orf173	42.5	442.5	3.38014	ENSG00000178965	C1orf173
ENSDARG00000060456	NMI	293.5	3055.5	3.37998	ENSG00000123609	NMI
ENSDARG00000032618	na	80	831.5	3.37764	ENSG00000008394	MGST1
ENSDARG00000043211	na	248	2575.5	3.37644	ENSG00000183421	RIPK4
ENSDARG00000094492	na	20	207.5	3.37504	na	na
ENSDARG00000094782	na	20	207.5	3.37504	na	na
ENSDARG00000079795	VSTM5	25	259	3.37295	ENSG00000214376	VSTM5
ENSDARG00000078615	USP53 (1 of 2)	38.5	398.5	3.37165	ENSG00000145390	USP53
ENSDARG00000035868	na	240	2482.5	3.37069	ENSG00000134278	SPIRE1
ENSDARG00000041378	SH2D4A	47.5	491	3.36972	ENSG00000104611	SH2D4A
ENSDARG00000009978	na	4652	48038	3.36825	ENSG00000188015	S100A3
ENSDARG00000075177	RIBC2	21.5	222	3.36815	ENSG00000128408	RIBC2
ENSDARG00000004930	na	800	8260	3.36807	ENSG00000136153	LMO7
ENSDARG00000090548	na	48.5	500.5	3.36731	na	na
ENSDARG00000009018	na	1755	18097.5	3.36625	ENSG00000132677	RHBG
ENSDARG00000027017	na	23	237	3.36518	ENSG00000066027	PPP2R5A
ENSDARG00000016483	BAIAP2L2 (1 of 2)	26.5	272.5	3.36219	ENSG00000128298	BAIAP2L2
ENSDARG00000052564	na	20	205	3.35755	na	na
ENSDARG00000074384	na	20	205	3.35755	ENSG00000221955	SLC12A8
ENSDARG00000078182	na	20	205	3.35755	na	na
ENSDARG00000092521	na	20	205	3.35755	na	na
ENSDARG00000086897	na	32	327.5	3.35535	na	na
ENSDARG00000092045	na	22.5	230	3.35364	na	na
ENSDARG00000075800	na	48.5	495.5	3.35283	na	na
ENSDARG00000075029	na	32.5	332	3.35267	ENSG00000164308	ERAP2
ENSDARG00000070440	ATP6V1C2	20	204	3.3505	ENSG00000143882	ATP6V1C2
ENSDARG00000060062	C17H14orf166B	20	204	3.3505	ENSG00000100565	C14orf166B
ENSDARG00000093594	na	20.5	209	3.34981	na	na
ENSDARG00000010756	na	68	692.5	3.34821	ENSG00000167207	NOD2
ENSDARG00000069708	na	424.5	4321	3.34753	ENSG00000099804	CDC34
ENSDARG00000059037	MOV10L1	50	507.5	3.34341	ENSG00000073146	MOV10L1
ENSDARG00000088567	VPS72 (1 of 2)	40	405.5	3.34163	ENSG00000163159	VPS72
ENSDARG00000061970	na	30	304	3.34104	ENSG00000220008	LINGO3
ENSDARG00000016691	na	1256	12721	3.3403	na	na
ENSDARG00000077962	na	20	202.5	3.33985	na	na
ENSDARG00000090461	na	20	202.5	3.33985	na	na
ENSDARG00000017023	na	28.5	288	3.33703	ENSG00000140057	AK7
ENSDARG00000025335	NEK10	20	202	3.33628	ENSG00000163491	NEK10
ENSDARG00000004204	na	20	201.5	3.33271	ENSG00000183690	EFHC2
ENSDARG00000089841	na	20	201.5	3.33271	na	na
ENSDARG00000032929	na	20	200.5	3.32553	na	na
ENSDARG00000038069	na	20	200.5	3.32553	ENSG00000128268	MGAT3
ENSDARG00000060584	na	20	200.5	3.32553	na	na
ENSDARG00000090009	na	20	200.5	3.32553	na	na
ENSDARG00000052517	na	38	380	3.32193	na	na
ENSDARG00000058939	na	100	998	3.31904	ENSG00000139044	B4GALNT3
ENSDARG00000095475	na	20	199.5	3.31832	na	na
ENSDARG00000077481	na	30	299	3.31711	ENSG00000149124	GLYAT
ENSDARG00000090710	RNF14 (3 of 5)	29	289	3.31694	ENSG00000013561	RNF14
ENSDARG00000044400	na	20	199	3.3147	ENSG00000152763	WDR78
ENSDARG00000076388	na	20	199	3.3147	na	na
ENSDARG00000087345	na	20	199	3.3147	na	na
ENSDARG00000092455	na	20	199	3.3147	na	na
ENSDARG00000069433	na	785.5	7809.5	3.31355	ENSG00000174292	TNK1
ENSDARG00000016536	na	76	755.5	3.31336	ENSG00000170485	NPAS2
ENSDARG00000013771	na	339	3365.5	3.31146	ENSG00000163131	CTSS
ENSDARG00000029720	na	35.5	351	3.30558	ENSG00000137959	IFI44L
ENSDARG00000059485	EMB	39	385.5	3.30518	ENSG00000170571	EMB
ENSDARG00000073859	na	40.5	399.5	3.3022	ENSG00000197892	KIF13B
ENSDARG00000089307	na	311	3067	3.30184	na	na
ENSDARG00000013847	na	306.5	3019.5	3.30035	ENSG00000146648	EGFR
ENSDARG00000093960	na	26	256	3.29956	na	na
ENSDARG00000054060	POF1B	386.5	3805.5	3.29955	ENSG00000124429	POF1B
ENSDARG00000062970	na	244.5	2407	3.29933	ENSG00000136830	FAM129B
ENSDARG00000026090	na	140.5	1381	3.29707	ENSG00000170222	ADPRM
ENSDARG00000078964	ESYT2 (2 of 3)	40.5	398	3.29677	ENSG00000117868	ESYT2
ENSDARG00000025607	na	20	196.5	3.29646	na	na
ENSDARG00000052733	na	20	196.5	3.29646	na	na
ENSDARG00000071604	na	20	196.5	3.29646	na	na
ENSDARG00000077102	na	20	196.5	3.29646	na	na
ENSDARG00000075519	FMNL1 (2 of 2)	22	216	3.29546	ENSG00000184922	FMNL1
ENSDARG00000076563	na	107	1049.5	3.29402	ENSG00000133321	RARRES3
ENSDARG00000074638	na	101.5	995	3.29322	na	na
ENSDARG00000042558	na	75.5	739	3.29103	na	na
ENSDARG00000002509	na	1593	15550.5	3.28714	na	na
ENSDARG00000087131	na	22.5	219.5	3.28622	na	na
ENSDARG00000052905	na	221.5	2160.5	3.28599	ENSG00000095917	TPSD1
ENSDARG00000076030	na	28	273	3.2854	ENSG00000167535	CACNB3
ENSDARG00000090996	PARM1	33.5	326	3.28264	ENSG00000169116	PARM1
ENSDARG00000093640	na	34.5	335.5	3.28164	na	na
ENSDARG00000077540	na	746.5	7247.5	3.27927	ENSG00000164251	F2RL1
ENSDARG00000095936	na	184	1786	3.27895	ENSG00000197632	SERPINB2
ENSDARG00000078430	na	476	4620	3.27886	ENSG00000156299	TIAM1
ENSDARG00000069956	na	272.5	2644.5	3.27867	ENSG00000120913	PDLIM2
ENSDARG00000014657	na	20	194	3.27798	ENSG00000137752	CASP1
ENSDARG00000094678	na	20	194	3.27798	na	na
ENSDARG00000076861	TMEM79 (1 of 2)	107	1035.5	3.27464	ENSG00000163472	TMEM79
ENSDARG00000090575	na	41	396.5	3.27363	na	na
ENSDARG00000077845	na	22	212.5	3.27189	na	na
ENSDARG00000035127	na	31	299	3.26981	ENSG00000186350	RXRA
ENSDARG00000054842	na	147.5	1422.5	3.26964	ENSG00000087076	HSD17B14
ENSDARG00000032571	na	71	684	3.26811	ENSG00000016402	IL20RA
ENSDARG00000090598	PKP1 (2 of 2)	20	192.5	3.26679	ENSG00000081277	PKP1
ENSDARG00000092894	na	29	279	3.26614	na	na
ENSDARG00000074842	SNX8 (1 of 3)	60	576	3.26303	ENSG00000106266	SNX8
ENSDARG00000037943	na	107	1026	3.26135	na	na
ENSDARG00000078707	na	66	632.5	3.26053	na	na
ENSDARG00000088140	na	31.5	301.5	3.25873	na	na
ENSDARG00000071377	na	73	697.5	3.25622	ENSG00000167733	HSD11B1L
ENSDARG00000013236	na	112	1069.5	3.25537	ENSG00000116133	DHCR24
ENSDARG00000054583	na	83	792.5	3.25523	ENSG00000151690	MFSD6
ENSDARG00000034943	na	125	1193.5	3.2552	na	na
ENSDARG00000036820	na	479	4570	3.2541	ENSG00000074416	MGLL
ENSDARG00000088955	na	24.5	233.5	3.25257	ENSG00000091592	NLRP1
ENSDARG00000052115	na	20	190.5	3.25172	ENSG00000135373	EHF
ENSDARG00000077676	na	20	190.5	3.25172	na	na
ENSDARG00000044261	na	424.5	4039.5	3.25034	na	na
ENSDARG00000042760	na	691.5	6576	3.24941	ENSG00000072786	STK10
ENSDARG00000057983	na	46	437	3.24793	ENSG00000157703	SVOPL
ENSDARG00000090669	DRD5 (1 of 2)	20	189.5	3.24413	ENSG00000169676	DRD5
ENSDARG00000087581	GALNTL2	20	189.5	3.24413	ENSG00000131386	GALNTL2
ENSDARG00000028541	na	20	189.5	3.24413	na	na
ENSDARG00000053387	na	20	189.5	3.24413	na	na
ENSDARG00000070774	na	20	189.5	3.24413	na	na
ENSDARG00000030125	na	275	2605.5	3.24406	ENSG00000171056	SOX7
ENSDARG00000091784	CDCP1 (2 of 3)	36.5	345.5	3.24272	ENSG00000163814	CDCP1
ENSDARG00000055739	na	26	246	3.24207	na	na
ENSDARG00000033251	na	431.5	4082	3.24184	ENSG00000070882	OSBPL3
ENSDARG00000016479	na	23	217.5	3.24131	na	na
ENSDARG00000083837	na	55	520	3.24101	na	na
ENSDARG00000016227	na	20	188.5	3.23649	ENSG00000204516	MICB
ENSDARG00000079628	na	20	188.5	3.23649	na	na
ENSDARG00000087386	na	31.5	296	3.23217	ENSG00000183036	PCP4
ENSDARG00000061021	na	38.5	361.5	3.23107	ENSG00000164142	FAM160A1
ENSDARG00000055592	na	176	1650	3.22882	ENSG00000162909	CAPN2
ENSDARG00000038321	na	43.5	407.5	3.22771	na	na
ENSDARG00000074210	na	35.5	332.5	3.22746	na	na
ENSDARG00000061709	na	31.5	295	3.22729	na	na
ENSDARG00000034457	C8H1orf194	20	187	3.22497	ENSG00000179902	C1orf194
ENSDARG00000087107	na	20	187	3.22497	ENSG00000163075	na
ENSDARG00000096200	na	20	187	3.22497	na	na
ENSDARG00000068182	na	186.5	1743.5	3.22474	na	na
ENSDARG00000030839	na	81.5	761.5	3.22397	ENSG00000088992	TESC
ENSDARG00000095686	na	37	345.5	3.22309	na	na
ENSDARG00000077709	IQSEC2	348.5	3244.5	3.21877	ENSG00000124313	IQSEC2
ENSDARG00000004109	na	20	186	3.21723	na	na
ENSDARG00000075248	na	20	186	3.21723	na	na
ENSDARG00000012467	na	132	1227.5	3.21711	ENSG00000166145	SPINT1
ENSDARG00000059484	HIP1R (1 of 2)	246.5	2291	3.21632	ENSG00000130787	HIP1R
ENSDARG00000008165	na	46.5	432	3.21573	ENSG00000137752	CASP1
ENSDARG00000019549	CDS1	92.5	858	3.21345	ENSG00000163624	CDS1
ENSDARG00000075766	na	31.5	292	3.21254	ENSG00000143653	SCCPDH
ENSDARG00000073880	na	30	278	3.21205	na	na
ENSDARG00000056026	na	306	2834	3.21124	ENSG00000188001	TPRG1
ENSDARG00000026629	na	378	3500	3.2109	ENSG00000112699	GMDS
ENSDARG00000089952	DYNLRB2	20	185	3.20945	ENSG00000168589	DYNLRB2
ENSDARG00000088052	na	24.5	226.5	3.20866	na	na
ENSDARG00000088133	FMN2 (3 of 3)	38	350	3.20328	ENSG00000155816	FMN2
ENSDARG00000001825	na	24.5	225.5	3.20227	ENSG00000197748	WDR96
ENSDARG00000074217	na	20	183.5	3.19771	ENSG00000119632	IFI27L2
ENSDARG00000090099	na	20	183.5	3.19771	na	na
ENSDARG00000092604	na	20	183.5	3.19771	na	na
ENSDARG00000009133	na	204.5	1874.5	3.19633	na	na
ENSDARG00000075785	na	194.5	1782.5	3.19606	na	na
ENSDARG00000030954	na	67.5	617.5	3.19348	na	na
ENSDARG00000055715	na	42	384	3.19265	ENSG00000203697	CAPN8
ENSDARG00000042561	na	87.5	798	3.18903	ENSG00000064547	LPAR2
ENSDARG00000075426	na	141.5	1288	3.18626	na	na
ENSDARG00000076673	DSP (2 of 2)	383	3485.5	3.18595	ENSG00000096696	DSP
ENSDARG00000042157	na	20	182	3.18587	ENSG00000185250	PPIL6
ENSDARG00000071727	na	20	182	3.18587	na	na
ENSDARG00000079877	na	20	182	3.18587	na	na
ENSDARG00000089852	na	20	182	3.18587	na	na
ENSDARG00000090906	na	32.5	295	3.1822	na	na
ENSDARG00000010767	na	96.5	873.5	3.17821	ENSG00000116106	EPHA4
ENSDARG00000074317	FAM20C (1 of 2)	20	181	3.17792	ENSG00000177706	FAM20C
ENSDARG00000053728	na	20	181	3.17792	ENSG00000214021	TTLL3
ENSDARG00000078871	na	20	181	3.17792	ENSG00000215187	FAM166B
ENSDARG00000095837	na	20	181	3.17792	na	na
ENSDARG00000054023	na	47.5	429.5	3.17666	ENSG00000170703	TTLL6
ENSDARG00000087191	WDR93	22	198.5	3.17356	ENSG00000140527	WDR93
ENSDARG00000014849	na	55.5	500.5	3.17281	ENSG00000150773	PIH1D2
ENSDARG00000003899	na	63.5	572.5	3.17245	ENSG00000184307	ZDHHC23
ENSDARG00000027966	na	103	928.5	3.17226	ENSG00000152056	AP1S3
ENSDARG00000071215	PALM3	93	836	3.1682	ENSG00000187867	PALM3
ENSDARG00000056386	na	21.5	193	3.16619	ENSG00000165091	TMC1
ENSDARG00000014105	na	49.5	444	3.16506	ENSG00000107282	APBA1
ENSDARG00000059039	na	29	260	3.16439	na	na
ENSDARG00000053293	na	31	277	3.15955	na	na
ENSDARG00000055431	na	20	178.5	3.15785	na	na
ENSDARG00000059026	na	20	178.5	3.15785	ENSG00000095917	TPSD1
ENSDARG00000071368	na	20	178.5	3.15785	na	na
ENSDARG00000086016	na	20	178.5	3.15785	na	na
ENSDARG00000076179	NGEF	109.5	977	3.15743	ENSG00000066248	NGEF
ENSDARG00000006892	MYO3B	38	339	3.15721	ENSG00000071909	MYO3B
ENSDARG00000053644	na	24.5	218.5	3.15678	ENSG00000169154	GOT1L1
ENSDARG00000093048	na	57.5	511	3.15169	na	na
ENSDARG00000073709	FAM149A	20.5	182	3.15024	ENSG00000109794	FAM149A
ENSDARG00000052626	na	20	177	3.14568	na	na
ENSDARG00000094376	na	20	177	3.14568	na	na
ENSDARG00000019360	na	4047.5	35776.5	3.14391	ENSG00000101310	SEC23B
ENSDARG00000078049	NTF4	20	176.5	3.1416	ENSG00000225950	na
ENSDARG00000091836	na	87.5	771.5	3.14031	ENSG00000165806	CASP7
ENSDARG00000093449	na	21	185	3.13906	na	na
ENSDARG00000045824	FAM3D	80.5	709	3.13872	ENSG00000198643	FAM3D
ENSDARG00000024775	na	269	2367.5	3.13769	na	na
ENSDARG00000051925	na	40	352	3.1375	ENSG00000166394	CYB5R2
ENSDARG00000094423	na	28	246	3.13516	na	na
ENSDARG00000079846	na	42	369	3.13516	na	na
ENSDARG00000086103	na	151.5	1331	3.13512	ENSG00000160190	SLC37A1
ENSDARG00000035560	CAPG (1 of 2)	20	175.5	3.1334	ENSG00000042493	CAPG
ENSDARG00000077697	na	20	175.5	3.1334	na	na
ENSDARG00000069377	na	120	1052.5	3.13271	na	na
ENSDARG00000071560	na	34	297.5	3.12928	ENSG00000108813	DLX4
ENSDARG00000003216	na	3080	26885.5	3.12583	ENSG00000182718	ANXA2
ENSDARG00000011855	AAK1 (1 of 2)	53.5	467	3.12581	ENSG00000115977	AAK1
ENSDARG00000009544	na	9774.5	85285	3.1252	ENSG00000165215	CLDN3
ENSDARG00000043514	na	20	174.5	3.12516	ENSG00000007933	FMO3
ENSDARG00000060235	na	238	2075.5	3.12443	ENSG00000164078	MST1R
ENSDARG00000038793	na	23	200.5	3.1239	ENSG00000159214	CCDC24
ENSDARG00000069208	na	52.5	457	3.1218	ENSG00000079950	STX7
ENSDARG00000074776	na	27	235	3.12163	ENSG00000170006	TMEM154
ENSDARG00000009459	na	71	615.5	3.11587	ENSG00000100036	SLC35E4
ENSDARG00000014577	na	854.5	7404.5	3.11525	ENSG00000131941	RHPN2
ENSDARG00000062806	na	21.5	186	3.11289	ENSG00000131044	TTLL9
ENSDARG00000077114	na	136.5	1180.5	3.11243	ENSG00000130762	ARHGEF16
ENSDARG00000090340	FAM83G (2 of 2)	33.5	289.5	3.11133	ENSG00000188522	FAM83G
ENSDARG00000076096	LPIN1 (2 of 2)	40	345.5	3.11061	ENSG00000134324	LPIN1
ENSDARG00000069865	GRXCR1	20.5	177	3.11005	ENSG00000215203	GRXCR1
ENSDARG00000030563	na	242	2088	3.10904	na	na
ENSDARG00000053619	na	74	637.5	3.10683	ENSG00000213523	SRA1
ENSDARG00000058180	na	27	232.5	3.1062	ENSG00000205436	EXOC3L4
ENSDARG00000079585	na	97.5	838.5	3.10434	ENSG00000160447	PKN3
ENSDARG00000002947	na	53.5	460	3.10402	ENSG00000117528	ABCD3
ENSDARG00000060094	na	262	2252.5	3.10389	ENSG00000124212	PTGIS
ENSDARG00000051762	DNAJA4	176	1512	3.10281	ENSG00000140403	DNAJA4
ENSDARG00000092948	na	20	171.5	3.10014	ENSG00000060558	GNA15
ENSDARG00000057672	na	208	1782	3.09884	ENSG00000147535	PPAPDC1B
ENSDARG00000063347	TRPM4 (2 of 3)	27.5	235.5	3.09822	ENSG00000130529	TRPM4
ENSDARG00000085949	na	72.5	620	3.09622	na	na
ENSDARG00000089917	SH3TC2 (1 of 2)	76.5	654	3.09576	ENSG00000169247	SH3TC2
ENSDARG00000026086	C6H3orf67	20	170.5	3.0917	ENSG00000163689	C3orf67
ENSDARG00000055294	na	20	170.5	3.0917	ENSG00000172238	ATOH1
ENSDARG00000071165	na	20	170.5	3.0917	na	na
ENSDARG00000079602	na	20	170.5	3.0917	ENSG00000183128	CALHM3
ENSDARG00000092694	na	20	170.5	3.0917	na	na
ENSDARG00000093651	na	20	170.5	3.0917	na	na
ENSDARG00000017710	na	103	877.5	3.09075	ENSG00000167641	PPP1R14A
ENSDARG00000038242	na	129.5	1100	3.08648	na	na
ENSDARG00000014246	JAG2 (2 of 2)	24.5	207.5	3.08226	ENSG00000184916	JAG2
ENSDARG00000033824	na	126	1067	3.08206	na	na
ENSDARG00000069283	na	68	575.5	3.08121	ENSG00000049167	ERCC8
ENSDARG00000043638	na	129.5	1095	3.07991	ENSG00000100284	TOM1
ENSDARG00000032372	C5H9orf174	22	186	3.07973	ENSG00000197816	C9orf174
ENSDARG00000057173	na	95	803	3.0794	ENSG00000119917	IFIT3
ENSDARG00000089802	na	20	169	3.07895	na	na
ENSDARG00000090399	na	20	169	3.07895	na	na
ENSDARG00000042630	na	799.5	6741	3.07579	ENSG00000051620	HEBP2
ENSDARG00000013858	na	48	404	3.07325	ENSG00000079335	CDC14A
ENSDARG00000094210	na	52.5	440.5	3.06875	na	na
ENSDARG00000051804	na	20	167.5	3.06609	na	na
ENSDARG00000093553	na	38.5	322	3.06413	ENSG00000167306	MYO5B
ENSDARG00000086199	PRKD2 (1 of 3)	50	418	3.0635	ENSG00000105287	PRKD2
ENSDARG00000063411	LRRC73	63.5	530.5	3.06252	ENSG00000204052	LRRC73
ENSDARG00000002909	na	1046	8720	3.05945	ENSG00000105289	TJP3
ENSDARG00000068729	na	39	325	3.05889	ENSG00000055332	EIF2AK2
ENSDARG00000073905	VWA5A (4 of 4)	338	2814	3.05753	ENSG00000110002	VWA5A
ENSDARG00000069311	na	20	166.5	3.05745	na	na
ENSDARG00000076196	na	20	166.5	3.05745	na	na
ENSDARG00000058280	SPAG17	29.5	245.5	3.05694	ENSG00000155761	SPAG17
ENSDARG00000068939	XAF1	196.5	1634	3.05581	ENSG00000132530	XAF1
ENSDARG00000076483	na	94.5	784	3.05247	na	na
ENSDARG00000088538	na	86.5	717.5	3.05221	na	na
ENSDARG00000052447	na	35.5	293.5	3.04747	ENSG00000109846	CRYAB
ENSDARG00000030478	na	79	653	3.04716	na	na
ENSDARG00000023673	na	1023	8454	3.04683	ENSG00000166145	SPINT1
ENSDARG00000087596	na	149.5	1235	3.04629	na	na
ENSDARG00000032340	na	76	627.5	3.04554	ENSG00000183569	SERHL2
ENSDARG00000094282	DNAH11 (1 of 2)	20	165	3.04439	ENSG00000105877	DNAH11
ENSDARG00000070710	na	20	165	3.04439	ENSG00000095917	TPSD1
ENSDARG00000089780	na	20	165	3.04439	na	na
ENSDARG00000091015	na	20	165	3.04439	na	na
ENSDARG00000091848	na	26	214	3.04103	na	na
ENSDARG00000055238	na	22	181	3.04041	ENSG00000117245	KIF17
ENSDARG00000058690	na	192.5	1582	3.03882	ENSG00000143375	CGN
ENSDARG00000052343	na	31	254.5	3.03733	ENSG00000163071	SPATA18
ENSDARG00000067992	CD200 (2 of 2)	27.5	225.5	3.03562	ENSG00000091972	CD200
ENSDARG00000059123	na	141.5	1158.5	3.03338	ENSG00000187091	PLCD1
ENSDARG00000012745	na	176.5	1444	3.03233	ENSG00000257594	GALNT4
ENSDARG00000002988	na	20	163.5	3.03122	na	na
ENSDARG00000087289	na	20	163.5	3.03122	na	na
ENSDARG00000089227	C25HXorf38 (1 of 2)	109	891	3.0311	ENSG00000185753	CXorf38
ENSDARG00000014047	na	5274	43079.5	3.03003	ENSG00000181885	CLDN7
ENSDARG00000069453	na	309.5	2513.5	3.02169	na	na
ENSDARG00000036304	na	21.5	174.5	3.02082	ENSG00000167646	DNAAF3
ENSDARG00000068972	na	22.5	182.5	3.0199	na	na
ENSDARG00000043586	na	42.5	344	3.01687	ENSG00000026103	FAS
ENSDARG00000088296	na	34	274.5	3.0132	na	na
ENSDARG00000078217	na	42	339	3.01282	na	na
ENSDARG00000086355	TTC40	21	169.5	3.01282	ENSG00000171811	TTC40
ENSDARG00000091499	na	42.5	343	3.01267	na	na
ENSDARG00000015989	na	99.5	801.5	3.00993	ENSG00000171307	ZDHHC16
ENSDARG00000052708	na	20	161	3.00899	ENSG00000159173	TNNI1
ENSDARG00000058140	na	20	161	3.00899	na	na
ENSDARG00000092250	na	20	161	3.00899	na	na
ENSDARG00000092270	na	20	161	3.00899	na	na
ENSDARG00000094121	na	20	161	3.00899	na	na
ENSDARG00000077384	na	32.5	261.5	3.0083	ENSG00000105877	DNAH11
ENSDARG00000087575	na	36.5	293.5	3.00739	na	na
ENSDARG00000071042	na	37.5	301.5	3.0072	ENSG00000164411	GJB7
ENSDARG00000061549	na	74	594.5	3.00608	ENSG00000150907	FOXO1
ENSDARG00000055644	na	32	257	3.00562	ENSG00000095917	TPSD1
ENSDARG00000007561	CDH23	20	160.5	3.0045	ENSG00000107736	CDH23
ENSDARG00000076830	na	33.5	268.5	3.00269	na	na
ENSDARG00000045096	na	38.5	308.5	3.00234	ENSG00000134996	OSTF1
ENSDARG00000002463	ARHGEF37	40	320.5	3.00225	ENSG00000183111	ARHGEF37
ENSDARG00000014626	na	202	1616.5	3.00045	ENSG00000064195	DLX3
ENSDARG00000037654	na	98.5	788	3	ENSG00000140650	PMM2
ENSDARG00000021688	na	198.5	1587.5	2.99955	na	na
ENSDARG00000068910	na	88.5	707.5	2.99898	ENSG00000089250	NOS1
ENSDARG00000086903	na	39.5	315.5	2.99772	na	na
ENSDARG00000063539	na	57	455	2.99683	ENSG00000102743	SLC25A15
ENSDARG00000089657	na	21	167.5	2.9957	na	na
ENSDARG00000094606	na	20	159.5	2.99548	na	na
ENSDARG00000095468	na	20	159.5	2.99548	na	na
ENSDARG00000095562	na	20	159.5	2.99548	na	na
ENSDARG00000006899	na	270	2148.5	2.9923	ENSG00000197601	FAR1
ENSDARG00000071010	na	59	469	2.9908	ENSG00000143367	TUFT1
ENSDARG00000088706	na	45.5	361.5	2.99006	na	na
ENSDARG00000060626	DGKA (1 of 2)	579	4598	2.98937	ENSG00000065357	DGKA
ENSDARG00000079660	ZDHHC21	24.5	194.5	2.98892	ENSG00000175893	ZDHHC21
ENSDARG00000089837	na	40	316.5	2.98413	ENSG00000130958	SLC35D2
ENSDARG00000076257	na	20	158	2.98185	na	na
ENSDARG00000052232	na	29	228	2.97491	ENSG00000150275	PCDH15
ENSDARG00000062427	na	21.5	169	2.97461	ENSG00000114859	CLCN2
ENSDARG00000055416	na	327	2570	2.97441	ENSG00000021355	SERPINB1
ENSDARG00000086261	na	52.5	412.5	2.974	na	na
ENSDARG00000076383	ARHGEF5	178.5	1399.5	2.97092	ENSG00000050327	ARHGEF5
ENSDARG00000062756	PLLP	61.5	481.5	2.96888	ENSG00000102934	PLLP
ENSDARG00000091489	CNBD1	20	156.5	2.96809	ENSG00000176571	CNBD1
ENSDARG00000055476	na	20	156.5	2.96809	na	na
ENSDARG00000081218	na	20	156.5	2.96809	na	na
ENSDARG00000087057	na	20	156.5	2.96809	na	na
ENSDARG00000095026	na	20	156.5	2.96809	na	na
ENSDARG00000086739	SLC17A3	44.5	347.5	2.96514	ENSG00000112337	SLC17A2
ENSDARG00000016143	na	915	7139.5	2.96398	ENSG00000101966	XIAP
ENSDARG00000088345	TRIM35 (3 of 41)	20	156	2.96347	ENSG00000104228	TRIM35
ENSDARG00000071562	na	91	709.5	2.96286	ENSG00000129422	MTUS1
ENSDARG00000020735	EFCAB6	24	187	2.96193	ENSG00000186976	EFCAB6
ENSDARG00000079720	HPDL	47.5	370	2.96153	ENSG00000186603	HPDL
ENSDARG00000087213	na	34	264.5	2.95966	na	na
ENSDARG00000075993	CLIC5 (2 of 3)	29	225.5	2.959	ENSG00000112782	CLIC5
ENSDARG00000006747	na	20	155.5	2.95884	na	na
ENSDARG00000075002	na	20	155.5	2.95884	na	na
ENSDARG00000071288	SAMHD1	51	396.5	2.95875	ENSG00000101347	SAMHD1
ENSDARG00000004405	na	68	528	2.95693	ENSG00000086300	SNX10
ENSDARG00000078644	THEG	21	163	2.95641	ENSG00000105549	THEG
ENSDARG00000070702	na	462.5	3588.5	2.95586	na	na
ENSDARG00000079781	SLITRK4	47.5	368	2.95371	ENSG00000179542	SLITRK4
ENSDARG00000092349	na	21.5	166.5	2.95311	na	na
ENSDARG00000088423	na	43	332.5	2.95095	ENSG00000091592	NLRP1
ENSDARG00000038479	na	20	154	2.94486	ENSG00000104228	TRIM35
ENSDARG00000026473	na	123	946	2.94318	ENSG00000126778	SIX1
ENSDARG00000074034	na	73	560.5	2.94075	na	na
ENSDARG00000052738	na	977	7491	2.93873	ENSG00000112972	HMGCS1
ENSDARG00000039322	na	69	529	2.9386	na	na
ENSDARG00000058990	SLC35A2	88.5	678.5	2.9386	ENSG00000102100	SLC35A2
ENSDARG00000034424	na	352.5	2689	2.93137	ENSG00000129244	ATP1B2
ENSDARG00000026505	na	20	152.5	2.93074	na	na
ENSDARG00000092671	na	20	152.5	2.93074	na	na
ENSDARG00000005799	C1H4orf34	153	1164.5	2.92811	ENSG00000163683	C4orf34
ENSDARG00000058347	CASP8 (2 of 4)	80.5	611.5	2.92529	ENSG00000064012	CASP8
ENSDARG00000004539	na	2014	15284	2.92389	ENSG00000073756	PTGS2
ENSDARG00000076386	na	2295.5	17406.5	2.92275	na	na
ENSDARG00000091734	na	25	189.5	2.9222	na	na
ENSDARG00000022895	na	111.5	845	2.92191	ENSG00000101977	MCF2
ENSDARG00000041301	na	20	151	2.91648	ENSG00000100053	CRYBB3
ENSDARG00000027345	na	189	1422.5	2.91197	ENSG00000149573	MPZL2
ENSDARG00000095136	na	32.5	244.5	2.91132	na	na
ENSDARG00000004695	na	115	864.5	2.91023	ENSG00000100625	SIX4
ENSDARG00000062003	MYO5B (2 of 2)	139.5	1048.5	2.90999	ENSG00000167306	MYO5B
ENSDARG00000091238	PARD3 (2 of 2)	21.5	161.5	2.90913	ENSG00000148498	PARD3
ENSDARG00000062263	na	92.5	693.5	2.90637	na	na
ENSDARG00000031709	MLLT1 (2 of 2)	248	1859	2.90611	ENSG00000130382	MLLT1
ENSDARG00000005210	na	58.5	438	2.90442	ENSG00000106789	CORO2A
ENSDARG00000033727	na	20	149.5	2.90207	ENSG00000113302	IL12B
ENSDARG00000023597	na	45.5	340	2.9016	na	na
ENSDARG00000006052	na	123.5	921.5	2.89947	na	na
ENSDARG00000031954	na	103	768.5	2.8994	ENSG00000125826	RBCK1
ENSDARG00000088951	na	2627.5	19600.5	2.89913	na	na
ENSDARG00000075561	na	24.5	182.5	2.89704	ENSG00000149124	GLYAT
ENSDARG00000027196	na	60.5	450	2.89492	ENSG00000005001	PRSS22
ENSDARG00000030743	na	131	973.5	2.89361	ENSG00000172296	SPTLC3
ENSDARG00000053442	na	130.5	969.5	2.89319	ENSG00000113648	H2AFY
ENSDARG00000090468	PPP1R3A (2 of 2)	20	148.5	2.89239	ENSG00000154415	PPP1R3A
ENSDARG00000004130	na	36.5	271	2.89232	ENSG00000110921	MVK
ENSDARG00000089782	na	20	148	2.88753	ENSG00000166801	FAM111A
ENSDARG00000090707	na	20	148	2.88753	na	na
ENSDARG00000091997	na	20	148	2.88753	na	na
ENSDARG00000079310	na	43	318	2.88662	ENSG00000008513	ST3GAL1
ENSDARG00000023498	na	226	1670	2.88545	ENSG00000144591	GMPPA
ENSDARG00000051768	FHOD1	112	827.5	2.88526	ENSG00000135723	FHOD1
ENSDARG00000090882	na	94.5	698	2.88484	na	na
ENSDARG00000035555	na	26	192	2.88452	ENSG00000148288	GBGT1
ENSDARG00000073732	na	336.5	2483.5	2.8837	ENSG00000105357	MYH14
ENSDARG00000031248	na	57.5	423	2.87902	ENSG00000151023	ENKUR
ENSDARG00000070012	na	147	1080.5	2.87781	ENSG00000130766	SESN2
ENSDARG00000067548	na	20	147	2.87774	ENSG00000070193	FGF10
ENSDARG00000095295	na	20	147	2.87774	na	na
ENSDARG00000095532	na	20	147	2.87774	na	na
ENSDARG00000038700	na	22.5	165	2.87447	ENSG00000173890	GPR160
ENSDARG00000053240	na	29	212.5	2.87334	ENSG00000164627	KIF6
ENSDARG00000062248	na	248	1816	2.87235	ENSG00000070778	PTPN21
ENSDARG00000031983	na	110.5	809	2.87209	ENSG00000100625	SIX4
ENSDARG00000068386	na	106	776	2.87199	na	na
ENSDARG00000074149	ITPR1 (1 of 2)	222	1623.5	2.87048	ENSG00000150995	ITPR1
ENSDARG00000061548	na	24	175.5	2.87036	na	na
ENSDARG00000057227	na	27	196.5	2.8635	ENSG00000164542	KIAA0895
ENSDARG00000053535	na	109	793	2.86299	na	na
ENSDARG00000057473	na	20	145.5	2.86295	na	na
ENSDARG00000019692	na	38.5	280	2.8625	ENSG00000206561	COLQ
ENSDARG00000052396	na	166	1206	2.86097	ENSG00000055332	EIF2AK2
ENSDARG00000039490	na	868.5	6307	2.86036	na	na
ENSDARG00000075608	MICAL2 (2 of 2)	51.5	373.5	2.85846	ENSG00000133816	MICAL2
ENSDARG00000060165	na	26	188.5	2.85798	ENSG00000118997	DNAH7
ENSDARG00000058090	WDR65	40.5	293	2.85491	ENSG00000243710	WDR65
ENSDARG00000059987	na	55.5	401.5	2.85484	na	na
ENSDARG00000077982	na	2280.5	16483	2.85356	ENSG00000163435	ELF3
ENSDARG00000068855	CCDC176 (2 of 2)	27	195	2.85244	ENSG00000119636	C14orf45
ENSDARG00000068398	na	36	260	2.85244	ENSG00000110318	KIAA1377
ENSDARG00000006981	na	20.5	148	2.8519	ENSG00000103021	CCDC113
ENSDARG00000017036	na	37	266.5	2.84854	na	na
ENSDARG00000078068	na	30	216	2.848	ENSG00000172350	ABCG4
ENSDARG00000022309	na	1657.5	11900.5	2.84394	ENSG00000096696	DSP
ENSDARG00000069435	na	20	143.5	2.84298	ENSG00000120051	CCDC147
ENSDARG00000091585	na	20	143.5	2.84298	na	na
ENSDARG00000015123	na	153	1097.5	2.84262	na	na
ENSDARG00000076238	GRAMD1C	217.5	1560	2.84246	ENSG00000178075	GRAMD1C
ENSDARG00000088274	na	20.5	147	2.84212	na	na
ENSDARG00000062168	na	28.5	204	2.83954	ENSG00000146802	TMEM168
ENSDARG00000036834	KRT23 (7 of 15)	1956.5	14003.5	2.83944	ENSG00000108244	KRT23
ENSDARG00000022165	MGST1 (1 of 2)	709.5	5070.5	2.83725	ENSG00000008394	MGST1
ENSDARG00000089512	PPP1R3E	42.5	303.5	2.83616	ENSG00000235194	PPP1R3E
ENSDARG00000056024	na	23.5	167.5	2.83343	ENSG00000166979	FAM176C
ENSDARG00000092934	na	35.5	253	2.83325	na	na
ENSDARG00000055652	ACLY	20	142.5	2.83289	ENSG00000131473	ACLY
ENSDARG00000068161	na	20	142.5	2.83289	na	na
ENSDARG00000090947	na	20	142.5	2.83289	na	na
ENSDARG00000093117	na	20	142.5	2.83289	na	na
ENSDARG00000094996	na	20	142.5	2.83289	na	na
ENSDARG00000042908	na	109	776.5	2.83266	na	na
ENSDARG00000041023	NPTN (3 of 3)	75	533.5	2.83053	ENSG00000156642	NPTN
ENSDARG00000075617	na	37.5	266.5	2.82917	na	na
ENSDARG00000075089	CD97 (2 of 3)	80	568.5	2.82909	ENSG00000123146	CD97
ENSDARG00000025974	MAGI3 (2 of 2)	38	270	2.82889	ENSG00000081026	MAGI3
ENSDARG00000045298	WIPF2 (2 of 2)	228	1619.5	2.82844	ENSG00000171475	WIPF2
ENSDARG00000021677	na	86	610.5	2.82758	ENSG00000136147	PHF11
ENSDARG00000054805	na	52	369	2.82704	na	na
ENSDARG00000070929	na	40.5	287	2.82506	ENSG00000168875	SOX14
ENSDARG00000004171	na	480	3399	2.824	ENSG00000105404	RABAC1
ENSDARG00000006491	na	46.5	328.5	2.82059	ENSG00000138678	AGPAT9
ENSDARG00000089536	na	20	141	2.81762	na	na
ENSDARG00000054352	na	30	211.5	2.81762	ENSG00000131951	LRRC9
ENSDARG00000095117	NFKBIZ	292.5	2062	2.81754	ENSG00000144802	NFKBIZ
ENSDARG00000076009	LIMA1 (2 of 2)	453.5	3196	2.81709	ENSG00000050405	LIMA1
ENSDARG00000006283	na	452	3178	2.81372	ENSG00000106299	WASL
ENSDARG00000061060	STPG2	20	140.5	2.8125	ENSG00000163116	STPG2
ENSDARG00000015010	CCDC114	34	238.5	2.81038	ENSG00000105479	CCDC114
ENSDARG00000059935	KCNA10 (2 of 2)	20	140	2.80735	ENSG00000143105	KCNA10
ENSDARG00000069507	na	20	140	2.80735	ENSG00000165171	WBSCR27
ENSDARG00000074630	na	20	140	2.80735	ENSG00000230873	na
ENSDARG00000074642	na	20	140	2.80735	na	na
ENSDARG00000089640	na	20	140	2.80735	na	na
ENSDARG00000057392	na	23	161	2.80735	na	na
ENSDARG00000010586	na	55.5	388.5	2.80735	ENSG00000151575	TEX9
ENSDARG00000031359	na	216.5	1513	2.80497	ENSG00000134326	CMPK2
ENSDARG00000069037	AKIP1	27	188.5	2.80353	ENSG00000166452	AKIP1
ENSDARG00000079499	na	26.5	185	2.80346	ENSG00000169302	STK32A
ENSDARG00000060317	ACSL6	36.5	254.5	2.8017	ENSG00000164398	ACSL6
ENSDARG00000011281	na	291.5	2028.5	2.79885	ENSG00000141447	OSBPL1A
ENSDARG00000070281	NSUN7	20	139	2.79701	ENSG00000179299	NSUN7
ENSDARG00000088833	LRRC53	29.5	205	2.79684	ENSG00000162621	LRRC53
ENSDARG00000003904	na	58.5	406	2.79497	ENSG00000198765	SYCP1
ENSDARG00000059811	na	157	1089.5	2.79483	na	na
ENSDARG00000074848	SMIM7	74	513.5	2.79477	ENSG00000214046	C19orf42
ENSDARG00000037345	THEM6 (1 of 2)	29	201	2.79307	ENSG00000130193	THEM6
ENSDARG00000094994	na	27	187	2.79201	na	na
ENSDARG00000018532	C7H19orf12 (2 of 4)	20	138.5	2.79181	ENSG00000131943	C19orf12
ENSDARG00000091644	CDCP1 (1 of 3)	20	138.5	2.79181	ENSG00000163814	CDCP1
ENSDARG00000052037	na	20	138.5	2.79181	ENSG00000104228	TRIM35
ENSDARG00000089432	na	20	138.5	2.79181	na	na
ENSDARG00000037706	na	95.5	660.5	2.78999	ENSG00000100983	GSS
ENSDARG00000087080	na	22.5	155.5	2.78892	na	na
ENSDARG00000038557	ANKS3	105.5	728.5	2.78769	ENSG00000168096	ANKS3
ENSDARG00000059545	na	190	1311.5	2.78715	ENSG00000129654	FOXJ1
ENSDARG00000070682	na	636.5	4392.5	2.78681	ENSG00000078808	SDF4
ENSDARG00000038278	PTGIR	20	138	2.7866	ENSG00000160013	PTGIR
ENSDARG00000044923	na	105.5	725.5	2.78173	ENSG00000258677	na
ENSDARG00000032984	na	20	137.5	2.78136	ENSG00000064300	NGFR
ENSDARG00000074800	na	20	137.5	2.78136	na	na
ENSDARG00000075760	na	20	137.5	2.78136	na	na
ENSDARG00000076269	na	20	137.5	2.78136	ENSG00000106560	GIMAP2
ENSDARG00000092867	na	20	137.5	2.78136	na	na
ENSDARG00000094839	na	20	137.5	2.78136	na	na
ENSDARG00000095208	na	20	137.5	2.78136	na	na
ENSDARG00000096363	na	20	137.5	2.78136	na	na
ENSDARG00000006174	na	24	165	2.78136	ENSG00000010626	LRRC23
ENSDARG00000041134	na	29.5	202.5	2.77914	ENSG00000165506	DNAAF2
ENSDARG00000078606	C20H1orf131	35	240	2.77761	ENSG00000143633	C1orf131
ENSDARG00000029036	na	199.5	1367.5	2.77708	ENSG00000118508	RAB32
ENSDARG00000029766	na	410	2810	2.77687	ENSG00000144852	NR1I2
ENSDARG00000071168	B2M	20	137	2.7761	ENSG00000166710	B2M
ENSDARG00000094160	DLEU7	20	137	2.7761	ENSG00000186047	DLEU7
ENSDARG00000075389	na	74	505.5	2.77211	na	na
ENSDARG00000091221	TTC34	20	136.5	2.77083	ENSG00000215912	TTC34
ENSDARG00000086612	na	33.5	228.5	2.76996	na	na
ENSDARG00000042141	na	214.5	1463	2.76988	ENSG00000196586	MYO6
ENSDARG00000040314	PSPH	238.5	1625.5	2.76882	ENSG00000146733	PSPH
ENSDARG00000091471	ECT2L	21.5	146.5	2.76849	ENSG00000203734	ECT2L
ENSDARG00000067831	TBATA	21	143	2.76755	ENSG00000166220	TBATA
ENSDARG00000062278	C1GALT1 (2 of 2)	20	136	2.76553	ENSG00000106392	C1GALT1
ENSDARG00000040510	na	20	136	2.76553	na	na
ENSDARG00000081702	na	20	136	2.76553	ENSG00000199363	na
ENSDARG00000089434	na	20	136	2.76553	ENSG00000139083	ETV6
ENSDARG00000094192	na	20	136	2.76553	na	na
ENSDARG00000095457	na	20	136	2.76553	na	na
ENSDARG00000058082	na	208	1414	2.76513	ENSG00000101197	BIRC7
ENSDARG00000051975	na	517	3512.5	2.76426	ENSG00000002586	CD99
ENSDARG00000017687	na	181	1228	2.76225	ENSG00000163793	DNAJC5G
ENSDARG00000061974	na	25.5	173	2.7622	ENSG00000083307	GRHL2
ENSDARG00000086145	na	25.5	173	2.7622	na	na
ENSDARG00000075229	SLC46A2	111	753	2.76209	ENSG00000119457	SLC46A2
ENSDARG00000025254	na	1075	7280	2.7596	ENSG00000197747	S100A10
ENSDARG00000061687	na	67.5	457	2.75923	ENSG00000124788	ATXN1
ENSDARG00000069703	na	23	155.5	2.75721	ENSG00000163576	EFHB
ENSDARG00000090061	na	24	162	2.75489	na	na
ENSDARG00000092191	na	1162.5	7836	2.75289	na	na
ENSDARG00000053940	na	28.5	192	2.75207	na	na
ENSDARG00000053241	na	45.5	306	2.74959	ENSG00000101846	STS
ENSDARG00000093621	na	20	134.5	2.74953	na	na
ENSDARG00000039455	na	30.5	205	2.74874	ENSG00000099282	TSPAN15
ENSDARG00000033802	na	282	1889.5	2.74424	ENSG00000135929	CYP27A1
ENSDARG00000013804	na	731	4892.5	2.74263	ENSG00000126247	CAPNS1
ENSDARG00000027611	na	306.5	2051	2.74237	ENSG00000168497	SDPR
ENSDARG00000042716	na	30	200.5	2.74057	ENSG00000167904	TMEM68
ENSDARG00000092407	TRIM35 (5 of 41)	23.5	157	2.74003	ENSG00000104228	TRIM35
ENSDARG00000093253	MFSD3	26.5	177	2.73969	ENSG00000167700	MFSD3
ENSDARG00000075757	na	57.5	383.5	2.73759	na	na
ENSDARG00000092856	na	121.5	810	2.73697	na	na
ENSDARG00000087190	na	21	140	2.73697	na	na
ENSDARG00000042336	na	227	1513	2.73665	ENSG00000106348	IMPDH1
ENSDARG00000008890	na	104	692.5	2.73523	ENSG00000040531	CTNS
ENSDARG00000041311	na	90	599	2.73456	ENSG00000170310	STX8
ENSDARG00000079324	ANO9 (1 of 2)	136.5	908	2.73379	ENSG00000185101	ANO9
ENSDARG00000032578	na	20	133	2.73335	ENSG00000075891	PAX2
ENSDARG00000082008	na	20	133	2.73335	na	na
ENSDARG00000086132	na	20	133	2.73335	na	na
ENSDARG00000070492	na	24	159.5	2.73245	ENSG00000105550	FGF21
ENSDARG00000030097	na	120.5	799.5	2.73006	ENSG00000137575	SDCBP
ENSDARG00000005559	na	126	835.5	2.72922	ENSG00000152192	POU4F1
ENSDARG00000062794	na	142	941.5	2.72907	ENSG00000152503	TRIM36
ENSDARG00000034262	na	285.5	1892	2.72835	ENSG00000129219	PLD2
ENSDARG00000091803	na	42.5	281.5	2.7276	na	na
ENSDARG00000043242	na	391	2588.5	2.72688	ENSG00000135480	KRT7
ENSDARG00000096427	na	131	867	2.72647	ENSG00000267795	na
ENSDARG00000029374	na	32.5	215	2.72583	ENSG00000213047	DENND1B
ENSDARG00000004874	na	22	145.5	2.72544	ENSG00000106686	SPATA6L
ENSDARG00000040465	IRF2 (2 of 2)	117.5	774.5	2.7206	ENSG00000168310	IRF2
ENSDARG00000068849	FAM83H (2 of 2)	299	1970.5	2.72034	ENSG00000180921	FAM83H
ENSDARG00000059572	NAGK	70.5	464.5	2.71998	ENSG00000124357	NAGK
ENSDARG00000045011	TAPBP (2 of 2)	25.5	168	2.71989	ENSG00000231925	TAPBP
ENSDARG00000057884	na	48.5	319.5	2.71976	ENSG00000116663	FBXO6
ENSDARG00000046098	na	111.5	734.5	2.71972	ENSG00000147155	EBP
ENSDARG00000053593	ANXA9	20	131.5	2.71699	ENSG00000143412	ANXA9
ENSDARG00000035009	na	20	131.5	2.71699	ENSG00000104228	TRIM35
ENSDARG00000079227	na	20	131.5	2.71699	ENSG00000148735	PLEKHS1
ENSDARG00000088559	na	20	131.5	2.71699	na	na
ENSDARG00000086808	DDHD1 (1 of 2)	161.5	1061.5	2.7165	ENSG00000100523	DDHD1
ENSDARG00000038366	na	35	230	2.71621	ENSG00000073067	CYP2W1
ENSDARG00000035136	na	2387	15681.5	2.71579	ENSG00000178980	SEPW1
ENSDARG00000095150	na	23	151	2.71484	na	na
ENSDARG00000045483	na	101	663	2.71465	ENSG00000166159	LRTM2
ENSDARG00000003520	TBC1D14	245	1607.5	2.71397	ENSG00000132405	TBC1D14
ENSDARG00000093534	na	20.5	134.5	2.71391	na	na
ENSDARG00000018605	TEKT1	50	328	2.7137	ENSG00000167858	TEKT1
ENSDARG00000043781	PSMB10	127	833	2.71349	ENSG00000205220	PSMB10
ENSDARG00000086228	na	21.5	141	2.71329	na	na
ENSDARG00000088008	na	27	177	2.71272	na	na
ENSDARG00000036588	na	2305	15107.5	2.71243	na	na
ENSDARG00000087247	na	23.5	154	2.7122	na	na
ENSDARG00000077218	SLC22A17 (2 of 2)	20	131	2.71149	ENSG00000092096	SLC22A17
ENSDARG00000040474	na	38	248.5	2.70917	ENSG00000086300	SNX10
ENSDARG00000078585	na	48	313	2.70506	ENSG00000164077	MON1A
ENSDARG00000015293	na	31.5	205	2.7022	ENSG00000125898	FAM110A
ENSDARG00000037256	na	20	130	2.70044	na	na
ENSDARG00000073757	na	20	130	2.70044	ENSG00000121440	PDZRN3
ENSDARG00000092064	na	20	130	2.70044	na	na
ENSDARG00000092745	na	20	130	2.70044	na	na
ENSDARG00000093051	na	20	130	2.70044	na	na
ENSDARG00000093863	na	20	130	2.70044	na	na
ENSDARG00000094576	na	20	130	2.70044	na	na
ENSDARG00000070446	RSPH1	25	162.5	2.70044	ENSG00000160188	RSPH1
ENSDARG00000033285	na	286.5	1862	2.70025	ENSG00000065621	GSTO2
ENSDARG00000069545	na	36.5	237	2.69892	ENSG00000145782	ATG12
ENSDARG00000015803	na	76	493	2.69752	ENSG00000176994	SMCR8
ENSDARG00000039243	na	117.5	761.5	2.69618	ENSG00000119632	IFI27L2
ENSDARG00000059679	na	140.5	910.5	2.69609	na	na
ENSDARG00000037346	na	22	142.5	2.69539	ENSG00000163517	HDAC11
ENSDARG00000052170	na	484.5	3137	2.69482	ENSG00000117143	UAP1
ENSDARG00000042936	na	51	329.5	2.69171	ENSG00000186453	FAM228A
ENSDARG00000055446	na	20	129	2.6893	na	na
ENSDARG00000056748	na	20	129	2.6893	na	na
ENSDARG00000074223	MDFIC (1 of 2)	24.5	158	2.68907	ENSG00000135272	MDFIC
ENSDARG00000060541	OCRL (1 of 2)	49	316	2.68907	ENSG00000122126	OCRL
ENSDARG00000073761	MYO19 (2 of 2)	30.5	196.5	2.68765	ENSG00000141140	MYO19
ENSDARG00000074625	ARHGAP40	46.5	299	2.68484	ENSG00000124143	ARHGAP40
ENSDARG00000007808	na	136	874	2.68403	ENSG00000171307	ZDHHC16
ENSDARG00000055245	na	20	128.5	2.6837	na	na
ENSDARG00000090768	na	20.5	131.5	2.68137	ENSG00000146707	POMZP3
ENSDARG00000087145	PARP10	103.5	663.5	2.68047	ENSG00000178685	PARP10
ENSDARG00000088443	LRRC31 (3 of 15)	41	262.5	2.67862	ENSG00000114248	LRRC31
ENSDARG00000060341	MAP7D1 (2 of 3)	143	915	2.67776	ENSG00000116871	MAP7D1
ENSDARG00000011449	na	78.5	502	2.67692	ENSG00000182511	FES
ENSDARG00000058371	na	14797.5	94617.5	2.67675	ENSG00000135480	KRT7
ENSDARG00000036245	WIPF3	56	358	2.67646	ENSG00000122574	WIPF3
ENSDARG00000023220	na	761	4864.5	2.67632	na	na
ENSDARG00000038359	na	619	3955	2.67567	ENSG00000132199	ENOSF1
ENSDARG00000030753	na	172	1098.5	2.67505	ENSG00000135378	PRRG4
ENSDARG00000079377	ARHGEF38	49	312.5	2.673	ENSG00000236699	ARHGEF38
ENSDARG00000061634	na	71	452.5	2.67203	na	na
ENSDARG00000044968	na	208	1324.5	2.67079	ENSG00000035403	VCL
ENSDARG00000015557	na	476.5	3034	2.67067	na	na
ENSDARG00000062374	LENG9	107.5	684	2.66966	ENSG00000182909	LENG9
ENSDARG00000089697	na	83.5	530.5	2.6675	na	na
ENSDARG00000061762	na	25.5	162	2.66742	na	na
ENSDARG00000015476	na	20	127	2.66676	ENSG00000103599	IQCH
ENSDARG00000077783	na	20	127	2.66676	na	na
ENSDARG00000087403	na	44	279	2.66469	na	na
ENSDARG00000061684	SLC25A17	22	139.5	2.66469	ENSG00000100372	SLC25A17
ENSDARG00000055647	na	729	4621	2.66421	na	na
ENSDARG00000070787	na	3028.5	19168	2.66202	ENSG00000173801	JUP
ENSDARG00000040534	EPCAM	10024	63416	2.66139	ENSG00000119888	EPCAM
ENSDARG00000069194	na	40	253	2.66107	ENSG00000136449	MYCBPAP
ENSDARG00000024631	NLRC5	20	126.5	2.66107	ENSG00000140853	NLRC5
ENSDARG00000076974	na	25	158	2.65992	ENSG00000186862	PDZD7
ENSDARG00000024602	ACBD3 (2 of 2)	75.5	477	2.65944	ENSG00000182827	ACBD3
ENSDARG00000039386	na	76	479.5	2.65746	ENSG00000131584	ACAP3
ENSDARG00000086838	ITGA2 (2 of 2)	47	296	2.65486	ENSG00000164171	ITGA2
ENSDARG00000042856	na	191	1202.5	2.65439	ENSG00000137825	ITPKA
ENSDARG00000004798	na	64.5	406	2.65411	ENSG00000121578	B4GALT4
ENSDARG00000007323	na	1412	8874.5	2.65193	ENSG00000101421	CHMP4B
ENSDARG00000042608	ICA1	30.5	191.5	2.65046	ENSG00000003147	ICA1
ENSDARG00000056723	FHAD1 (1 of 2)	20.5	128.5	2.64807	ENSG00000142621	FHAD1
ENSDARG00000073735	na	22.5	141	2.6477	na	na
ENSDARG00000051876	na	69.5	435.5	2.64759	ENSG00000006611	USH1C
ENSDARG00000069498	na	44	275.5	2.64648	ENSG00000164776	PHKG1
ENSDARG00000020204	na	77	482	2.6461	ENSG00000186575	NF2
ENSDARG00000042357	na	314	1965	2.64569	na	na
ENSDARG00000026988	na	21.5	134.5	2.6452	ENSG00000065491	TBC1D22B
ENSDARG00000052705	na	158	986.5	2.64239	ENSG00000081277	PKP1
ENSDARG00000087426	C1H20orf27 (2 of 2)	92.5	577.5	2.6423	ENSG00000101220	C20orf27
ENSDARG00000086215	GPR156	63.5	395	2.63702	ENSG00000175697	GPR156
ENSDARG00000025091	na	1809.5	11246	2.63575	ENSG00000092820	EZR
ENSDARG00000095065	na	29	180	2.63387	na	na
ENSDARG00000055856	na	20	124	2.63227	ENSG00000136816	TOR1B
ENSDARG00000094253	na	20	124	2.63227	na	na
ENSDARG00000055731	na	55	341	2.63227	na	na
ENSDARG00000040860	na	20.5	127	2.63113	na	na
ENSDARG00000094602	na	38.5	238.5	2.63106	na	na
ENSDARG00000021147	na	346	2141.5	2.62978	ENSG00000001461	NIPAL3
ENSDARG00000061806	na	32	198	2.62936	na	na
ENSDARG00000036415	na	139	860	2.62925	ENSG00000170266	GLB1
ENSDARG00000079281	TESK1 (1 of 2)	183.5	1134.5	2.6282	ENSG00000107140	TESK1
ENSDARG00000087844	na	539.5	3331.5	2.62648	ENSG00000187583	PLEKHN1
ENSDARG00000087515	TRAF3IP2	20	123.5	2.62644	ENSG00000056972	TRAF3IP2
ENSDARG00000016999	na	27	166.5	2.62449	ENSG00000131914	LIN28A
ENSDARG00000038012	FAM83F (1 of 2)	54.5	335.5	2.62198	ENSG00000133477	FAM83F
ENSDARG00000087096	na	22.5	138.5	2.62189	ENSG00000165215	CLDN3
ENSDARG00000014761	na	35.5	218.5	2.62174	ENSG00000185156	MFSD6L
ENSDARG00000085067	na	693	4258.5	2.61942	na	na
ENSDARG00000068828	na	55	337.5	2.61738	ENSG00000189114	BLOC1S3
ENSDARG00000022660	na	29.5	181	2.6172	ENSG00000118690	ARMC2
ENSDARG00000006279	na	26	159.5	2.61697	ENSG00000025039	RRAGD
ENSDARG00000087726	APEH (2 of 3)	129	790.5	2.61539	ENSG00000164062	APEH
ENSDARG00000070321	CLRN2	20	122.5	2.61471	ENSG00000249581	CLRN2
ENSDARG00000042717	na	368	2254	2.61471	ENSG00000159346	ADIPOR1
ENSDARG00000023262	na	20	122.5	2.61471	ENSG00000181085	MAPK15
ENSDARG00000054160	na	20	122.5	2.61471	na	na
ENSDARG00000067986	na	20	122.5	2.61471	na	na
ENSDARG00000073936	na	20	122.5	2.61471	na	na
ENSDARG00000079170	na	20	122.5	2.61471	na	na
ENSDARG00000089734	na	20	122.5	2.61471	na	na
ENSDARG00000081252	na	24	147	2.61471	na	na
ENSDARG00000035329	na	956	5847	2.61261	ENSG00000126247	CAPNS1
ENSDARG00000070839	na	154	940.5	2.6105	ENSG00000067208	EVI5
ENSDARG00000011466	na	49	299	2.60929	ENSG00000135537	LACE1
ENSDARG00000031891	na	66	402.5	2.60845	ENSG00000184058	TBX1
ENSDARG00000090105	na	32.5	198	2.60699	na	na
ENSDARG00000094578	na	35.5	216	2.60514	ENSG00000133106	EPSTI1
ENSDARG00000069030	na	80	486.5	2.60437	ENSG00000188779	SKOR1
ENSDARG00000095603	na	112	681	2.60416	ENSG00000215045	GRID2IP
ENSDARG00000006677	na	38	230	2.59756	ENSG00000137275	RIPK1
ENSDARG00000087872	na	20	121	2.59694	na	na
ENSDARG00000095032	na	20	121	2.59694	na	na
ENSDARG00000096492	na	20	121	2.59694	na	na
ENSDARG00000087204	KCNE1	21.5	130	2.5961	ENSG00000180509	KCNE1
ENSDARG00000006863	CCDC108	36	217.5	2.59495	ENSG00000181378	CCDC108
ENSDARG00000026322	na	215.5	1298	2.59053	ENSG00000167536	DHRS13
ENSDARG00000031533	AP5M1	34.5	207.5	2.58844	ENSG00000053770	AP5M1
ENSDARG00000043581	na	893.5	5373	2.58819	ENSG00000116717	GADD45A
ENSDARG00000019355	na	85	511	2.58779	ENSG00000162377	SELRC1
ENSDARG00000031658	na	77.5	465.5	2.58651	ENSG00000120549	KIAA1217
ENSDARG00000076615	HCN3 (1 of 2)	20	120	2.58496	ENSG00000143630	HCN3
ENSDARG00000061899	IQUB	30	180	2.58496	ENSG00000164675	IQUB
ENSDARG00000003414	na	20	120	2.58496	ENSG00000152611	CAPSL
ENSDARG00000009280	na	20	120	2.58496	ENSG00000115593	SMYD1
ENSDARG00000016730	na	20	120	2.58496	ENSG00000064490	RFXANK
ENSDARG00000053345	na	20	120	2.58496	na	na
ENSDARG00000075476	na	20	120	2.58496	na	na
ENSDARG00000078138	na	20	120	2.58496	na	na
ENSDARG00000016611	na	168	1006.5	2.58281	ENSG00000144306	SCRN3
ENSDARG00000051780	BOLA2	52.5	314.5	2.58267	ENSG00000169627	BOLA2B
ENSDARG00000074118	na	46	275.5	2.58235	na	na
ENSDARG00000077810	na	198.5	1187	2.58011	ENSG00000164164	OTUD4
ENSDARG00000043157	na	23	137.5	2.57973	ENSG00000187726	DNAJB13
ENSDARG00000053570	na	23	137.5	2.57973	ENSG00000186912	P2RY4
ENSDARG00000095887	na	22.5	134.5	2.57961	na	na
ENSDARG00000039268	na	21	125.5	2.57923	ENSG00000128463	EMC4
ENSDARG00000088874	na	34.5	206	2.57798	na	na
ENSDARG00000061937	na	170.5	1017.5	2.57719	ENSG00000137474	MYO7A
ENSDARG00000042521	na	66.5	396.5	2.57589	na	na
ENSDARG00000092584	na	422.5	2517.5	2.57497	na	na
ENSDARG00000090556	na	20	119	2.57289	na	na
ENSDARG00000075919	FAM190A	44.5	264.5	2.57139	ENSG00000184305	FAM190A
ENSDARG00000059669	na	37.5	222.5	2.56884	ENSG00000112893	MAN2A1
ENSDARG00000070651	PRKCD (1 of 2)	2018	11964.5	2.56776	ENSG00000163932	PRKCD
ENSDARG00000032885	C11H1orf158	20	118.5	2.56682	ENSG00000157330	C1orf158
ENSDARG00000059758	na	20	118.5	2.56682	ENSG00000119411	BSPRY
ENSDARG00000077463	LEPROT	38.5	228	2.5661	ENSG00000213625	LEPROT
ENSDARG00000031782	na	445.5	2636	2.56485	ENSG00000112297	AIM1
ENSDARG00000052428	C6H22orf23	54	319.5	2.56478	ENSG00000128346	C22orf23
ENSDARG00000089123	na	29	171.5	2.56408	na	na
ENSDARG00000092810	na	110	650.5	2.56405	ENSG00000178078	STAP2
ENSDARG00000079155	na	21	124	2.56188	na	na
ENSDARG00000089223	NGFR (1 of 3)	20	118	2.56071	ENSG00000064300	NGFR
ENSDARG00000056133	na	106	625	2.55979	ENSG00000157404	KIT
ENSDARG00000007921	na	113.5	668.5	2.55824	ENSG00000054967	RELT
ENSDARG00000079922	na	549	3232.5	2.55777	ENSG00000136826	KLF4
ENSDARG00000037409	na	145.5	856.5	2.55743	ENSG00000164124	TMEM144
ENSDARG00000052855	na	100	588	2.55582	ENSG00000256043	CTSO
ENSDARG00000004877	na	264	1551	2.55459	na	na
ENSDARG00000091087	na	20	117.5	2.55459	na	na
ENSDARG00000091724	na	20	117.5	2.55459	na	na
ENSDARG00000095592	na	20	117.5	2.55459	na	na
ENSDARG00000093049	na	24	141	2.55459	na	na
ENSDARG00000009901	SLC38A5 (2 of 2)	1059.5	6222	2.55399	ENSG00000017483	SLC38A5
ENSDARG00000075710	na	532.5	3125.5	2.55323	na	na
ENSDARG00000067785	PARD3B (2 of 2)	273.5	1603.5	2.55161	ENSG00000116117	PARD3B
ENSDARG00000074081	DNAI2	25	146.5	2.5509	ENSG00000171595	DNAI2
ENSDARG00000022983	na	349	2045	2.5508	ENSG00000024862	CCDC28A
ENSDARG00000006978	na	38	222.5	2.54973	ENSG00000091436	na
ENSDARG00000078256	na	20	117	2.54844	ENSG00000125850	OVOL2
ENSDARG00000091783	ELN (3 of 3)	22	128.5	2.54619	ENSG00000049540	ELN
ENSDARG00000036412	LRRC71	22	128.5	2.54619	ENSG00000160838	LRRC71
ENSDARG00000087089	FKBP15	208.5	1217	2.54521	ENSG00000119321	FKBP15
ENSDARG00000079983	na	33.5	195.5	2.54494	ENSG00000165923	AGBL2
ENSDARG00000073998	na	63	367	2.54236	na	na
ENSDARG00000070673	PTGR2	67	390	2.54124	ENSG00000140043	PTGR2
ENSDARG00000007711	RAB3IL1	78	453.5	2.53956	ENSG00000167994	RAB3IL1
ENSDARG00000088588	C19H1orf172 (2 of 2)	26	151	2.53797	ENSG00000175707	C1orf172
ENSDARG00000075969	na	20	116	2.53605	na	na
ENSDARG00000078167	na	20	116	2.53605	na	na
ENSDARG00000079614	na	20	116	2.53605	na	na
ENSDARG00000095930	na	20	116	2.53605	na	na
ENSDARG00000095969	na	20	116	2.53605	na	na
ENSDARG00000069175	na	1498	8662	2.53166	ENSG00000119541	VPS4B
ENSDARG00000087525	na	88.5	511	2.52957	na	na
ENSDARG00000079997	na	48.5	280	2.52937	na	na
ENSDARG00000090936	ERICH2	30	173	2.52774	ENSG00000204334	na
ENSDARG00000040332	na	46	264.5	2.52356	na	na
ENSDARG00000087971	OGFR (2 of 4)	20	115	2.52356	ENSG00000060491	OGFR
ENSDARG00000092489	na	34.5	198	2.52083	na	na
ENSDARG00000071091	na	20.5	117.5	2.51896	ENSG00000133019	CHRM3
ENSDARG00000086571	KCNA7	20	114.5	2.51728	ENSG00000104848	KCNA7
ENSDARG00000036457	na	20	114.5	2.51728	ENSG00000130433	CACNG6
ENSDARG00000069895	na	20	114.5	2.51728	na	na
ENSDARG00000083337	na	20	114.5	2.51728	ENSG00000199916	RMRP
ENSDARG00000036426	CDA	92	526.5	2.51673	ENSG00000158825	CDA
ENSDARG00000042496	na	283	1617.5	2.51489	ENSG00000105939	ZC3HAV1
ENSDARG00000037852	na	119	679	2.51245	ENSG00000184774	na
ENSDARG00000037190	na	39	222.5	2.51226	na	na
ENSDARG00000039892	na	354.5	2021.5	2.51157	ENSG00000100522	GNPNAT1
ENSDARG00000032111	MTFP1	138	785.5	2.50894	ENSG00000242114	MTFP1
ENSDARG00000055893	na	27.5	156.5	2.50866	ENSG00000173614	NMNAT1
ENSDARG00000031240	na	657	3725	2.50328	na	na
ENSDARG00000061773	na	23.5	133	2.50069	na	na
ENSDARG00000079555	na	69	390.5	2.50065	ENSG00000205476	CCDC85C
ENSDARG00000043296	na	871.5	4924.5	2.4984	ENSG00000117595	IRF6
ENSDARG00000005314	CALHM1 (1 of 2)	20	113	2.49825	ENSG00000185933	CALHM1
ENSDARG00000075943	CCDC110	20	113	2.49825	ENSG00000168491	CCDC110
ENSDARG00000054318	na	20	113	2.49825	ENSG00000130413	STK33
ENSDARG00000070490	na	20	113	2.49825	na	na
ENSDARG00000079345	na	20	113	2.49825	na	na
ENSDARG00000029308	na	25	141	2.4957	ENSG00000167183	PRR15L
ENSDARG00000028896	na	154	868	2.49476	ENSG00000141934	PPAP2C
ENSDARG00000043492	na	25.5	143.5	2.49248	na	na
ENSDARG00000091024	PPARA (1 of 3)	20	112.5	2.49185	ENSG00000186951	PPARA
ENSDARG00000076142	na	162.5	914	2.49175	ENSG00000173334	TRIB1
ENSDARG00000077245	na	77.5	435.5	2.4904	na	na
ENSDARG00000094504	PLEKHA1 (2 of 2)	40.5	227.5	2.48987	ENSG00000107679	PLEKHA1
ENSDARG00000016231	na	90.5	507.5	2.48742	ENSG00000075790	BCAP29
ENSDARG00000062562	na	33	185	2.48699	ENSG00000269858	na
ENSDARG00000014474	na	156	874.5	2.48691	ENSG00000058799	YIPF1
ENSDARG00000005371	na	25	140	2.48543	ENSG00000173612	GPRC6A
ENSDARG00000056252	na	410.5	2298.5	2.48524	ENSG00000134243	SORT1
ENSDARG00000062702	ANKMY1	28.5	159.5	2.48452	ENSG00000144504	ANKMY1
ENSDARG00000027355	na	26	145.5	2.48444	ENSG00000151729	SLC25A4
ENSDARG00000069833	na	40.5	226.5	2.48352	ENSG00000158315	RHBDL2
ENSDARG00000075530	na	260	1452	2.48146	ENSG00000101464	PIGU
ENSDARG00000076163	na	35.5	198	2.47961	na	na
ENSDARG00000041413	na	20	111.5	2.47897	na	na
ENSDARG00000042215	na	20	111.5	2.47897	ENSG00000105229	PIAS4
ENSDARG00000078613	na	20	111.5	2.47897	na	na
ENSDARG00000078874	na	20	111.5	2.47897	na	na
ENSDARG00000080775	na	20	111.5	2.47897	ENSG00000212191	na
ENSDARG00000087316	na	20	111.5	2.47897	na	na
ENSDARG00000093214	na	20	111.5	2.47897	na	na
ENSDARG00000013221	na	52	289.5	2.47698	ENSG00000105650	PDE4C
ENSDARG00000035148	ORAI2	26.5	147.5	2.47665	ENSG00000160991	ORAI2
ENSDARG00000024818	na	82.5	458.5	2.47446	ENSG00000150977	RILPL2
ENSDARG00000059792	na	28	155.5	2.47342	ENSG00000070985	TRPM5
ENSDARG00000089709	GFRAL	20	111	2.47249	ENSG00000187871	GFRAL
ENSDARG00000087815	POP1	21	116.5	2.47187	ENSG00000104356	POP1
ENSDARG00000021455	na	368	2041	2.4715	ENSG00000165209	STRBP
ENSDARG00000003181	na	24	133	2.47032	na	na
ENSDARG00000062195	FBXO31	91	504	2.46949	ENSG00000103264	FBXO31
ENSDARG00000069920	na	299	1654	2.46774	ENSG00000138495	COX17
ENSDARG00000014556	na	523	2893	2.46768	ENSG00000197632	SERPINB2
ENSDARG00000023026	na	374.5	2068.5	2.46555	ENSG00000057294	PKP2
ENSDARG00000041085	C18H15orf38	59	325.5	2.46387	ENSG00000242498	C15orf38
ENSDARG00000061274	na	35	193	2.46317	ENSG00000160285	LSS
ENSDARG00000075870	na	506	2788.5	2.46228	na	na
ENSDARG00000057075	na	216.5	1193	2.46216	ENSG00000109270	LAMTOR3
ENSDARG00000063153	na	349	1923	2.46206	na	na
ENSDARG00000012192	na	115	633.5	2.46171	ENSG00000171302	CANT1
ENSDARG00000042548	na	126	693.5	2.46047	ENSG00000111907	TPD52L1
ENSDARG00000090268	KRT23 (12 of 15)	5161.5	28399.5	2.46	ENSG00000108244	KRT23
ENSDARG00000006868	na	20	110	2.45943	ENSG00000170893	TRH
ENSDARG00000016815	na	20	110	2.45943	ENSG00000118307	CASC1
ENSDARG00000043309	na	20	110	2.45943	na	na
ENSDARG00000058943	na	20	110	2.45943	ENSG00000163814	CDCP1
ENSDARG00000059719	na	20	110	2.45943	ENSG00000198780	FAM169A
ENSDARG00000069423	na	20	110	2.45943	ENSG00000181585	TMIE
ENSDARG00000076395	na	20	110	2.45943	ENSG00000181322	NME9
ENSDARG00000078065	na	25	137.5	2.45943	na	na
ENSDARG00000021859	ERAP1 (1 of 2)	148.5	815.5	2.45722	ENSG00000164307	ERAP1
ENSDARG00000036175	na	463	2530	2.45005	ENSG00000156453	PCDH1
ENSDARG00000036942	na	289	1579	2.44987	na	na
ENSDARG00000092482	na	36	196.5	2.44846	na	na
ENSDARG00000063667	na	75.5	412	2.4481	ENSG00000183760	na
ENSDARG00000077193	NAGS	20	109	2.44626	ENSG00000161653	NAGS
ENSDARG00000031047	na	45	245	2.44478	ENSG00000187024	PTRH1
ENSDARG00000090654	na	45	245	2.44478	na	na
ENSDARG00000046053	na	80.5	438	2.44387	ENSG00000113396	SLC27A6
ENSDARG00000002299	na	59.5	323.5	2.4428	ENSG00000006756	ARSD
ENSDARG00000025535	na	27.5	149.5	2.44264	ENSG00000113282	CLINT1
ENSDARG00000009802	na	523.5	2845	2.44217	ENSG00000131165	CHMP1A
ENSDARG00000075567	na	51	277	2.44132	ENSG00000108306	FBXL20
ENSDARG00000043034	MCOLN3 (2 of 2)	29	157.5	2.44123	ENSG00000055732	MCOLN3
ENSDARG00000034467	na	24.5	133	2.44057	na	na
ENSDARG00000034080	na	208	1127.5	2.43847	ENSG00000187091	PLCD1
ENSDARG00000029609	na	65	352	2.43706	na	na
ENSDARG00000021820	SLC45A4 (2 of 2)	22	119	2.43539	ENSG00000022567	SLC45A4
ENSDARG00000052300	na	43	232.5	2.43482	na	na
ENSDARG00000028784	na	29.5	159.5	2.43477	na	na
ENSDARG00000087363	na	20	108	2.43296	na	na
ENSDARG00000088353	na	20	108	2.43296	na	na
ENSDARG00000093444	na	20	108	2.43296	na	na
ENSDARG00000095377	na	20	108	2.43296	na	na
ENSDARG00000036815	na	672.5	3630.5	2.43256	ENSG00000105409	ATP1A3
ENSDARG00000069378	na	629.5	3395.5	2.43135	ENSG00000102981	PARD6A
ENSDARG00000028899	TEKT4	35.5	191	2.42768	ENSG00000163060	TEKT4
ENSDARG00000039871	na	88.5	476	2.42721	na	na
ENSDARG00000069441	na	42.5	228.5	2.42666	ENSG00000139679	LPAR6
ENSDARG00000038713	TEP1	48	258	2.42626	ENSG00000129566	TEP1
ENSDARG00000063572	na	3711.5	19948.5	2.42621	ENSG00000112378	PERP
ENSDARG00000021366	na	710	3811.5	2.42447	na	na
ENSDARG00000008403	na	24.5	131.5	2.42421	ENSG00000173868	PHOSPHO1
ENSDARG00000087822	na	44.5	238.5	2.42211	na	na
ENSDARG00000060260	FDFT1	101	541	2.42127	ENSG00000079459	FDFT1
ENSDARG00000044755	GCNT4 (3 of 3)	56.5	302.5	2.42061	ENSG00000176928	GCNT4
ENSDARG00000052792	na	20	107	2.41954	ENSG00000196188	CTSE
ENSDARG00000074088	na	20	107	2.41954	na	na
ENSDARG00000089713	na	20	107	2.41954	na	na
ENSDARG00000094418	na	20	107	2.41954	na	na
ENSDARG00000063390	na	251.5	1345	2.41898	ENSG00000073008	PVR
ENSDARG00000093232	na	26.5	141.5	2.41674	na	na
ENSDARG00000060340	na	320	1707.5	2.41574	na	na
ENSDARG00000040192	na	216.5	1155	2.41545	ENSG00000117691	NENF
ENSDARG00000055876	na	517	2757.5	2.41512	ENSG00000052802	MSMO1
ENSDARG00000057531	PGAP3	21	112	2.41504	ENSG00000161395	PGAP3
ENSDARG00000021913	na	51.5	274.5	2.41416	ENSG00000155085	AKD1
ENSDARG00000073870	GDPD2	134	714	2.41369	ENSG00000130055	GDPD2
ENSDARG00000086678	na	30.5	162.5	2.41356	na	na
ENSDARG00000012446	na	20	106.5	2.41278	na	na
ENSDARG00000041736	na	20	106.5	2.41278	ENSG00000103160	HSDL1
ENSDARG00000090648	na	38.5	205	2.41269	na	na
ENSDARG00000076923	KAZN (3 of 3)	70	372.5	2.41181	ENSG00000189337	KAZN
ENSDARG00000094833	na	87.5	465.5	2.41143	ENSG00000183513	COA5
ENSDARG00000000606	na	69	367	2.41111	ENSG00000115423	DNAH6
ENSDARG00000079133	na	34.5	183.5	2.41111	na	na
ENSDARG00000037142	C14H4orf47	33	175.5	2.41093	ENSG00000205129	C4orf47
ENSDARG00000055014	na	80.5	428	2.41055	ENSG00000165076	PRSS37
ENSDARG00000075164	na	455.5	2421	2.41008	na	na
ENSDARG00000055128	ARMC4	33.5	178	2.40964	ENSG00000169126	ARMC4
ENSDARG00000013024	ERAP1 (2 of 2)	128	680	2.40939	ENSG00000164307	ERAP1
ENSDARG00000026964	na	380	2017.5	2.4085	na	na
ENSDARG00000042021	na	187.5	995	2.40781	ENSG00000188130	MAPK12
ENSDARG00000058556	na	121.5	644	2.4061	ENSG00000117983	MUC5B
ENSDARG00000059455	DQX1	90.5	479.5	2.40554	ENSG00000144045	DQX1
ENSDARG00000089129	na	28.5	151	2.40551	ENSG00000087088	BAX
ENSDARG00000091535	FAM190B (2 of 2)	24	127	2.40372	ENSG00000107771	FAM190B
ENSDARG00000035797	na	22.5	119	2.40296	na	na
ENSDARG00000058963	na	20	105.5	2.39917	na	na
ENSDARG00000067663	na	20	105.5	2.39917	na	na
ENSDARG00000070073	na	20	105.5	2.39917	na	na
ENSDARG00000087220	na	20	105.5	2.39917	na	na
ENSDARG00000087933	na	20	105.5	2.39917	na	na
ENSDARG00000090489	na	20	105.5	2.39917	ENSG00000230062	na
ENSDARG00000091888	na	20	105.5	2.39917	na	na
ENSDARG00000093277	na	20	105.5	2.39917	na	na
ENSDARG00000093331	na	20	105.5	2.39917	na	na
ENSDARG00000093497	na	20	105.5	2.39917	na	na
ENSDARG00000093951	na	20	105.5	2.39917	na	na
ENSDARG00000094817	na	20	105.5	2.39917	na	na
ENSDARG00000095410	na	20	105.5	2.39917	na	na
ENSDARG00000071203	na	396.5	2090	2.39811	ENSG00000165389	SPTSSA
ENSDARG00000032318	na	214.5	1130.5	2.39791	ENSG00000151690	MFSD6
ENSDARG00000003193	na	423.5	2231.5	2.39758	ENSG00000099849	RASSF7
ENSDARG00000067703	na	47	247.5	2.3967	na	na
ENSDARG00000014024	na	23	121	2.3953	ENSG00000071203	MS4A12
ENSDARG00000094181	na	98	515.5	2.39512	na	na
ENSDARG00000086246	GPSM3	161.5	849.5	2.39508	ENSG00000213654	GPSM3
ENSDARG00000093781	na	43.5	228.5	2.39311	ENSG00000133640	LRRIQ1
ENSDARG00000002190	na	1090	5723	2.39244	ENSG00000083937	CHMP2B
ENSDARG00000031976	na	20	105	2.39232	ENSG00000007171	NOS2
ENSDARG00000068165	SHB	22	115.5	2.39232	ENSG00000107338	SHB
ENSDARG00000058325	na	169.5	889.5	2.39171	ENSG00000064012	CASP8
ENSDARG00000090969	na	137.5	721.5	2.39157	na	na
ENSDARG00000079402	na	33	173	2.39023	ENSG00000231925	TAPBP
ENSDARG00000025237	na	167	875	2.38943	na	na
ENSDARG00000079160	na	33.5	175.5	2.38924	ENSG00000172070	SRXN1
ENSDARG00000095595	na	33.5	175.5	2.38924	na	na
ENSDARG00000076328	na	66.5	348	2.38766	ENSG00000144909	OSBPL11
ENSDARG00000068099	na	91	476	2.38702	ENSG00000168040	FADD
ENSDARG00000088798	PLCXD1 (1 of 5)	20	104.5	2.38543	ENSG00000182378	PLCXD1
ENSDARG00000091727	RNF14 (2 of 5)	20	104.5	2.38543	ENSG00000013561	RNF14
ENSDARG00000089816	na	22.5	117.5	2.38466	ENSG00000103888	KIAA1199
ENSDARG00000079004	TANC2 (1 of 2)	133.5	697	2.38432	ENSG00000170921	TANC2
ENSDARG00000096425	DTWD2	29.5	154	2.38414	ENSG00000169570	DTWD2
ENSDARG00000051827	GRAMD2 (2 of 2)	51	266	2.38286	ENSG00000175318	GRAMD2
ENSDARG00000089517	na	35	182.5	2.38247	na	na
ENSDARG00000012072	na	46	239	2.3773	ENSG00000125375	ATP5S
ENSDARG00000088216	MAP4K1	20.5	106.5	2.37716	ENSG00000104814	MAP4K1
ENSDARG00000090153	na	120.5	626	2.37713	na	na
ENSDARG00000009252	na	36	187	2.37697	ENSG00000161048	NAPEPLD
ENSDARG00000071360	na	21.5	111.5	2.37464	ENSG00000188010	MORN2
ENSDARG00000006567	na	55	285	2.37346	ENSG00000105865	DUS4L
ENSDARG00000004402	na	91	471.5	2.37332	ENSG00000170522	ELOVL6
ENSDARG00000092154	TEX264 (2 of 2)	78.5	406.5	2.37249	ENSG00000164081	TEX264
ENSDARG00000060304	na	214.5	1110.5	2.37216	ENSG00000116871	MAP7D1
ENSDARG00000053692	GRXCR2	20	103.5	2.37156	ENSG00000204928	GRXCR2
ENSDARG00000057923	na	20	103.5	2.37156	na	na
ENSDARG00000077224	na	20	103.5	2.37156	ENSG00000100027	YPEL1
ENSDARG00000091940	na	20	103.5	2.37156	na	na
ENSDARG00000092778	na	20	103.5	2.37156	na	na
ENSDARG00000092799	na	20	103.5	2.37156	ENSG00000108509	CAMTA2
ENSDARG00000096009	na	20	103.5	2.37156	na	na
ENSDARG00000003373	na	126.5	654	2.37015	ENSG00000114744	COMMD2
ENSDARG00000018159	na	154	796	2.36984	na	na
ENSDARG00000039422	na	24	124	2.36923	ENSG00000148803	FUOM
ENSDARG00000086866	GFPT1 (2 of 2)	101	521.5	2.36831	ENSG00000198380	GFPT1
ENSDARG00000037645	na	47.5	245	2.36678	ENSG00000116663	FBXO6
ENSDARG00000055412	na	25.5	131.5	2.36649	ENSG00000145949	MYLK4
ENSDARG00000092285	na	25.5	131.5	2.36649	ENSG00000166582	CENPV
ENSDARG00000091428	FCHSD2 (5 of 5)	23	118.5	2.36518	ENSG00000137478	FCHSD2
ENSDARG00000062355	na	53.5	275.5	2.36444	ENSG00000162779	AXDND1
ENSDARG00000055722	na	35	180	2.36257	ENSG00000197580	BCO2
ENSDARG00000067989	EPS15L1 (2 of 2)	45.5	233.5	2.35948	ENSG00000127527	EPS15L1
ENSDARG00000075119	NINL	23	118	2.35908	ENSG00000101004	NINL
ENSDARG00000077424	na	205	1051	2.35807	na	na
ENSDARG00000030608	na	106	543	2.35689	na	na
ENSDARG00000039194	na	55	281.5	2.35563	na	na
ENSDARG00000067630	na	278.5	1425	2.35521	na	na
ENSDARG00000074136	na	350	1787.5	2.35252	na	na
ENSDARG00000042139	na	24	122.5	2.35168	ENSG00000254685	FPGT
ENSDARG00000060941	ANKFN1 (2 of 2)	20	102	2.3505	ENSG00000153930	ANKFN1
ENSDARG00000075134	GPR116 (6 of 6)	20	102	2.3505	ENSG00000069122	GPR116
ENSDARG00000087518	na	20	102	2.3505	na	na
ENSDARG00000089451	na	20	102	2.3505	na	na
ENSDARG00000095069	na	20	102	2.3505	na	na
ENSDARG00000075292	na	92	469	2.34988	ENSG00000091536	MYO15A
ENSDARG00000058871	FBXW12	77.5	395	2.34958	ENSG00000164049	FBXW12
ENSDARG00000087459	na	27	137.5	2.3484	na	na
ENSDARG00000070601	RASSF5	33	168	2.34792	ENSG00000136653	RASSF5
ENSDARG00000039850	na	103.5	526.5	2.3468	ENSG00000112679	DUSP22
ENSDARG00000012944	na	287	1458.5	2.34536	na	na
ENSDARG00000075770	PLD4 (2 of 2)	31.5	160	2.34465	ENSG00000166428	PLD4
ENSDARG00000025615	na	95	482.5	2.34453	ENSG00000167183	PRR15L
ENSDARG00000045277	na	88.5	449	2.34297	na	na
ENSDARG00000085168	na	759	3844	2.34044	na	na
ENSDARG00000061481	na	89	450.5	2.33965	na	na
ENSDARG00000060962	na	85	430	2.3388	na	na
ENSDARG00000087650	GAN	44	222.5	2.33823	ENSG00000127688	GAN
ENSDARG00000034877	na	37	187	2.33744	ENSG00000196660	SLC30A10
ENSDARG00000061197	ARMC7	29	146.5	2.33678	ENSG00000125449	ARMC7
ENSDARG00000005628	na	30.5	154	2.33605	ENSG00000106038	EVX1
ENSDARG00000095638	na	20.5	103.5	2.33593	na	na
ENSDARG00000060631	GARNL3	161	812.5	2.33531	ENSG00000136895	GARNL3
ENSDARG00000008306	na	43.5	219.5	2.33513	ENSG00000135437	RDH5
ENSDARG00000052604	CPEB2	119	600	2.334	ENSG00000137449	CPEB2
ENSDARG00000002406	ZMYND10	26	131	2.33298	ENSG00000004838	ZMYND10
ENSDARG00000024789	na	27	136	2.33258	ENSG00000157601	MX1
ENSDARG00000030616	na	71	357.5	2.33205	na	na
ENSDARG00000017320	na	1682.5	8465	2.3309	ENSG00000158769	F11R
ENSDARG00000086935	FSD2	35.5	178.5	2.33003	ENSG00000186628	FSD2
ENSDARG00000092825	EFCAB10	20	100.5	2.32912	ENSG00000185055	EFCAB10
ENSDARG00000059822	KCNJ12 (1 of 2)	20	100.5	2.32912	ENSG00000184185	KCNJ12
ENSDARG00000043131	na	20	100.5	2.32912	na	na
ENSDARG00000071416	na	20	100.5	2.32912	na	na
ENSDARG00000086745	na	20	100.5	2.32912	na	na
ENSDARG00000087679	na	20	100.5	2.32912	na	na
ENSDARG00000090439	na	20	100.5	2.32912	na	na
ENSDARG00000078283	LRRC8E	50	251	2.32769	ENSG00000171017	LRRC8E
ENSDARG00000054821	na	50	251	2.32769	ENSG00000151413	NUBPL
ENSDARG00000088763	WDR52	36.5	183	2.32588	ENSG00000206530	WDR52
ENSDARG00000004952	na	742	3719.5	2.32562	ENSG00000134321	RSAD2
ENSDARG00000042876	na	363.5	1817.5	2.32193	ENSG00000146386	ABRACL
ENSDARG00000094242	na	47	235	2.32193	na	na
ENSDARG00000020509	na	48.5	242.5	2.32193	ENSG00000145545	SRD5A1
ENSDARG00000075855	na	163.5	817	2.32105	ENSG00000127507	EMR2
ENSDARG00000044091	na	135	674	2.31979	ENSG00000174238	PITPNA
ENSDARG00000070868	C23H1orf192	47.5	237	2.31889	ENSG00000188931	C1orf192
ENSDARG00000062561	na	29.5	147	2.31703	ENSG00000063761	ADCK1
ENSDARG00000020699	na	153	761.5	2.31531	ENSG00000197818	SLC9A8
ENSDARG00000078805	AP5B1	120.5	599.5	2.31473	ENSG00000254470	AP5B1
ENSDARG00000090309	na	162.5	808	2.31392	ENSG00000162191	UBXN1
ENSDARG00000068122	C5H9orf171	34	169	2.31342	ENSG00000188523	C9orf171
ENSDARG00000060723	na	781.5	3884	2.31323	ENSG00000167323	STIM1
ENSDARG00000059231	na	47.5	236	2.31279	ENSG00000181333	HEPHL1
ENSDARG00000073985	na	195.5	970	2.31082	ENSG00000141179	PCTP
ENSDARG00000086576	na	26	129	2.31079	na	na
ENSDARG00000031044	na	1014.5	5032.5	2.31051	ENSG00000101670	LIPG
ENSDARG00000045980	na	745	3694.5	2.31007	ENSG00000121552	CSTA
ENSDARG00000043548	ATG4D (1 of 2)	263	1303	2.3087	ENSG00000130734	ATG4D
ENSDARG00000078514	CCDC50 (1 of 2)	20	99	2.30743	ENSG00000152492	CCDC50
ENSDARG00000007792	na	20	99	2.30743	ENSG00000256061	DYX1C1
ENSDARG00000037427	na	20	99	2.30743	na	na
ENSDARG00000070395	na	20	99	2.30743	ENSG00000062485	CS
ENSDARG00000074728	na	20	99	2.30743	ENSG00000135953	MFSD9
ENSDARG00000078753	na	20	99	2.30743	na	na
ENSDARG00000083593	na	20	99	2.30743	ENSG00000207008	SNORA54
ENSDARG00000087075	na	20	99	2.30743	na	na
ENSDARG00000087429	na	20	99	2.30743	na	na
ENSDARG00000091573	na	20	99	2.30743	na	na
ENSDARG00000093646	na	20	99	2.30743	na	na
ENSDARG00000094346	na	20	99	2.30743	na	na
ENSDARG00000073963	C4H12orf56	24.5	121	2.30415	ENSG00000185306	C12orf56
ENSDARG00000003205	na	174.5	861.5	2.30362	ENSG00000151092	NGLY1
ENSDARG00000095718	na	44.5	219.5	2.30234	na	na
ENSDARG00000078683	RNF14 (5 of 5)	116	571.5	2.30063	ENSG00000013561	RNF14
ENSDARG00000088271	na	25	123	2.29866	ENSG00000197429	IPP
ENSDARG00000006462	CECR5	133	654	2.29786	ENSG00000069998	CECR5
ENSDARG00000079938	na	84.5	414.5	2.29435	na	na
ENSDARG00000071304	TBC1D2	99.5	488	2.29411	ENSG00000095383	TBC1D2
ENSDARG00000062376	na	171.5	841	2.2939	ENSG00000196338	NLGN3
ENSDARG00000012203	na	24.5	120	2.29218	ENSG00000082458	DLG3
ENSDARG00000034975	na	49	240	2.29218	ENSG00000180758	GPR157
ENSDARG00000020811	na	24	117.5	2.29155	ENSG00000172638	EFEMP2
ENSDARG00000091465	PLCXD1 (2 of 5)	27	132	2.28951	ENSG00000182378	PLCXD1
ENSDARG00000067784	SLC9A1	44.5	217.5	2.28914	ENSG00000090020	SLC9A1
ENSDARG00000071044	na	26	127	2.28824	ENSG00000116663	FBXO6
ENSDARG00000062614	NARS2	38	185.5	2.28735	ENSG00000137513	NARS2
ENSDARG00000006474	na	50.5	246.5	2.28723	ENSG00000188659	FAM154B
ENSDARG00000087611	C19H9orf91	54.5	266	2.2871	ENSG00000157693	C9orf91
ENSDARG00000071262	na	33	161	2.28652	ENSG00000151338	MIPOL1
ENSDARG00000021497	GPR132 (2 of 2)	20	97.5	2.2854	ENSG00000183484	GPR132
ENSDARG00000055852	MTNR1A	20	97.5	2.2854	ENSG00000168412	MTNR1A
ENSDARG00000037649	na	20	97.5	2.2854	na	na
ENSDARG00000061749	na	20	97.5	2.2854	ENSG00000149305	HTR3B
ENSDARG00000068869	na	20	97.5	2.2854	na	na
ENSDARG00000081466	na	20	97.5	2.2854	na	na
ENSDARG00000089165	na	20	97.5	2.2854	na	na
ENSDARG00000094383	na	20	97.5	2.2854	na	na
ENSDARG00000095251	na	20	97.5	2.2854	na	na
ENSDARG00000095279	na	20	97.5	2.2854	na	na
ENSDARG00000071211	C11H1orf50	232.5	1132.5	2.28421	ENSG00000164008	C1orf50
ENSDARG00000074720	na	28.5	138.5	2.28085	na	na
ENSDARG00000058370	na	34.5	167.5	2.27949	ENSG00000145491	ROPN1L
ENSDARG00000087993	BAD (2 of 2)	306	1483.5	2.2774	ENSG00000002330	BAD
ENSDARG00000000384	na	55	266.5	2.27663	ENSG00000139370	SLC15A4
ENSDARG00000022974	na	249	1206.5	2.27661	ENSG00000101940	WDR13
ENSDARG00000077169	na	125	605.5	2.2762	na	na
ENSDARG00000089204	C19H6orf228 (2 of 2)	92	445.5	2.27572	ENSG00000224531	C6orf228
ENSDARG00000014311	na	158	765	2.27554	ENSG00000142102	ATHL1
ENSDARG00000038683	MFAP4 (7 of 13)	27.5	133	2.27392	ENSG00000166482	MFAP4
ENSDARG00000032623	na	137.5	664.5	2.27284	ENSG00000117602	RCAN3
ENSDARG00000077521	BIN3 (1 of 2)	71	343	2.27232	ENSG00000147439	BIN3
ENSDARG00000007409	na	35.5	171.5	2.27232	ENSG00000196262	PPIA
ENSDARG00000058229	na	112	541	2.27213	ENSG00000162390	ACOT11
ENSDARG00000044766	na	29	140	2.2713	ENSG00000158411	MITD1
ENSDARG00000042759	na	56.5	272.5	2.26993	ENSG00000162852	CNST
ENSDARG00000091260	MYLK4 (1 of 2)	42	202.5	2.26946	ENSG00000145949	MYLK4
ENSDARG00000008757	na	405	1952	2.26896	ENSG00000197586	ENTPD6
ENSDARG00000078404	CDH26	118	568.5	2.26837	ENSG00000124215	CDH26
ENSDARG00000076008	na	54	260	2.26748	ENSG00000219545	na
ENSDARG00000053965	na	130.5	628	2.26671	ENSG00000143811	PYCR2
ENSDARG00000053104	na	52.5	252.5	2.26589	ENSG00000162636	FAM102B
ENSDARG00000007429	na	130.5	627.5	2.26557	ENSG00000188566	NDOR1
ENSDARG00000039136	na	56.5	271.5	2.26463	ENSG00000133983	COX16
ENSDARG00000075198	39326	172	826.5	2.26461	ENSG00000120555	SEPT7L
ENSDARG00000005972	na	412	1979.5	2.26442	ENSG00000111785	RIC8B
ENSDARG00000055784	na	168.5	809.5	2.26428	ENSG00000070159	PTPN3
ENSDARG00000017355	na	20	96	2.26303	ENSG00000172426	RSPH9
ENSDARG00000083400	na	20	96	2.26303	ENSG00000199977	na
ENSDARG00000092289	na	20	96	2.26303	na	na
ENSDARG00000092719	na	20	96	2.26303	na	na
ENSDARG00000093483	na	20	96	2.26303	na	na
ENSDARG00000075891	na	85	407.5	2.26127	ENSG00000103449	SALL1
ENSDARG00000039310	na	96.5	462.5	2.26085	ENSG00000175193	PARL
ENSDARG00000062465	na	53.5	256	2.25853	ENSG00000197121	PGAP1
ENSDARG00000091598	na	134	641	2.25809	na	na
ENSDARG00000090625	na	227.5	1088	2.25774	na	na
ENSDARG00000023185	na	43.5	208	2.2575	na	na
ENSDARG00000023958	na	47.5	227	2.25669	ENSG00000168894	RNF181
ENSDARG00000036678	TRMT10A	81	387	2.25634	ENSG00000145331	TRMT10A
ENSDARG00000052954	RAB25 (1 of 2)	20	95.5	2.2555	ENSG00000132698	RAB25
ENSDARG00000053315	TMPRSS3 (2 of 3)	20	95.5	2.2555	ENSG00000160183	TMPRSS3
ENSDARG00000060501	na	28.5	136	2.25457	ENSG00000166171	DPCD
ENSDARG00000075459	na	46	219.5	2.25452	na	na
ENSDARG00000060632	na	32	152.5	2.25267	ENSG00000154914	USP43
ENSDARG00000076755	na	85	405	2.25239	ENSG00000125843	AP5S1
ENSDARG00000068814	na	163.5	778.5	2.25141	ENSG00000158792	SPATA2L
ENSDARG00000071567	TSTD1	124.5	592.5	2.25067	ENSG00000215845	TSTD1
ENSDARG00000057155	na	20.5	97.5	2.24978	na	na
ENSDARG00000051888	na	2830.5	13462	2.24976	ENSG00000182149	IST1
ENSDARG00000061845	na	225	1069.5	2.24894	na	na
ENSDARG00000054032	na	134	636	2.24679	ENSG00000169228	RAB24
ENSDARG00000079385	na	31.5	149.5	2.24672	na	na
ENSDARG00000062770	na	37	175.5	2.24587	ENSG00000124104	SNX21
ENSDARG00000008703	na	238	1128.5	2.24537	ENSG00000164062	APEH
ENSDARG00000052537	na	168	796	2.24431	ENSG00000224051	GLTPD1
ENSDARG00000068982	C10H11orf63	40.5	191.5	2.24135	ENSG00000109944	C11orf63
ENSDARG00000042671	C2H1orf27	40.5	191.5	2.24135	ENSG00000157181	C1orf27
ENSDARG00000089772	BAIAP2L1 (1 of 3)	20	94.5	2.24031	ENSG00000006453	BAIAP2L1
ENSDARG00000002097	na	20	94.5	2.24031	na	na
ENSDARG00000058570	na	20	94.5	2.24031	na	na
ENSDARG00000075909	na	20	94.5	2.24031	ENSG00000183780	SLC35F3
ENSDARG00000078234	na	20	94.5	2.24031	na	na
ENSDARG00000089102	na	20	94.5	2.24031	na	na
ENSDARG00000094356	na	20	94.5	2.24031	ENSG00000143217	PVRL4
ENSDARG00000096038	na	20	94.5	2.24031	na	na
ENSDARG00000096227	na	20	94.5	2.24031	na	na
ENSDARG00000078231	DIAPH1	45	212.5	2.23947	ENSG00000131504	DIAPH1
ENSDARG00000041900	na	1270.5	5999	2.23933	ENSG00000086065	CHMP5
ENSDARG00000016527	HELZ2 (2 of 2)	381	1798.5	2.23893	ENSG00000130589	na
ENSDARG00000044556	na	185	872.5	2.23763	ENSG00000175115	PACS1
ENSDARG00000052361	na	107	504	2.23581	na	na
ENSDARG00000045355	na	51.5	242.5	2.23534	na	na
ENSDARG00000027183	na	693.5	3265.5	2.23534	na	na
ENSDARG00000033533	CCDC115	123.5	581	2.23403	ENSG00000136710	CCDC115
ENSDARG00000040432	na	3024	14223.5	2.23375	na	na
ENSDARG00000058685	URGCP (3 of 3)	20	94	2.23266	ENSG00000106608	URGCP
ENSDARG00000079766	na	36.5	171.5	2.23224	ENSG00000168394	TAP1
ENSDARG00000091533	na	31.5	148	2.23217	na	na
ENSDARG00000006385	na	218.5	1026.5	2.23203	na	na
ENSDARG00000091932	na	38	178.5	2.23185	na	na
ENSDARG00000056984	na	27.5	129	2.22987	ENSG00000172613	RAD9A
ENSDARG00000087491	na	42	197	2.22973	ENSG00000132294	EFR3A
ENSDARG00000056704	RAMP1	48	225	2.22882	ENSG00000132329	RAMP1
ENSDARG00000094677	na	20.5	96	2.22741	na	na
ENSDARG00000023587	na	41	192	2.22741	ENSG00000164626	KCNK5
ENSDARG00000008548	na	359.5	1682.5	2.22654	ENSG00000165322	ARHGAP12
ENSDARG00000041724	na	80.5	376.5	2.22559	na	na
ENSDARG00000023822	na	40	187	2.22497	na	na
ENSDARG00000088786	SPG21 (2 of 2)	44	205.5	2.22356	ENSG00000090487	SPG21
ENSDARG00000074401	na	45	210	2.22239	ENSG00000116906	GNPAT
ENSDARG00000079134	na	116	541	2.2215	ENSG00000165792	METTL17
ENSDARG00000005927	na	490.5	2283.5	2.21892	ENSG00000104946	TBC1D17
ENSDARG00000054153	na	26	121	2.21842	na	na
ENSDARG00000069295	na	511	2378	2.21835	ENSG00000113916	BCL6
ENSDARG00000075206	C17H8orf74	20	93	2.21723	ENSG00000171060	C8orf74
ENSDARG00000071217	HS6ST3 (2 of 2)	20	93	2.21723	ENSG00000185352	HS6ST3
ENSDARG00000010662	na	20	93	2.21723	na	na
ENSDARG00000052376	na	20	93	2.21723	ENSG00000170340	B3GNT2
ENSDARG00000060035	na	20	93	2.21723	ENSG00000105982	RNF32
ENSDARG00000076771	na	20	93	2.21723	na	na
ENSDARG00000077507	na	20	93	2.21723	na	na
ENSDARG00000088927	na	20	93	2.21723	na	na
ENSDARG00000055291	na	271.5	1261	2.21554	ENSG00000099246	RAB18
ENSDARG00000020534	na	21	97.5	2.21501	na	na
ENSDARG00000053113	na	402	1865	2.21391	ENSG00000054219	LY75
ENSDARG00000061602	SSX2IP (2 of 2)	46	213	2.21115	ENSG00000117155	SSX2IP
ENSDARG00000068521	PNKP	93	430.5	2.21071	ENSG00000039650	PNKP
ENSDARG00000037967	na	190	879.5	2.21068	na	na
ENSDARG00000078512	na	1235	5707.5	2.20835	ENSG00000132142	ACACA
ENSDARG00000052912	na	38	175.5	2.2074	ENSG00000187695	na
ENSDARG00000043059	VDR (1 of 2)	34	157	2.20716	ENSG00000111424	VDR
ENSDARG00000040698	na	299	1379	2.20541	ENSG00000106086	PLEKHA8
ENSDARG00000034062	na	98	451.5	2.20387	ENSG00000106052	TAX1BP1
ENSDARG00000021021	na	192	884	2.20294	ENSG00000104228	TRIM35
ENSDARG00000039900	na	20	92	2.20163	na	na
ENSDARG00000074764	na	20	92	2.20163	na	na
ENSDARG00000088288	na	20	92	2.20163	ENSG00000263203	na
ENSDARG00000092351	na	20	92	2.20163	na	na
ENSDARG00000093639	na	20	92	2.20163	na	na
ENSDARG00000096491	na	20	92	2.20163	na	na
ENSDARG00000028485	na	110	505.5	2.20021	ENSG00000105507	CABP5
ENSDARG00000069829	na	536	2457.5	2.19689	ENSG00000116954	RRAGC
ENSDARG00000017489	na	1030.5	4724.5	2.19682	ENSG00000119632	IFI27L2
ENSDARG00000087396	na	85	389.5	2.19609	na	na
ENSDARG00000076303	na	155.5	712.5	2.19598	ENSG00000102226	USP11
ENSDARG00000090346	na	125	572.5	2.19535	na	na
ENSDARG00000009262	FAR2	71	325	2.19455	ENSG00000064763	FAR2
[truncated: 15,671 more rows]
